# Supplementary material for: Transcriptome analysis of hepatopancreas of Eriocheir sinensis with hepatopancreatic necrosis disease (HPND)
Source: PLoS One. 2020 Feb 21;15(2):e0228623. doi: 10.1371/journal.pone.0228623 (PMC7034867; doi:10.1371/journal.pone.0228623)
Supplement: S1 Table — (XLS) [file pone.0228623.s002.xls]

## Sheet: Test_Control.anno
Gene	Shiyan1_count	Shiyan2_count	Shiyan3_count	Test_normalize	Control1_count	Control2_count	Control3_count	Control_normalize	FoldChange	Log2FoldChange	pval	padj	Up/Down	Significant	GeneName	Biotype	Position	NR:Seq-id	NR:Score	NR:Evalue	NR:Description	NT:Seq-id	NT:Score	NT:Evalue	NT:Description	Uniprot:UniProtKB-AC	Uniprot:Score	Uniprot:Evalue	Uniprot:Description	COG:gene	COG:Score	COG:Eval	COG:num	Pfam:pfam_ID	Pfam:pfam_Name	Pfam:pfam_Description	GO:biological_process	GO:cellular_component	GO:molecular_function	KEGG:KO	KEGG:Description
VN_GLEAN_10000001	68	60	45	37.1625	14	18	11	21.8851	1.69807	0.763895	0.0313961	0.0575066	up	no	VN_GLEAN_10000001	protein_coding	chrscaffold1677408:611-1969:-	gi|939643009|ref|XP_014271870.1|	362	9e-34	PREDICTED: transient receptor potential cation channel protein painless-like [Halyomorpha halys]	.	.	.	.	Q9W0T5	93.2	8e-19	Transient receptor potential channel pyrexia	.	.	.	.	pfam00520	Ion_trans	Ion transport protein. This family contains Sodium, Potassium, Calcium ion channels. This family is 6 transmembrane helices in which the last two helices flank a loop which determines ion selectivity. In some sub-families (e.g. Na channels) the domain is repeated four times, whereas in others (e.g. K channels) the protein forms as a tetramer in the membrane. A bacterial structure of the protein i…	GO:0006816|calcium ion transport;GO:0006812|cation transport;GO:0048060|negative gravitaxis;GO:0051290|protein heterotetramerization;GO:0009408|response to heat;	GO:0034703|cation channel complex;GO:0016021|integral component of membrane;	GO:0005262|calcium channel activity;GO:0005261|cation channel activity;	.	.
VN_GLEAN_10000002	13	16	17	9.95652	10	3	12	13.0628	0.762206	-0.391747	0.372961	0.504032	down	no	VN_GLEAN_10000002	protein_coding	chrscaffold6302:137-993:+	.	.	.	.	.	.	.	.	.	.	.	.	.	.	.	.	pfam00769	ERM	Ezrin/radixin/moesin family. This family of proteins contain a band 4.1 domain (pfam00373), at their amino terminus. This family represents the rest of these proteins.	.	.	.	.	.
VN_GLEAN_10000003	18	9	12	8.31772	14	10	4	14.8375	0.560586	-0.834991	0.0709546	0.119961	down	no	VN_GLEAN_10000003	protein_coding	chrscaffold258847:429-1289:+	.	.	.	.	.	.	.	.	.	.	.	.	.	.	.	.	pfam13967	RSN1_TM	Late exocytosis, associated with Golgi transport. This family represents the first three transmembrane regions of 11-TM proteins involved in vesicle transport. In S. cerevisiae these proteins are members of the yeast facilitator superfamily and are integral membrane proteins localized to the cell periphery, in particular to the bud-neck region. The distribution is consistent with a role in late e…	.	.	.	.	.
VN_GLEAN_10000004	43	43	51	29.5688	18	18	19	28.0883	1.05271	0.0741068	0.912156	1	up	no	VN_GLEAN_10000004	protein_coding	chrscaffold1141733:1094-1918:-	gi|646714431|gb|KDR18393.1|	460	6e-50	Nucleosome-remodeling factor subunit [Zootermopsis nevadensis]	.	.	.	.	Q9W0T1	159	2e-43	Nucleosome-remodeling factor subunit NURF301	YGR252w	105	2e-26	COG5076	pfam00439	Bromodomain	Bromodomain. Bromodomains are 110 amino acid long domains, that are found in many chromatin associated proteins. Bromodomains can interact specifically with acetylated lysine.	GO:0016569|covalent chromatin modification;GO:0006325|chromatin organization;GO:0006338|chromatin remodeling;GO:0048813|dendrite morphogenesis;GO:0035076|ecdysone receptor-mediated signaling pathway;GO:0030097|hemopoiesis;GO:0046331|lateral inhibition;GO:0007095|mitotic G2 DNA damage checkpoint;GO:0045824|negative regulation of innate immune response;GO:0046426|negative regulation of JAK-STAT cas…	GO:0016589|NURF complex;	GO:0003677|DNA binding;GO:0016922|ligand-dependent nuclear receptor binding;GO:0070577|lysine-acetylated histone binding;GO:0035064|methylated histone binding;GO:0008270|zinc ion binding;	K11728	BPTF, E(bx); nucleosome-remodeling factor subunit BPTF
VN_GLEAN_10000005	79	85	90	54.8556	28	38	69	67.2011	0.81629	-0.292846	0.124614	0.198066	down	no	VN_GLEAN_10000005	protein_coding	chrscaffold1649566:505-1886:-	.	.	.	.	.	.	.	.	.	.	.	.	.	.	.	.	pfam05568	ASFV_J13L	African swine fever virus J13L protein. This family consists of several African swine fever virus J13L proteins.	.	.	.	.	.
VN_GLEAN_10000006	0	1	2	0.661649	0	0	2	0.957745	0.690841	-0.533574	0.816749	0.920033	down	no	VN_GLEAN_10000006	protein_coding	chrscaffold1021322:1092-1853:+	gi|322800405|gb|EFZ21409.1|	775	9e-101	hypothetical protein SINV_07844, partial [Solenopsis invicta]	gi|964150714|ref|XM_001953339.2|	268	2e-136	Drosophila ananassae uncharacterized protein (Dana\GF17240), partial mRNA	P16375	297	1e-95	Steroid receptor seven-up, isoforms B/C	.	.	.	.	pfam00104	Hormone_recep	Ligand-binding domain of nuclear hormone receptor. This all helical domain is involved in binding the hormone in these receptors.	GO:0007510|cardioblast cell fate determination;GO:0001752|compound eye photoreceptor fate commitment;GO:0061331|epithelial cell proliferation involved in Malpighian tubule morphogenesis;GO:0007503|fat body development;GO:0021782|glial cell development;GO:0007507|heart development;GO:0014019|neuroblast development;GO:0007270|neuron-neuron synaptic transmission;GO:0046530|photoreceptor cell differe…	GO:0005737|cytoplasm;GO:0005634|nucleus;	GO:0046982|protein heterodimerization activity;GO:0042803|protein homodimerization activity;GO:0004872|receptor activity;GO:0004879|RNA polymerase II transcription factor activity, ligand-activated sequence-specific DNA binding;GO:0043565|sequence-specific DNA binding;GO:0003707|steroid hormone receptor activity;GO:0001078|transcriptional repressor activity, RNA polymerase II core promoter proxim…	K14032	NR2F3, svp; nuclear receptor subfamily 2 group F member 3
VN_GLEAN_10000007	9	8	7	5.16041	7	0	3	5.58796	0.923488	-0.114835	1	1	down	no	VN_GLEAN_10000007	protein_coding	chrscaffold1607594:1583-2093:-	gi|808724676|gb|AKD94181.1|	466	9e-53	tumor necrosis factor receptor-associated factor 6 [Portunus trituberculatus]	.	.	.	.	Q3MV19	75.5	2e-15	TNF receptor-associated factor 6-A	.	.	.	.	pfam02176	zf-TRAF	TRAF-type zinc finger.	GO:0007250|activation of NF-kappaB-inducing kinase activity;GO:0006955|immune response;GO:0070534|protein K63-linked ubiquitination;GO:0042981|regulation of apoptotic process;	GO:0005737|cytoplasm;	GO:0016874|ligase activity;GO:0004842|ubiquitin-protein transferase activity;GO:0008270|zinc ion binding;	K03175	TRAF6; TNF receptor-associated factor 6 [EC:2.3.2.27]
VN_GLEAN_10000009	59	50	44	32.8691	20	20	27	34.0293	0.965908	-0.0500426	0.83988	0.940789	down	no	VN_GLEAN_10000009	protein_coding	chrscaffold1372652:596-2285:-	gi|926639189|ref|XP_013785646.1|	593	9e-72	PREDICTED: nucleoporin seh1-like isoform X2 [Limulus polyphemus]	.	.	.	.	A7YY75	222	4e-69	Nucleoporin SEH1	.	.	.	.	pfam00400	WD40	WD domain, G-beta repeat.	GO:0051315|attachment of mitotic spindle microtubules to kinetochore;GO:0051301|cell division;GO:0034629|cellular protein complex localization;GO:0034198|cellular response to amino acid starvation;GO:0002534|cytokine production involved in inflammatory response;GO:0050830|defense response to Gram-positive bacterium;GO:0007080|mitotic metaphase plate congression;GO:0051028|mRNA transport;GO:000699…	GO:0000777|condensed chromosome kinetochore;GO:0061700|GATOR2 complex;GO:0031080|nuclear pore outer ring;	.	K14299	SEH1; nucleoporin SEH1
VN_GLEAN_10000010	0	4	5	1.98949	14098	17613	18495	25353.6	7.84695e-05	-13.6375	3.74684e-26	2.67915e-25	down	yes	VN_GLEAN_10000010	protein_coding	chrscaffold620647:297-1085:+	gi|946526321|gb|ALM09356.1|	578	7e-73	glutathione peroxidase 3 [Penaeus monodon]	.	.	.	.	G9JJU2	209	4e-68	Glutathione peroxidase	YIR037w	89.4	8e-22	COG0386	pfam00255	GSHPx	Glutathione peroxidase.	GO:0006979|response to oxidative stress;	.	GO:0004602|glutathione peroxidase activity;	.	.
VN_GLEAN_10000012	1	4	2	1.53666	3	1	0	2.24108	0.685678	-0.544397	0.734092	0.845985	down	no	VN_GLEAN_10000012	protein_coding	chrscaffold595088:10-2389:-	gi|998519145|ref|XP_015520492.1|	600	1e-74	PREDICTED: alpha-aminoadipic semialdehyde synthase, mitochondrial-like [Neodiprion lecontei]	gi|924552640|gb|CP012523.1|	65	1e-23	Drosophila busckii chromosome 2L sequence	A8E657	198	7e-58	Alpha-aminoadipic semialdehyde synthase, mitochondrial	.	.	.	.	pfam05222	AlaDh_PNT_N	Alanine dehydrogenase/PNT, N-terminal domain. This family now also contains the lysine 2-oxoglutarate reductases.	GO:0033512|L-lysine catabolic process to acetyl-CoA via saccharopine;	GO:0005739|mitochondrion;	GO:0047131|saccharopine dehydrogenase (NAD+, L-glutamate-forming) activity;GO:0047130|saccharopine dehydrogenase (NADP+, L-lysine-forming) activity;	K14157	AASS; alpha-aminoadipic semialdehyde synthase [EC:1.5.1.8 1.5.1.9]
VN_GLEAN_10000013	33	30	36	21.3339	7	9	22	18.844	1.13214	0.179049	0.758766	0.867796	up	no	VN_GLEAN_10000013	protein_coding	chrscaffold567191:112-2219:+	gi|341650460|gb|AEK86519.1|	981	3e-126	IKKepsilon2 [Litopenaeus vannamei]	gi|836731360|gb|KR534322.1|	77	2e-30	Larimichthys crocea TANK-binding kinase 1 (TBK1) mRNA, complete cds	Q14164	276	8e-87	Inhibitor of nuclear factor kappa-B kinase subunit epsilon	SPAC14C4.03	81.3	3e-17	COG0515	pfam00069	Pkinase	Protein kinase domain.	GO:0098586|cellular response to virus;GO:0006955|immune response;GO:0008630|intrinsic apoptotic signaling pathway in response to DNA damage;GO:0032480|negative regulation of type I interferon production;GO:0043123|positive regulation of I-kappaB kinase/NF-kappaB signaling;GO:0010884|positive regulation of lipid storage;GO:0051260|protein homooligomerization;GO:0006468|protein phosphorylation;GO:0…	GO:0005737|cytoplasm;GO:0005829|cytosol;GO:0010008|endosome membrane;GO:0031966|mitochondrial membrane;GO:0005634|nucleus;GO:0016605|PML body;	GO:0005524|ATP binding;GO:0008384|IkappaB kinase activity;GO:0036435|K48-linked polyubiquitin binding;GO:0004704|NF-kappaB-inducing kinase activity;GO:0004672|protein kinase activity;GO:0031625|ubiquitin protein ligase binding;	K07211	IKBKE, IKKE; inhibitor of nuclear factor kappa-B kinase subunit epsilon [EC:2.7.11.10]
VN_GLEAN_10000014	87	68	69	48.0893	10	9	0	10.0879	4.76702	2.25309	8.38829e-09	3.10624e-08	up	yes	VN_GLEAN_10000014	protein_coding	chrscaffold350095:679-1598:+	.	.	.	.	.	.	.	.	.	.	.	.	.	.	.	.	pfam15268	Dapper	Dapper. This is a family of signalling proteins. They act in a diverse range of signaling pathways and have a range of binding partners. They act as homo- and heterodimers.	.	.	.	.	.
VN_GLEAN_10000015	0	0	0	0	1	0	0	0.593049	#NAME?	#NAME?	0.599772	0.732535	down	no	VN_GLEAN_10000015	protein_coding	chrscaffold403668:1381-2022:-	.	.	.	.	.	.	.	.	.	.	.	.	.	.	.	.	pfam00628	PHD	PHD-finger. PHD folds into an interleaved type of Zn-finger chelating 2 Zn ions in a similar manner to that of the RING and FYVE domains. Several PHD fingers have been identified as binding modules of methylated histone H3.	.	.	.	.	.
VN_GLEAN_10000018	218	237	234	148.776	99	165	207	234.058	0.635637	-0.653725	9.32862e-07	2.99705e-06	down	no	VN_GLEAN_10000018	protein_coding	chrscaffold1077749:612-2590:-	gi|646703279|gb|KDR12040.1|	1065	2e-141	RuvB-like 1 [Zootermopsis nevadensis]	gi|961999242|ref|XM_015020367.1|	227	1e-113	PREDICTED: Poecilia latipinna RuvB-like AAA ATPase 1 (ruvbl1), mRNA	Q9DE26	409	6e-141	RuvB-like 1	SPAPB8E5.09	368	2e-125	COG1224	pfam06068	TIP49	TIP49 C-terminus. This family consists of the C-terminal region of several eukaryotic and archaeal RuvB-like 1 (Pontin or TIP49a) and RuvB-like 2 (Reptin or TIP49b) proteins. The N-terminal domain contains the pfam00004 domain. In zebrafish, the liebeskummer (lik) mutation, causes development of hyperplastic embryonic hearts. lik encodes Reptin, a component of a DNA-stimulated ATPase complex. Bet…	GO:0006310|DNA recombination;GO:0006281|DNA repair;GO:0006355|regulation of transcription, DNA-templated;GO:0006351|transcription, DNA-templated;	GO:0071339|MLL1 complex;GO:0000812|Swr1 complex;	GO:0005524|ATP binding;GO:0043141|ATP-dependent 5'-3' DNA helicase activity;	.	.
VN_GLEAN_10000019	605	496	546	354.079	96	99	141	170.185	2.08055	1.05696	1.06083e-16	5.68556e-16	up	yes	VN_GLEAN_10000019	protein_coding	chrscaffold90599:188-1879:-	gi|919061934|ref|XP_013412618.1|	179	8e-11	PREDICTED: uncharacterized protein LOC106175254 [Lingula anatina]	.	.	.	.	Q8CCN1	60.1	4e-08	NACHT, LRR and PYD domains-containing protein 10	.	.	.	.	pfam05729	NACHT	NACHT domain. This NTPase domain is found in apoptosis proteins as well as those involved in MHC transcription activation. This family is closely related to pfam00931.	GO:0002250|adaptive immune response;GO:0050832|defense response to fungus;GO:0050829|defense response to Gram-negative bacterium;GO:0036336|dendritic cell migration;GO:0035397|helper T cell enhancement of adaptive immune response;GO:0045087|innate immune response;GO:2000778|positive regulation of interleukin-6 secretion;GO:2000484|positive regulation of interleukin-8 secretion;GO:0002827|positive…	GO:0005737|cytoplasm;GO:0019897|extrinsic component of plasma membrane;	GO:0005524|ATP binding;	.	.
VN_GLEAN_10000021	143	120	99	77.7263	89	121	9	112.986	0.687931	-0.539664	0.0168592	0.0327197	down	no	VN_GLEAN_10000021	protein_coding	chrscaffold1667534:1004-1952:+	gi|291059187|gb|ADD71943.1|	512	1e-57	alpha 2-macroglobulin [Eriocheir sinensis]	gi|291059186|gb|GQ253963.1|	281	5e-144	Eriocheir sinensis alpha 2-macroglobulin mRNA, complete cds	Q6YHK3	129	6e-34	CD109 antigen	.	.	.	.	pfam07678	A2M_comp	A-macroglobulin complement component. This family includes the complement components region of the alpha-2-macroglobulin family.	GO:0001942|hair follicle development;GO:0010839|negative regulation of keratinocyte proliferation;GO:0001933|negative regulation of protein phosphorylation;GO:0030512|negative regulation of transforming growth factor beta receptor signaling pathway;GO:0061045|negative regulation of wound healing;GO:0072675|osteoclast fusion;GO:0045616|regulation of keratinocyte differentiation;	GO:0031225|anchored component of membrane;GO:0009986|cell surface;GO:0005615|extracellular space;GO:0005886|plasma membrane;	GO:0004867|serine-type endopeptidase inhibitor activity;GO:0050431|transforming growth factor beta binding;	K06530	CD109; CD109 antigen
VN_GLEAN_10000023	11	7	6	5.12637	2	5	8	7.32676	0.699678	-0.515238	0.365126	0.495291	down	no	VN_GLEAN_10000023	protein_coding	chrscaffold14227:232-1362:+	gi|762135474|ref|XP_011450987.1|	521	3e-62	PREDICTED: cytosolic Fe-S cluster assembly factor NUBP1 homolog [Crassostrea gigas]	gi|975100574|ref|XM_015409903.1|	64	4e-23	PREDICTED: Gekko japonicus nucleotide binding protein 1 (NUBP1), mRNA	A7RUD5	196	1e-60	Cytosolic Fe-S cluster assembly factor NUBP1 homolog	YGL091c	162	7e-48	COG0489	pfam10609	ParA	ParA/MinD ATPase like. This family contains ATPases involved in plasmid partitioning. It also contains the cytosolic Fe-S cluster assembling factor NBP35 which is required for biogenesis and export of both ribosomal subunits.	GO:0016226|iron-sulfur cluster assembly;	GO:0005829|cytosol;	GO:0051539|4 iron, 4 sulfur cluster binding;GO:0005524|ATP binding;GO:0051536|iron-sulfur cluster binding;GO:0046872|metal ion binding;	.	.
VN_GLEAN_10000024	11	14	8	7.12948	3	6	0	4.55076	1.56665	0.647687	0.48468	0.622792	up	no	VN_GLEAN_10000024	protein_coding	chrscaffold373090:131-1174:+	gi|375173476|gb|AFA42361.1|	425	3e-48	clip domain serine proteinase 3 [Portunus trituberculatus]	gi|674035314|ref|XM_008845605.1|	33	4e-06	PREDICTED: Nannospalax galili serine protease 33 (LOC103744001), transcript variant X2, mRNA	Q27081	79	5e-17	Clotting factor B	VC1649	50.4	2e-07	COG5640	pfam00089	Trypsin	Trypsin.	GO:0042381|hemolymph coagulation;	GO:0005576|extracellular region;	GO:0004252|serine-type endopeptidase activity;	.	.
VN_GLEAN_10000025	159	121	131	88.2275	55	51	60	84.9088	1.03909	0.0553152	0.771928	0.879804	up	no	VN_GLEAN_10000025	protein_coding	chrscaffold104957:419-2634:+	gi|939679371|ref|XP_014285107.1|	580	1e-67	PREDICTED: probable ribonuclease ZC3H12C [Halyomorpha halys]	.	.	.	.	A6QQJ8	208	1e-61	Ribonuclease ZC3H12A	.	.	.	.	pfam11977	RNase_Zc3h12a	Zc3h12a-like Ribonuclease NYN domain. This domain is found in the Zc3h12a protein which has shown to be a ribonuclease that controls the stability of a set of inflammatory genes. It has been suggested that this domain belongs to the PIN domain superfamily. This domain has also been identified as part of the NYN domain family.	GO:0061158|3'-UTR-mediated mRNA destabilization;GO:0001525|angiogenesis;GO:0006915|apoptotic process;GO:0030154|cell differentiation;GO:1990869|cellular response to chemokine;GO:0042149|cellular response to glucose starvation;GO:0071347|cellular response to interleukin-1;GO:1904637|cellular response to ionomycin;GO:0071222|cellular response to lipopolysaccharide;GO:0034599|cellular response to ox…	GO:0005737|cytoplasm;GO:0000932|cytoplasmic mRNA processing body;GO:0005856|cytoskeleton;GO:0042406|extrinsic component of endoplasmic reticulum membrane;GO:0005654|nucleoplasm;GO:0005634|nucleus;GO:0005886|plasma membrane;GO:0005791|rough endoplasmic reticulum;	GO:0003682|chromatin binding;GO:0003677|DNA binding;GO:0004521|endoribonuclease activity;GO:0004532|exoribonuclease activity;GO:0046872|metal ion binding;GO:0035198|miRNA binding;GO:0035925|mRNA 3'-UTR AU-rich region binding;GO:0003730|mRNA 3'-UTR binding;GO:0003729|mRNA binding;GO:0043022|ribosome binding;GO:0035613|RNA stem-loop binding;	K18668	ZC3H12, MCPIP; ribonuclease ZC3H12 [EC:3.1.-.-]
VN_GLEAN_10000027	10	8	11	6.24084	5	8	5	9.0551	0.689208	-0.536989	0.306036	0.430564	down	no	VN_GLEAN_10000027	protein_coding	chrscaffold154821:1321-1755:+	.	.	.	.	.	.	.	.	.	.	.	.	.	.	.	.	pfam04731	Caudal_act	Caudal like protein activation region. This family consists of the amino termini of proteins belonging to the caudal-related homeobox protein family. This region is thought to mediate transcription activation. The level of activation caused by mouse Cdx2 is affected by phosphorylation at serine 60 via the mitogen-activated protein kinase pathway. Caudal family proteins are involved in the transcr…	.	.	.	.	.
VN_GLEAN_10000028	0	1	0	0.223576	1	0	0	0.593049	0.376995	-1.40738	1	1	down	no	VN_GLEAN_10000028	protein_coding	chrscaffold377349:814-1964:+	.	.	.	.	.	.	.	.	.	.	.	.	.	.	.	.	pfam12056	DUF3537	Protein of unknown function (DUF3537). This family of transmembrane proteins are functionally uncharacterized. This protein is found in eukaryotes. Proteins in this family are typically between 427 to 453 amino acids in length.	.	.	.	.	.
VN_GLEAN_10000029	15	17	13	9.71252	590	434	454	767.787	0.01265	-6.30472	0	0	down	yes	VN_GLEAN_10000029	protein_coding	chrscaffold211710:391-2452:-	gi|915282346|ref|XP_013305634.1|	526	4e-64	4-coumarate--CoA ligase 1 family protein [Necator americanus]	.	.	.	.	Q84P25	179	3e-51	4-coumarate--CoA ligase-like 2	PA3300	176	1e-50	COG0318	pfam00501	AMP-binding	AMP-binding enzyme.	GO:0008152|metabolic process;	GO:0005777|peroxisome;	GO:0005524|ATP binding;GO:0016874|ligase activity;	.	.
VN_GLEAN_10000030	1	2	0	0.651436	0	0	0	0	Inf	Inf	0.695817	0.810771	up	no	VN_GLEAN_10000030	protein_coding	chrscaffold202998:1811-2927:-	gi|915005902|ref|XP_013249874.1|	123	2e-06	ankyrin repeat-containing protein, putative [Eimeria acervulina]	.	.	.	.	.	.	.	.	.	.	.	.	pfam12796	Ank_2	Ankyrin repeats (3 copies).	.	.	.	.	.
VN_GLEAN_10000033	30	50	45	27.164	36	20	44	51.6589	0.525833	-0.927323	0.0288353	0.0532704	down	no	VN_GLEAN_10000033	protein_coding	chrscaffold305203:5-1402:-	.	.	.	.	.	.	.	.	.	.	.	.	.	.	.	.	pfam11081	DUF2890	Protein of unknown function (DUF2890). This family is conserved in dsDNA adenoviruses of vertebrates. The function is not known.	.	.	.	.	.
VN_GLEAN_10000035	1844	1691	1545	1093.18	503	395	933	927.556	1.17856	0.23702	0.0302049	0.0555353	up	no	VN_GLEAN_10000035	protein_coding	chrscaffold340968:1090-2883:-	gi|919082082|ref|XP_013422104.1|	1691	0	PREDICTED: frizzled-5-like [Lingula anatina]	gi|973140266|ref|XM_006636400.2|	315	4e-162	PREDICTED: Lepisosteus oculatus frizzled class receptor 5 (fzd5), partial mRNA	O93274	610	0	Frizzled-8	.	.	.	.	pfam01534	Frizzled	Frizzled/Smoothened family membrane region. This family contains the membrane spanning region of frizzled and smoothened receptors. This membrane region is predicted to contain seven transmembrane alpha helices. Proteins related to Drosophila frizzled are receptors for Wnt (mediating the beta-catenin signalling pathway), but also the planar cell polarity (PCP) pathway and the Wnt/calcium pathway.…	GO:0060070|canonical Wnt signaling pathway;GO:0007275|multicellular organismal development;GO:0051091|positive regulation of sequence-specific DNA binding transcription factor activity;	GO:0016021|integral component of membrane;GO:0005886|plasma membrane;	GO:0004930|G-protein coupled receptor activity;	K02375	FZD5_8, fz2; frizzled 5/8
VN_GLEAN_10000036	1	1	2	0.865933	0	2	1	1.40275	0.617313	-0.695926	0.670854	0.789905	down	no	VN_GLEAN_10000036	protein_coding	chrscaffold584244:816-1770:-	gi|290563267|ref|NP_001166749.1|	238	2e-20	cuticular protein hypothetical 28 precursor [Bombyx mori]	gi|998503673|ref|XM_015656471.1|	44	5e-12	PREDICTED: Neodiprion lecontei proteoglycan 4-like (LOC107218555), mRNA	.	.	.	.	.	.	.	.	pfam08735	DUF1786	Putative pyruvate format-lyase activating enzyme (DUF1786). This family is annotated as pyruvate formate-lyase activating enzyme (EC:1.97.1.4) in UniProt. It is not clear where this annotation comes from.	.	.	.	.	.
VN_GLEAN_10000037	16	11	22	10.5467	32	21	4	30.5937	0.344733	-1.53645	0.00108679	0.00257131	down	yes	VN_GLEAN_10000037	protein_coding	chrscaffold136847:316-1092:+	.	.	.	.	.	.	.	.	.	.	.	.	.	.	.	.	pfam02586	DUF159	Uncharacterized ACR, COG2135.	.	.	.	.	.
VN_GLEAN_10000039	648	552	508	367.06	481	595	614	854.136	0.429744	-1.21845	2.23552e-21	1.40911e-20	down	yes	VN_GLEAN_10000039	protein_coding	chrscaffold1649252:512-819:-	gi|758276105|gb|AJO66088.1|	170	4e-14	ATP synthase 21 kDa proteolipid subunit, partial [Heliconius himera]	.	.	.	.	Q99437	58.9	4e-11	V-type proton ATPase 21 kDa proteolipid subunit	YHR026w	52.8	2e-09	COG0636	pfam00137	ATP-synt_C	ATP synthase subunit C.	GO:0015991|ATP hydrolysis coupled proton transport;GO:0008286|insulin receptor signaling pathway;GO:0034220|ion transmembrane transport;GO:0090383|phagosome acidification;GO:0015992|proton transport;GO:0016241|regulation of macroautophagy;GO:0033572|transferrin transport;GO:0007035|vacuolar acidification;	GO:0010008|endosome membrane;GO:0016021|integral component of membrane;GO:0030670|phagocytic vesicle membrane;GO:0000220|vacuolar proton-transporting V-type ATPase, V0 domain;	GO:0046961|proton-transporting ATPase activity, rotational mechanism;GO:0005215|transporter activity;	K03661	ATPeV0B, ATP6F; V-type H+-transporting ATPase 21kDa proteolipid subunit
VN_GLEAN_10000041	275	264	253	170.618	125	166	172	233.179	0.731706	-0.450663	0.00021071	0.000545493	down	no	VN_GLEAN_10000041	protein_coding	chrscaffold115067:612-2907:+	gi|405975834|gb|EKC40376.1|	915	3e-119	Isocitrate dehydrogenase [NADP], mitochondrial [Crassostrea gigas]	gi|655884861|ref|XM_002721491.2|	186	7e-91	PREDICTED: Oryctolagus cuniculus isocitrate dehydrogenase 2 (NADP+), mitochondrial (IDH2), mRNA	P79089	321	5e-106	Isocitrate dehydrogenase [NADP], mitochondrial	YDL066w	295	2e-97	COG0538	pfam00180	Iso_dh	Isocitrate/isopropylmalate dehydrogenase.	GO:0006097|glyoxylate cycle;GO:0006102|isocitrate metabolic process;GO:0006099|tricarboxylic acid cycle;	GO:0005739|mitochondrion;	GO:0004450|isocitrate dehydrogenase (NADP+) activity;GO:0000287|magnesium ion binding;GO:0051287|NAD binding;	.	.
VN_GLEAN_10000042	22	12	11	9.58655	4	3	4	5.67349	1.68971	0.756774	0.324109	0.45134	up	no	VN_GLEAN_10000042	protein_coding	chrscaffold28397:2001-3397:+	gi|239791884|dbj|BAH72351.1|	487	3e-60	ACYPI008275 [Acyrthosiphon pisum]	.	.	.	.	A1A535	148	1e-40	Ventricular zone-expressed PH domain-containing protein 1	.	.	.	.	pfam04186	FxsA	FxsA cytoplasmic membrane protein. This is a bacterial family of cytoplasmic membrane proteins. It includes two transmembrane regions. The molecular function of FxsA is unknown, but in Escherichia coli its over-expression has been shown to alleviate the exclusion of phage T7 in those cells with an F plasmid.	.	GO:0005886|plasma membrane;	.	.	.
VN_GLEAN_10000043	0	0	1	0.219037	0	0	0	0	Inf	Inf	1	1	up	no	VN_GLEAN_10000043	protein_coding	chrscaffold87445:624-2214:+	gi|378830428|gb|AFC61248.1|	619	5e-75	serine proteinase 1 [Portunus trituberculatus]	.	.	.	.	Q05319	124	6e-31	Serine proteinase stubble	VC1649	66.6	5e-12	COG5640	pfam00089	Trypsin	Trypsin.	GO:0051017|actin filament bundle assembly;GO:0007010|cytoskeleton organization;GO:0006508|proteolysis;GO:0035220|wing disc development;	GO:0016021|integral component of membrane;GO:0005886|plasma membrane;	GO:0004252|serine-type endopeptidase activity;	.	.
VN_GLEAN_10000044	0	1	4	1.09972	0	0	0	0	Inf	Inf	0.419536	0.555962	up	no	VN_GLEAN_10000044	protein_coding	chrscaffold1183679:591-806:-	.	.	.	.	.	.	.	.	.	.	.	.	.	.	.	.	pfam08950	DUF1861	Protein of unknown function (DUF1861). This hypothetical protein, found in bacteria and in the eukaryote Leishmania, has no known function.	.	.	.	.	.
VN_GLEAN_10000046	206	203	185	127.99	69	110	143	160.212	0.798879	-0.323951	0.0179933	0.0346655	down	no	VN_GLEAN_10000046	protein_coding	chrscaffold1668325:412-3301:-	gi|524867971|ref|XP_005090792.1|	521	4e-60	PREDICTED: histone-lysine N-methyltransferase setd3-like [Aplysia californica]	.	.	.	.	Q7SXS7	196	1e-57	Histone-lysine N-methyltransferase setd3	.	.	.	.	pfam00554	RHD	Rel homology domain (RHD). Proteins containing the Rel homology domain (RHD) are eukaryotic transcription factors. The RHD is composed of two structural domains. This is the N-terminal domain that is similar to that found in P53. The C-terminal domain has an immunoglobulin-like fold (See pfam01833) that binds to DNA.	GO:0016049|cell growth;GO:0008283|cell proliferation;GO:0010452|histone H3-K36 methylation;GO:0051568|histone H3-K4 methylation;GO:0018027|peptidyl-lysine dimethylation;GO:0018026|peptidyl-lysine monomethylation;GO:0018023|peptidyl-lysine trimethylation;GO:0045944|positive regulation of transcription from RNA polymerase II promoter;GO:0045893|positive regulation of transcription, DNA-templated;GO…	GO:0000790|nuclear chromatin;	GO:0046975|histone methyltransferase activity (H3-K36 specific);GO:0042800|histone methyltransferase activity (H3-K4 specific);GO:0003713|transcription coactivator activity;	K19199	SETD3; histone-lysine N-methyltransferase SETD3 [EC:2.1.1.43]
VN_GLEAN_10000047	566	457	478	322.498	115	141	156	208.038	1.55019	0.632445	4.01885e-07	1.32869e-06	up	no	VN_GLEAN_10000047	protein_coding	chrscaffold654205:122-3718:+	gi|861651026|gb|KMQ97553.1|	1353	0	serine threonine-protein kinase mig-15 [Lasius niger]	gi|936698333|ref|XM_014371664.1|	306	2e-157	PREDICTED: Trichogramma pretiosum mitogen-activated protein kinase kinase kinase kinase 4 (LOC106652604), transcript variant X3, mRNA	Q9JM52	454	1e-147	Misshapen-like kinase 1	.	.	.	.	pfam00069	Pkinase	Protein kinase domain.	GO:0031532|actin cytoskeleton reorganization;GO:0007268|synaptic transmission;GO:0048813|dendrite morphogenesis;GO:0035556|intracellular signal transduction;GO:0007275|multicellular organismal development;GO:0045060|negative thymic T cell selection;GO:0046330|positive regulation of JNK cascade;GO:0046777|protein autophosphorylation;GO:0006468|protein phosphorylation;GO:2000311|regulation of alpha…	GO:0030424|axon;GO:0030054|cell junction;GO:0005737|cytoplasm;GO:0030425|dendrite;GO:0070062|extracellular exosome;GO:0005794|Golgi apparatus;GO:0014069|postsynaptic density;GO:0045211|postsynaptic membrane;	GO:0005524|ATP binding;GO:0004674|protein serine/threonine kinase activity;GO:0004702|receptor signaling protein serine/threonine kinase activity;	K04413	MINK; misshapen/NIK-related kinase [EC:2.7.11.1]
VN_GLEAN_10000048	59	39	39	29.3146	16	36	26	38.5692	0.760053	-0.395828	0.19327	0.288562	down	no	VN_GLEAN_10000048	protein_coding	chrscaffold1648401:719-2537:-	gi|242009026|ref|XP_002425294.1|	353	5e-35	conserved hypothetical protein [Pediculus humanus corporis]	.	.	.	.	Q9VIL0	107	4e-25	Protein brunelleschi	.	.	.	.	pfam08626	TRAPPC9-Trs120	Transport protein Trs120 or TRAPPC9, TRAPP II complex subunit. This region is found at the N terminal of Saccharomyces cerevisiae Trs120 protein. Trs120 is a subunit of the multiprotein complex TRAPP (transport particle protein) which functions in ER to Golgi traffic. Trs120 is specific to the larger TRAPP complex, TRAPP II, along with Trs65p and Trs130p(TRAPPC10). It is suggested that Trs120p is…	GO:0000916|actomyosin contractile ring contraction;GO:0006891|intra-Golgi vesicle-mediated transport;GO:0007112|male meiosis cytokinesis;GO:0007110|meiosis I cytokinesis;GO:0007111|meiosis II cytokinesis;GO:0000212|meiotic spindle organization;GO:0043547|positive regulation of GTPase activity;GO:0043087|regulation of GTPase activity;GO:0048137|spermatocyte division;	GO:0036063|acroblast;GO:0005737|cytoplasm;GO:0005794|Golgi apparatus;GO:0005802|trans-Golgi network;GO:0030008|TRAPP complex;	.	.	.
VN_GLEAN_10000049	1	0	0	0.204283	0	0	0	0	Inf	Inf	1	1	up	no	VN_GLEAN_10000049	protein_coding	chrscaffold36801:493-1266:+	gi|808885294|gb|KKF32114.1|	161	1e-09	Scavenger receptor cysteine-rich type 1 protein M130 [Larimichthys crocea]	.	.	.	.	.	.	.	.	.	.	.	.	pfam06513	DUF1103	Repeat of unknown function (DUF1103). This family consists of several repeats of around 30 residues in length which are found specifically in mature-parasite-infected erythrocyte surface antigen proteins from Plasmodium falciparum. This family often found in conjunction with pfam00226.	.	.	.	.	.
VN_GLEAN_10000050	120	100	122	73.5941	26	28	29	42.2408	1.74225	0.800953	0.000613205	0.00150295	up	no	VN_GLEAN_10000050	protein_coding	chrscaffold1645454:2472-3146:-	gi|260807551|ref|XP_002598572.1|	376	9e-39	hypothetical protein BRAFLDRAFT_66963 [Branchiostoma floridae]	.	.	.	.	P13233	80.1	4e-16	2',3'-cyclic-nucleotide 3'-phosphodiesterase	.	.	.	.	pfam05881	CNPase	2',3'-cyclic nucleotide 3'-phosphodiesterase (CNP or CNPase). This family consists of the eukaryotic protein 2',3'-cyclic nucleotide 3'-phosphodiesterase (CNP). 2',3'-cyclic nucleotide 3'-phosphodiesterase (CNP) is one of the earliest myelin-related proteins expressed in differentiating oligodendrocytes and Schwann cells. CNP is abundant in the central nervous system and in oligodendrocytes. This…	GO:0008344|adult locomotory behavior;GO:0007568|aging;GO:0007409|axonogenesis;GO:0009214|cyclic nucleotide catabolic process;GO:0030900|forebrain development;GO:0000226|microtubule cytoskeleton organization;GO:0048709|oligodendrocyte differentiation;GO:0046902|regulation of mitochondrial membrane permeability;GO:0032496|response to lipopolysaccharide;GO:0009636|response to toxic substance;GO:0021…	GO:0042995|cell projection;GO:0005737|cytoplasm;GO:0070062|extracellular exosome;GO:0005615|extracellular space;GO:0042470|melanosome;GO:0005902|microvillus;GO:0005743|mitochondrial inner membrane;GO:0005741|mitochondrial outer membrane;GO:0043209|myelin sheath;GO:0035748|myelin sheath abaxonal region;GO:0035749|myelin sheath adaxonal region;GO:0005654|nucleoplasm;GO:0048471|perinuclear region of…	GO:0004113|2',3'-cyclic-nucleotide 3'-phosphodiesterase activity;GO:0030551|cyclic nucleotide binding;GO:0003723|RNA binding;	K01121	CNP; 2',3'-cyclic-nucleotide 3'-phosphodiesterase [EC:3.1.4.37]
VN_GLEAN_10000051	731	667	805	474.781	404	505	506	715.179	0.663863	-0.591043	0.000125586	0.000333763	down	no	VN_GLEAN_10000051	protein_coding	chrscaffold846865:394-3654:+	gi|2500500|sp|P55833.2|RS27_HOMAM	379	7e-45	RecName: Full=40S ribosomal protein S27	gi|675119123|gb|KJ877441.1|	74	7e-29	Acrostichus rhynchophori strain RGD193 small subunit ribosomal protein 27 (rps-27) mRNA, partial cds	P55833	150	2e-46	40S ribosomal protein S27	SPBC1685.10	109	1e-30	COG2051	pfam01667	Ribosomal_S27e	Ribosomal protein S27.	GO:0006412|translation;	GO:0005840|ribosome;	GO:0046872|metal ion binding;GO:0003735|structural constituent of ribosome;	.	.
VN_GLEAN_10000052	2341	2161	2151	1432.52	3	20	2	11.9756	119.62	6.90231	1.15864e-181	4.17325e-180	up	yes	VN_GLEAN_10000052	protein_coding	chrscaffold1646872:2875-3687:-	.	.	.	.	.	.	.	.	.	.	.	.	.	.	.	.	pfam01887	SAM_adeno_trans	S-adenosyl-l-methionine hydroxide adenosyltransferase. This is a family of proteins, previously known as DUF62, found in archaebacteria and bacteria. The structure of proteins in this family is similar to that of a bacterial fluorinating enzyme. S-adenosyl-l-methionine hydroxide adenosyltransferases utilizes a rigorously conserved amino acid side chain triad (Asp-Arg-His) which may have a role in…	.	.	.	.	.
VN_GLEAN_10000054	28	21	25	15.8909	5	8	9	10.9706	1.4485	0.534564	0.303787	0.428108	up	no	VN_GLEAN_10000054	protein_coding	chrscaffold1647230:3074-3736:-	gi|148230653|ref|NP_001085672.1|	192	5e-15	leucine-rich repeat-containing protein 40 [Xenopus laevis]	.	.	.	.	Q6GPJ5	78.6	2e-16	Leucine-rich repeat-containing protein 40	.	.	.	.	pfam11122	Spore-coat_CotD	Inner spore coat protein D. This family is conserved in the Enterobacteriaceae family. CotD is an inner spore coat protein that is expressed in the middle phase of mother cell gene expression. Along with CotD, CotH, CotS and CotT it is assumed to assemble into the loose skeleton of the matrix, between the shells of SpoIVA and CotE. Coat proteins do not share much sequence similarity between speci…	GO:0006412|translation;	GO:0005840|ribosome;	GO:0046872|metal ion binding;GO:0003735|structural constituent of ribosome;	.	.
VN_GLEAN_10000055	8996	8375	7913	5443.42	6829	3458	6034	8536.82	0.63764	-0.649186	2.04855e-25	1.44344e-24	down	no	VN_GLEAN_10000055	protein_coding	chrscaffold86836:3262-4122:+	gi|677283338|gb|AIM45534.1|	170	6e-11	peritrophin-44-like protein [Eriocheir sinensis]	.	.	.	.	.	.	.	.	.	.	.	.	pfam01607	CBM_14	Chitin binding Peritrophin-A domain. This domain is called the Peritrophin-A domain and is found in chitin binding proteins particularly peritrophic matrix proteins of insects and animal chitinases. Copies of the domain are also found in some baculoviruses. Relevant references that describe proteins with this domain include. It is an extracellular domain that contains six conserved cysteines that…	.	.	.	.	.
VN_GLEAN_10000056	8	14	14	7.83085	0	0	0	0	Inf	Inf	0.000527026	0.00130608	up	no	VN_GLEAN_10000056	protein_coding	chrscaffold51240:2082-2827:-	gi|646710101|gb|KDR15721.1|	441	2e-47	hypothetical protein L798_09799, partial [Zootermopsis nevadensis]	.	.	.	.	Q9C0D6	100	3e-23	FH2 domain-containing protein 1	.	.	.	.	pfam02181	FH2	Formin Homology 2 Domain.	GO:0006412|translation;	GO:0005840|ribosome;	GO:0046872|metal ion binding;GO:0003735|structural constituent of ribosome;	.	.
VN_GLEAN_10000058	18	10	15	9.19841	2	5	8	7.32676	1.25545	0.328209	0.726344	0.838389	up	no	VN_GLEAN_10000058	protein_coding	chrscaffold182180:377-3806:+	gi|646718810|gb|KDR21144.1|	870	3e-102	hypothetical protein L798_04073, partial [Zootermopsis nevadensis]	gi|695158028|ref|XM_009508774.1|	54	2e-17	PREDICTED: Phalacrocorax carbo low-density lipoprotein receptor-related protein 1-like (LOC104048320), partial mRNA	P98157	99.8	2e-21	Low-density lipoprotein receptor-related protein 1	.	.	.	.	pfam00058	Ldl_recept_b	Low-density lipoprotein receptor repeat class B. This domain is also known as the YWTD motif after the most conserved region of the repeat. The YWTD repeat is found in multiple tandem repeats and has been predicted to form a beta-propeller structure.	GO:0006897|endocytosis;	GO:0005905|coated pit;GO:0016021|integral component of membrane;	GO:0005509|calcium ion binding;	K04550	LRP1, CD91; low-density lipoprotein receptor-related protein 1 (alpha-2-macroglobulin receptor)
VN_GLEAN_10000059	22	15	22	12.6667	20	5	1	14.6495	0.864647	-0.209817	0.541502	0.676469	down	no	VN_GLEAN_10000059	protein_coding	chrscaffold52271:192-4158:-	gi|751207491|ref|XP_011156310.1|	289	6e-25	PREDICTED: hemocytin [Solenopsis invicta]	.	.	.	.	P98092	78.2	2e-14	Hemocytin	.	.	.	.	pfam00093	VWC	von Willebrand factor type C domain. The high cutoff was used to prevent overlap with pfam00094.	GO:0007155|cell adhesion;	.	GO:0030246|carbohydrate binding;	K03900	VWF; von Willebrand factor
VN_GLEAN_10000060	85	72	91	53.3939	24	7	13	23.6921	2.25366	1.17227	7.66125e-05	0.000208522	up	yes	VN_GLEAN_10000060	protein_coding	chrscaffold549475:3148-3870:+	.	.	.	.	.	.	.	.	.	.	.	.	.	.	.	.	pfam13937	DUF4212	Domain of unknown function (DUF4212). This family includes several putative integral membrane proteins.	.	.	.	.	.
VN_GLEAN_10000061	43	38	61	30.6413	6	14	41	29.6592	1.03311	0.0469995	0.930585	1	up	no	VN_GLEAN_10000061	protein_coding	chrscaffold60321:174-2837:-	.	.	.	.	.	.	.	.	.	.	.	.	.	.	.	.	pfam08598	Sds3	Sds3-like. Repression of gene transcription is mediated by histone deacetylases containing repressor-co-repressor complexes, which are recruited to promoters of target genes via interactions with sequence-specific transcription factors. The co-repressor complex contains a core of at least seven proteins. This family represents the conserved region found in Sds3, Dep1 and BRMS1-homologue p40 prote…	.	.	.	.	.
VN_GLEAN_10000062	8	6	8	4.72802	4	1	3	4.27075	1.10707	0.146745	1	1	up	no	VN_GLEAN_10000062	protein_coding	chrscaffold1379412:663-2308:-	gi|321462955|gb|EFX73974.1|	880	6e-111	hypothetical protein DAPPUDRAFT_324689 [Daphnia pulex]	.	.	.	.	.	.	.	.	.	.	.	.	pfam06247	Plasmod_Pvs28	Plasmodium ookinete surface protein Pvs28. This family consists of several ookinete surface protein (Pvs28) from several species of Plasmodium. Pvs25 and Pvs28 are expressed on the surface of ookinetes. These proteins are potential candidates for vaccine and induce antibodies that block the infectivity of Plasmodium vivax in immunised animals.	.	.	.	.	.
VN_GLEAN_10000063	496	469	462	307.377	315	303	461	547.537	0.56138	-0.83295	6.31443e-20	3.76335e-19	down	no	VN_GLEAN_10000063	protein_coding	chrscaffold1648661:3425-4612:-	gi|321460867|gb|EFX71905.1|	509	3e-58	hypothetical protein DAPPUDRAFT_308689 [Daphnia pulex]	.	.	.	.	C3YWU0	191	2e-56	Alpha-L-fucosidase	SSO3060	68.6	6e-13	COG3669	pfam01120	Alpha_L_fucos	Alpha-L-fucosidase.	GO:0006004|fucose metabolic process;	GO:0005576|extracellular region;	GO:0004560|alpha-L-fucosidase activity;	K01206	FUCA; alpha-L-fucosidase [EC:3.2.1.51]
VN_GLEAN_10000065	36	26	42	22.3667	10	6	10	13.4908	1.65792	0.729374	0.113247	0.182068	up	no	VN_GLEAN_10000065	protein_coding	chrscaffold469259:3142-4855:+	gi|919035193|ref|XP_013401120.1|	309	8e-30	PREDICTED: peregrin-like isoform X2 [Lingula anatina]	.	.	.	.	Q9ULD4	108	5e-26	Bromodomain and PHD finger-containing protein 3	ECU10g1430	48.9	1e-06	COG5076	pfam00439	Bromodomain	Bromodomain. Bromodomains are 110 amino acid long domains, that are found in many chromatin associated proteins. Bromodomains can interact specifically with acetylated lysine.	GO:0043966|histone H3 acetylation;GO:0002576|platelet degranulation;	GO:0005829|cytosol;GO:0005576|extracellular region;GO:0070776|MOZ/MORF histone acetyltransferase complex;	GO:0008270|zinc ion binding;	K11350	BRPF3; bromodomain and PHD finger-containing protein 3
VN_GLEAN_10000066	113	98	68	59.889	58	42	64	84.446	0.709198	-0.495739	0.159103	0.245252	down	no	VN_GLEAN_10000066	protein_coding	chrscaffold8366:983-4143:-	gi|1002590677|ref|XP_015674045.1|	348	5e-38	PREDICTED: transportin-1-like [Protobothrops mucrosquamatus]	gi|372001120|gb|JN257140.1|	78	4e-31	Chelon labrosus importin beta mRNA, partial cds	Q8BFY9	136	2e-36	Transportin-1	.	.	.	.	pfam03563	Bunya_G2	Bunyavirus glycoprotein G2. Bunyavirus has three genomic segments: small (S), middle-sized (M), and large (L). The S segment encodes the nucleocapsid and a non-structural protein. The M segment codes for two glycoproteins, G1 and G2, and another non-structural protein (NSm). The L segment codes for an RNA polymerase. This family contains the G2 glycoprotein which interacts with the pfam03557 G1 g…	GO:0006607|NLS-bearing protein import into nucleus;GO:0000059|protein import into nucleus, docking;GO:0000060|protein import into nucleus, translocation;GO:0006610|ribosomal protein import into nucleus;	GO:0005737|cytoplasm;GO:0070062|extracellular exosome;GO:0031965|nuclear membrane;GO:0034399|nuclear periphery;	GO:0008139|nuclear localization sequence binding;GO:0044822|poly(A) RNA binding;GO:0008565|protein transporter activity;	K18752	TNPO1; transportin-1
VN_GLEAN_10000068	3	4	1	1.72619	2	0	2	2.14384	0.805185	-0.312607	0.874121	0.969467	down	no	VN_GLEAN_10000068	protein_coding	chrscaffold7961:890-5016:+	.	.	.	.	.	.	.	.	.	.	.	.	.	.	.	.	pfam02614	UxaC	Glucuronate isomerase. This is a family of Glucuronate isomerases also known as D-glucuronate isomerase, uronic isomerase, uronate isomerase, or uronic acid isomerase, EC:5.3.1.12. This enzyme catalyses the reactions: D-glucuronate <=> D-fructuronate and D-galacturonate <=> D-tagaturonate. It is not however clear where the experimental evidence for this functional assignment came from and thus th…	.	.	.	.	.
VN_GLEAN_10000069	279	257	215	161.547	135	134	239	256.412	0.63003	-0.666508	6.3876e-05	0.000175304	down	no	VN_GLEAN_10000069	protein_coding	chrscaffold26447:466-5622:+	gi|642911571|ref|XP_008199480.1|	751	1e-93	PREDICTED: solute carrier family 41 member 1-like [Tribolium castaneum]	gi|241853044|ref|XM_002415824.1|	48	4e-14	Ixodes scapularis solute carrier, putative, mRNA	Q6DFC0	227	9e-69	Solute carrier family 41 member 2	PAB0883	50.8	1e-06	COG1824	pfam01769	MgtE	Divalent cation transporter. This region is the integral membrane part of the eubacterial MgtE family of magnesium transporters. Related regions are found also in archaebacterial and eukaryotic proteins. All the archaebacterial and eukaryotic examples have two copies of the region. This suggests that the eubacterial examples may act as dimers. Members of this family probably transport Mg2+ or oth…	.	GO:0016021|integral component of membrane;GO:0005886|plasma membrane;	GO:0008324|cation transmembrane transporter activity;	K15122	SLC41A; solute carrier family 41
VN_GLEAN_10000070	430	375	382	255.355	203	131	216	284.339	0.898065	-0.155109	0.173852	0.264889	down	no	VN_GLEAN_10000070	protein_coding	chrscaffold18727:1136-2029:-	gi|321445653|gb|EFX60747.1|	952	2e-124	hypothetical protein DAPPUDRAFT_341660, partial [Daphnia pulex]	gi|943953820|ref|XM_014504336.1|	103	1e-44	PREDICTED: Papilio machaon microtubule-actin cross-linking factor 1, isoforms 1/2/3/5-like (LOC106711916), mRNA	Q91ZU6	77.8	2e-14	Dystonin	.	.	.	.	pfam00435	Spectrin	Spectrin repeat. Spectrin repeat-domains are found in several proteins involved in cytoskeletal structure. These include spectrin, alpha-actinin and dystrophin. The sequence repeat used in this family is taken from the structural repeat in reference. The spectrin domain- repeat forms a three helix bundle. The second helix is interrupted by proline in some sequences. The repeats are defined by a c…	GO:0007409|axonogenesis;GO:0007155|cell adhesion;GO:0045104|intermediate filament cytoskeleton organization;GO:0046907|intracellular transport;GO:0008090|retrograde axon cargo transport;	GO:0015629|actin cytoskeleton;GO:1904115|axon cytoplasm;GO:0005938|cell cortex;GO:0005737|cytoplasm;GO:0009898|cytoplasmic side of plasma membrane;GO:0016023|cytoplasmic membrane-bounded vesicle;GO:0005789|endoplasmic reticulum membrane;GO:0005925|focal adhesion;GO:0031673|H zone;GO:0030056|hemidesmosome;GO:0016021|integral component of membrane;GO:0014704|intercalated disc;GO:0005882|intermediat…	GO:0005509|calcium ion binding;GO:0051010|microtubule plus-end binding;GO:0042803|protein homodimerization activity;	K10382	DST; dystonin
VN_GLEAN_10000071	21	11	27	12.6633	2	11	14	12.9716	0.97623	-0.0347073	0.87297	0.968872	down	no	VN_GLEAN_10000071	protein_coding	chrscaffold19527:395-1054:-	gi|823404247|ref|XP_012413269.1|	534	4e-62	PREDICTED: zinc finger protein 699-like [Trichechus manatus latirostris]	.	.	.	.	Q13360	109	2e-26	Zinc finger protein 177	.	.	.	.	pfam13465	zf-H2C2_2	Zinc-finger double domain.	GO:0000122|negative regulation of transcription from RNA polymerase II promoter;GO:0006351|transcription, DNA-templated;	GO:0072562|blood microparticle;GO:0005634|nucleus;	GO:0003677|DNA binding;GO:0046872|metal ion binding;	K09228	KRAB; KRAB domain-containing zinc finger protein
VN_GLEAN_10000072	1	2	3	1.30855	1	0	1	1.07192	1.22075	0.287765	1	1	up	no	VN_GLEAN_10000072	protein_coding	chrscaffold8727:4423-5613:-	gi|117606397|ref|NP_001071091.1|	596	2e-70	sloppy-paired [Tribolium castaneum]	gi|852775461|ref|XM_013025318.1|	223	4e-111	PREDICTED: Dipodomys ordii forkhead box G1 (Foxg1), mRNA	P32031	216	2e-63	Fork head domain transcription factor slp2	YNL068c	103	7e-23	COG5025	pfam00250	Fork_head	Fork head domain.	GO:0007367|segment polarity determination;GO:0006351|transcription, DNA-templated;	GO:0005634|nucleus;	GO:0000981|RNA polymerase II transcription factor activity, sequence-specific DNA binding;GO:0043565|sequence-specific DNA binding;	K09385	FOXG; forkhead box protein G
VN_GLEAN_10000073	298	241	252	169.955	133	108	149	200.117	0.849282	-0.235684	0.0763059	0.127705	down	no	VN_GLEAN_10000073	protein_coding	chrscaffold16923:4963-6054:-	gi|646709446|gb|KDR15295.1|	223	2e-18	Leucine-rich repeat-containing protein 16A [Zootermopsis nevadensis]	.	.	.	.	Q6EDY6	67.8	4e-12	F-actin-uncapping protein LRRC16A	.	.	.	.	pfam11292	DUF3093	Protein of unknown function (DUF3093). This family of proteins with unknown function appears to be restricted to Actinobacteria. Some members are annotated as alanine rich membrane proteins however this cannot be confirmed.	GO:0051639|actin filament network formation;GO:0051638|barbed-end actin filament uncapping;GO:0016477|cell migration;GO:0007163|establishment or maintenance of cell polarity;GO:0030032|lamellipodium assembly;GO:0044351|macropinocytosis;GO:2000813|negative regulation of barbed-end actin filament capping;GO:0030838|positive regulation of actin filament polymerization;GO:0030335|positive regulation …	GO:0031252|cell leading edge;GO:0005737|cytoplasm;GO:0070062|extracellular exosome;GO:0031941|filamentous actin;GO:0045111|intermediate filament cytoskeleton;GO:0030027|lamellipodium;GO:0044354|macropinosome;GO:0005634|nucleus;GO:0005886|plasma membrane;	GO:0032403|protein complex binding;	.	.
VN_GLEAN_10000076	880	776	694	505.276	246	237	308	402.862	1.25422	0.326786	0.0314298	0.0575502	up	no	VN_GLEAN_10000076	protein_coding	chrscaffold32637:1614-5479:+	gi|926625694|ref|XP_013778357.1|	478	3e-53	PREDICTED: SAM pointed domain-containing Ets transcription factor-like [Limulus polyphemus]	gi|242000499|ref|XM_002434848.1|	155	2e-73	Ixodes scapularis conserved hypothetical protein, mRNA	P29775	177	1e-48	DNA-binding protein D-ETS-4	.	.	.	.	pfam00178	Ets	Ets-domain.	GO:0030154|cell differentiation;GO:0006357|regulation of transcription from RNA polymerase II promoter;	GO:0005634|nucleus;	GO:0000981|RNA polymerase II transcription factor activity, sequence-specific DNA binding;GO:0043565|sequence-specific DNA binding;	K09442	SPDEF; SAM pointed domain-containing ETS transcription factor
VN_GLEAN_10000078	337	337	407	233.337	236	472	279	491.599	0.474648	-1.07507	4.05567e-08	1.44642e-07	down	yes	VN_GLEAN_10000078	protein_coding	chrscaffold32949:1208-4053:-	.	.	.	.	.	.	.	.	.	.	.	.	.	.	.	.	pfam15346	ARGLU	Arginine and glutamate-rich 1. ARGLU, arginine and glutamate-rich 1 protein family, is required for the oestrogen-dependent expression of ESR1 target genes. It functions in cooperation with MED1. The family of proteins is found in eukaryotes.	.	.	.	.	.
VN_GLEAN_10000080	32	34	31	20.9288	20	24	35	39.708	0.527067	-0.92394	0.000699173	0.0017	down	no	VN_GLEAN_10000080	protein_coding	chrscaffold19206:3330-8395:-	gi|646699735|gb|KDR10233.1|	1347	0	BTB/POZ domain-containing protein 2 [Zootermopsis nevadensis]	gi|970720430|ref|XM_015240939.1|	195	1e-95	PREDICTED: Vicugna pacos BTB (POZ) domain containing 2 (BTBD2), mRNA	Q9BX70	497	3e-172	BTB/POZ domain-containing protein 2	.	.	.	.	pfam08005	PHR	PHR domain. This domain is called PHR as it was original found in the proteins PAM, highwire and RPM. This domain can be duplicated in the highwire, PFAM and PRM sequence. The C-terminal region of the protein BTBD1 includes the PHR domain and is known to interact with Topoisomerase I, an enzyme which relaxes DNA supercoils.	GO:0043161|proteasome-mediated ubiquitin-dependent protein catabolic process;GO:0042787|protein ubiquitination involved in ubiquitin-dependent protein catabolic process;GO:0030162|regulation of proteolysis;	GO:0000932|cytoplasmic mRNA processing body;GO:0019005|SCF ubiquitin ligase complex;	GO:0031625|ubiquitin protein ligase binding;	K10477	BTBD1_2; BTB/POZ domain-containing protein 1/2
VN_GLEAN_10000081	0	4	1	1.11334	0	2	5	3.31823	0.335522	-1.57552	0.357594	0.487582	down	no	VN_GLEAN_10000081	protein_coding	chrscaffold24234:673-948:-	.	.	.	.	.	.	.	.	.	.	.	.	.	.	.	.	pfam01519	DUF16	Protein of unknown function DUF16. The function of this protein is unknown. It appears to only occur in Mycoplasma pneumoniae. The crystal structure revealed that this domain is composed of two separated homotrimeric coiled-coils.	.	.	.	.	.
VN_GLEAN_10000082	0	1	4	1.09972	1	0	0	0.593049	1.85435	0.890916	0.862172	0.960195	up	no	VN_GLEAN_10000082	protein_coding	chrscaffold12579:4570-6793:+	gi|321475874|gb|EFX86835.1|	1163	5e-159	hypothetical protein DAPPUDRAFT_22257, partial [Daphnia pulex]	gi|170049603|ref|XM_001857663.1|	192	4e-94	Culex quinquefasciatus conserved hypothetical protein, mRNA	Q5PQQ7	411	5e-143	LIX1-like protein	.	.	.	.	pfam14954	LIX1	Limb expression 1. This entry represents the limb expression 1 (LIX1) family.	GO:0097352|autophagosome maturation;	GO:0005737|cytoplasm;	.	K16673	LIX1L; LIX1-like protein
VN_GLEAN_10000083	4	2	4	2.14043	0	0	0	0	Inf	Inf	0.117201	0.187542	up	no	VN_GLEAN_10000083	protein_coding	chrscaffold8227:9661-9927:-	.	.	.	.	.	.	.	.	.	.	.	.	.	.	.	.	pfam13148	DUF3987	Protein of unknown function (DUF3987). A family of uncharacterized proteins found by clustering human gut metagenomic sequences.	.	.	.	.	.
VN_GLEAN_10000084	4	7	4	3.25831	3	1	2	3.19883	1.0186	0.0265816	1	1	up	no	VN_GLEAN_10000084	protein_coding	chrscaffold32538:4767-6320:-	.	.	.	.	.	.	.	.	.	.	.	.	.	.	.	.	.	.	.	.	.	.	.	.
VN_GLEAN_10000085	48	35	39	26.1732	31	61	36	63.802	0.410225	-1.28551	2.5895e-08	9.33863e-08	down	yes	VN_GLEAN_10000085	protein_coding	chrscaffold11349:1462-4874:-	gi|646713077|gb|KDR17578.1|	704	1e-84	Dimethyladenosine transferase 1, mitochondrial [Zootermopsis nevadensis]	.	.	.	.	Q28HM1	255	1e-78	Dimethyladenosine transferase 1, mitochondrial	CC1685	124	2e-31	COG0030	pfam00398	RrnaAD	Ribosomal RNA adenine dimethylase.	GO:0006355|regulation of transcription, DNA-templated;GO:0006351|transcription, DNA-templated;	GO:0005759|mitochondrial matrix;	GO:0003677|DNA binding;GO:0003723|RNA binding;GO:0000179|rRNA (adenine-N6,N6-)-dimethyltransferase activity;	K15266	TFB1M; dimethyladenosine transferase 1, mitochondrial [EC:2.1.1.-]
VN_GLEAN_10000089	1	0	0	0.204283	0	0	0	0	Inf	Inf	1	1	up	no	VN_GLEAN_10000089	protein_coding	chrscaffold25023:533-2553:-	.	.	.	.	.	.	.	.	.	.	.	.	.	.	.	.	pfam15279	SOBP	Sine oculis-binding protein. SOBP is associated with syndromic and nonsyndromic intellectual disability. It carries a zinc-finger of the zf-C2H2 type at the N-terminus, and a highly characteristic C-terminal PhPhPhPhPhPh motif. The deduced 873-amino acid protein contains an N-terminal nuclear localisation signal (NLS), followed by 2 FCS-type zinc finger motifs, a proline-rich region (PR1), a puta…	.	.	.	.	.
VN_GLEAN_10000092	86	68	77	49.6374	19	18	21	29.6391	1.67473	0.743924	0.00705286	0.0147121	up	no	VN_GLEAN_10000092	protein_coding	chrscaffold14305:5678-8319:-	gi|926641799|ref|XP_013787047.1|	381	7e-41	PREDICTED: 2-aminoethanethiol dioxygenase-like [Limulus polyphemus]	.	.	.	.	Q6PDY2	124	6e-32	2-aminoethanethiol dioxygenase	.	.	.	.	pfam07847	DUF1637	Protein of unknown function (DUF1637). This family contains many eukaryotic hypothetical proteins. The region featured in this family is approximately 120 residues long. According to InterPro annotation, some members of this family may belong to the cupin superfamily.	GO:0055114|oxidation-reduction process;	GO:0005739|mitochondrion;	GO:0047800|cysteamine dioxygenase activity;GO:0046872|metal ion binding;	K10712	ADO; cysteamine dioxygenase [EC:1.13.11.19]
VN_GLEAN_10000095	199	189	191	124.744	112	220	203	265.259	0.470274	-1.08843	3.81268e-19	2.20216e-18	down	yes	VN_GLEAN_10000095	protein_coding	chrscaffold16204:8841-14688:-	gi|646707203|gb|KDR14064.1|	240	3e-21	Something about silencing protein 10 [Zootermopsis nevadensis]	.	.	.	.	.	.	.	.	.	.	.	.	pfam04000	Sas10_Utp3	Sas10/Utp3/C1D family. This family contains Utp3 and LCP5 which are components of the U3 ribonucleoprotein complex. It also includes the human C1D protein and Saccharomyces cerevisiae YHR081W (rrp47), an exosome-associated protein required for the 3' processing of stable RNAs, and Sas10 which has been identified as a regulator of chromatin silencing. This family also includes the human protein Ne…	.	.	.	.	.
VN_GLEAN_10000096	0	0	0	0	3	0	0	1.77915	#NAME?	#NAME?	0.0448533	0.0795912	down	no	VN_GLEAN_10000096	protein_coding	chrscaffold24499:4685-11712:-	.	.	.	.	.	.	.	.	.	.	.	.	.	.	.	.	pfam09484	Cas_TM1802	CRISPR-associated protein TM1802 (cas_TM1802). Clusters of short DNA repeats with non-homologous spacers, which are found at regular intervals in the genomes of phylogenetically distinct prokaryotic species, comprise a family with recognisable features. This family is known as CRISPR (short for Clustered, Regularly Interspaced Short Palindromic Repeats). A number of protein families appear only i…	.	.	.	.	.
VN_GLEAN_10000101	245	269	272	169.769	47	89	127	129.802	1.30791	0.387259	0.0482064	0.0848918	up	no	VN_GLEAN_10000101	protein_coding	chrscaffold1532:4009-16148:-	gi|646717407|gb|KDR20282.1|	536	7e-66	Vacuolar protein sorting-associated protein 28-like protein [Zootermopsis nevadensis]	.	.	.	.	Q9V359	196	1e-61	Vacuolar protein sorting-associated protein 28 homolog	.	.	.	.	pfam03997	VPS28	VPS28 protein.	GO:0030036|actin cytoskeleton organization;GO:0097352|autophagosome maturation;GO:0006914|autophagy;GO:0048749|compound eye development;GO:0009792|embryo development ending in birth or egg hatching;GO:0032509|endosome transport via multivesicular body sorting pathway;GO:0060429|epithelium development;GO:0007293|germarium-derived egg chamber formation;GO:0042059|negative regulation of epidermal gr…	GO:0000813|ESCRT I complex;	GO:0032403|protein complex binding;	K12184	VPS28; ESCRT-I complex subunit VPS28
VN_GLEAN_10000102	701	608	669	425.672	197	301	349	423	1.00632	0.00908586	1	1	up	no	VN_GLEAN_10000102	protein_coding	chrscaffold14821:6806-15784:+	gi|926622838|ref|XP_013776818.1|	776	7e-99	PREDICTED: 26S proteasome non-ATPase regulatory subunit 7-like [Limulus polyphemus]	gi|704582458|ref|XM_010190581.1|	126	2e-57	PREDICTED: Mesitornis unicolor proteasome (prosome, macropain) 26S subunit, non-ATPase, 7 (PSMD7), partial mRNA	P26270	297	7e-98	26S proteasome non-ATPase regulatory subunit 7	SPCC1682.10	193	4e-58	COG1310	pfam13012	MitMem_reg	Maintenance of mitochondrial structure and function. This is C-terminal to the Mov24 region of the yeast proteasomal subunit Rpn11 and seems likely to regulate the mitochondrial fission and tubulation processes, ie the outer mitochondrial membrane proteins. This function appears to be unrelated to the proteasome activity of the N-terminal region.	GO:0022008|neurogenesis;GO:0043161|proteasome-mediated ubiquitin-dependent protein catabolic process;	GO:0030425|dendrite;GO:0000502|proteasome complex;GO:0005838|proteasome regulatory particle;GO:0008541|proteasome regulatory particle, lid subcomplex;	.	K03038	PSMD7, RPN8; 26S proteasome regulatory subunit N8
VN_GLEAN_10000103	0	1	0	0.223576	0	0	0	0	Inf	Inf	1	1	up	no	VN_GLEAN_10000103	protein_coding	chrscaffold29094:4032-13717:+	gi|743404072|emb|CEF34385.1|	259	3e-22	Variant Ionotropic Glutamate Receptor, partial [Coenobita clypeatus]	.	.	.	.	Q9ULK0	73.9	3e-12	Glutamate receptor ionotropic, delta-1	.	.	.	.	pfam00060	Lig_chan	Ligand-gated ion channel. This family includes the four transmembrane regions of the ionotropic glutamate receptors and NMDA receptors.	GO:0035176|social behavior;	GO:0030054|cell junction;GO:0070062|extracellular exosome;GO:0016021|integral component of membrane;GO:0045211|postsynaptic membrane;	GO:0005234|extracellular-glutamate-gated ion channel activity;GO:0004970|ionotropic glutamate receptor activity;	K05206	GRID1; glutamate receptor delta-1 subunit
VN_GLEAN_10000104	5	5	3	2.79641	2	20	2	11.3826	0.245675	-2.02518	0.000313857	0.000799321	down	yes	VN_GLEAN_10000104	protein_coding	chrscaffold35101:8691-15179:-	gi|939648923|ref|XP_014273918.1|	1148	4e-137	PREDICTED: uncharacterized protein LOC106679333 [Halyomorpha halys]	.	.	.	.	.	.	.	.	.	.	.	.	pfam00431	CUB	CUB domain.	.	.	.	.	.
VN_GLEAN_10000108	0	1	0	0.223576	0	0	0	0	Inf	Inf	1	1	up	no	VN_GLEAN_10000108	protein_coding	chrscaffold22737:1632-4601:-	.	.	.	.	.	.	.	.	.	.	.	.	.	.	.	.	pfam13868	Trichoplein	tumor suppressor, Mitostatin. Trichoplein or mitostatin, was first defined as a meiosis-specific nuclear structural protein. It has since been linked with mitochondrial movement. It is associated with the mitochondrial outer membrane, and over-expression leads to reduction in mitochondrial motility whereas lack of it enhances mitochondrial movement. The activity appears to be mediated through bin…	.	.	.	.	.
VN_GLEAN_10000109	0	0	0	0	1	0	0	0.593049	#NAME?	#NAME?	0.599772	0.732535	down	no	VN_GLEAN_10000109	protein_coding	chrscaffold2143:9882-11165:-	gi|728679087|gb|AIY69136.1|	1045	2e-137	allatostatin receptor 1, partial [Neocaridina denticulata]	gi|641671100|ref|XM_003246103.2|	189	3e-92	PREDICTED: Acyrthosiphon pisum somatostatin receptor type 5-like (LOC100161295), transcript variant X2, mRNA	P30875	220	1e-65	Somatostatin receptor type 2	.	.	.	.	pfam00001	7tm_1	7 transmembrane receptor (rhodopsin family). This family contains, amongst other G-protein-coupled receptors (GCPRs), members of the opsin family, which have been considered to be typical members of the rhodopsin superfamily. They share several motifs, mainly the seven transmembrane helices, GCPRs of the rhodopsin superfamily. All opsins bind a chromophore, such as 11-cis-retinal. The function of…	GO:0007193|adenylate cyclase-inhibiting G-protein coupled receptor signaling pathway;GO:0071392|cellular response to estradiol stimulus;GO:0071385|cellular response to glucocorticoid stimulus;GO:0021549|cerebellum development;GO:0007268|synaptic transmission;GO:0030900|forebrain development;GO:0007186|G-protein coupled receptor signaling pathway;GO:0008285|negative regulation of cell proliferatio…	GO:0005737|cytoplasm;GO:0005887|integral component of plasma membrane;GO:0016020|membrane;GO:0043005|neuron projection;GO:0005886|plasma membrane;	GO:0042923|neuropeptide binding;GO:0030165|PDZ domain binding;GO:0004994|somatostatin receptor activity;	K04218	SSTR2; somatostatin receptor 2
VN_GLEAN_10000111	94	74	92	55.8986	28	17	18	33.078	1.6899	0.756941	0.00324926	0.00716171	up	no	VN_GLEAN_10000111	protein_coding	chrscaffold23111:429-1769:-	gi|640832170|ref|XP_008071712.1|	764	3e-93	PREDICTED: putative zinc finger protein 724 [Tarsius syrichta]	.	.	.	.	Q03923	219	7e-63	Zinc finger protein 85	.	.	.	.	pfam00096	zf-C2H2	Zinc finger, C2H2 type. The C2H2 zinc finger is the classical zinc finger domain. The two conserved cysteines and histidines co-ordinate a zinc ion. The following pattern describes the zinc finger. #-X-C-X(1-5)-C-X3-#-X5-#-X2-H-X(3-6)-[H/C] Where X can be any amino acid, and numbers in brackets indicate the number of residues. The positions marked # are those that are important for the stable fol…	GO:0006351|transcription, DNA-templated;	GO:0005634|nucleus;	GO:0003677|DNA binding;GO:0046872|metal ion binding;GO:0000978|RNA polymerase II core promoter proximal region sequence-specific DNA binding;GO:0003714|transcription corepressor activity;GO:0003700|transcription factor activity, sequence-specific DNA binding;	K09228	KRAB; KRAB domain-containing zinc finger protein
VN_GLEAN_10000112	77	58	65	42.9346	20	32	18	35.2626	1.21757	0.284	0.321561	0.4489	up	no	VN_GLEAN_10000112	protein_coding	chrscaffold23111:8793-12756:+	gi|975091231|ref|XP_015284738.1|	648	3e-72	PREDICTED: zinc finger protein 431-like [Gekko japonicus]	.	.	.	.	A1YF12	52.8	5e-06	Zinc finger protein 16	SPAC144.09c	90.1	5e-19	COG5048	pfam00096	zf-C2H2	Zinc finger, C2H2 type. The C2H2 zinc finger is the classical zinc finger domain. The two conserved cysteines and histidines co-ordinate a zinc ion. The following pattern describes the zinc finger. #-X-C-X(1-5)-C-X3-#-X5-#-X2-H-X(3-6)-[H/C] Where X can be any amino acid, and numbers in brackets indicate the number of residues. The positions marked # are those that are important for the stable fol…	GO:0007049|cell cycle;GO:0051301|cell division;GO:0072707|cellular response to sodium dodecyl sulfate;GO:0043066|negative regulation of apoptotic process;GO:1901989|positive regulation of cell cycle phase transition;GO:0051781|positive regulation of cell division;GO:0008284|positive regulation of cell proliferation;GO:0045648|positive regulation of erythrocyte differentiation;GO:0033674|positive …	GO:0005634|nucleus;	GO:0003677|DNA binding;GO:0046872|metal ion binding;	.	.
VN_GLEAN_10000114	23	27	16	14.2397	9	26	20	26.9252	0.528859	-0.919044	0.0124017	0.024748	down	no	VN_GLEAN_10000114	protein_coding	chrscaffold22573:1377-10542:+	gi|646696290|gb|KDR08682.1|	2062	0	Tyrosine-protein kinase transmembrane receptor Ror2 [Zootermopsis nevadensis]	.	.	.	.	Q9V6K3	665	0	Tyrosine-protein kinase transmembrane receptor Ror2	.	.	.	.	pfam07714	Pkinase_Tyr	Protein tyrosine kinase.	GO:0046716|muscle cell cellular homeostasis;GO:0072499|photoreceptor cell axon guidance;GO:0006468|protein phosphorylation;GO:0042052|rhabdomere development;GO:0007165|signal transduction;GO:0007169|transmembrane receptor protein tyrosine kinase signaling pathway;	GO:0016021|integral component of membrane;GO:0005886|plasma membrane;	GO:0005524|ATP binding;GO:0004713|protein tyrosine kinase activity;GO:0004714|transmembrane receptor protein tyrosine kinase activity;	K05129	MUSK; muscle, skeletal, receptor tyrosine kinase [EC:2.7.10.1]
VN_GLEAN_10000115	0	0	0	0	0	0	1	0.478872	#NAME?	#NAME?	0.621344	0.743382	down	no	VN_GLEAN_10000115	protein_coding	chrscaffold19450:7586-8149:+	.	.	.	.	.	.	.	.	.	.	.	.	.	.	.	.	pfam01153	Glypican	Glypican.	.	.	.	.	.
VN_GLEAN_10000116	0	0	0	0	4	0	0	2.3722	#NAME?	#NAME?	0.0135382	0.0266853	down	yes	VN_GLEAN_10000116	protein_coding	chrscaffold20403:8785-15294:+	gi|954459652|gb|KRY96916.1|	147	1e-09	hypothetical protein T11_4388 [Trichinella zimbabwensis]	.	.	.	.	.	.	.	.	.	.	.	.	pfam06127	DUF962	Protein of unknown function (DUF962). This family consists of several eukaryotic and prokaryotic proteins of unknown function. The yeast protein YGL010W has been found to be non-essential for cell growth.	.	.	.	.	.
VN_GLEAN_10000120	231	191	177	128.662	0	2	0	0.923873	139.264	7.12168	2.64979e-33	2.23021e-32	up	yes	VN_GLEAN_10000120	protein_coding	chrscaffold24691:5353-16996:-	gi|934158952|gb|KPM08135.1|	685	3e-81	aromatic-L-amino-acid decarboxylase-like protein [Sarcoptes scabiei]	gi|589058107|dbj|AB897807.1|	49	2e-14	Gryllus bimaculatus GbTdc2 mRNA for tyrosine decarboxylase 2, complete cds	Q95ZS2	196	1e-54	Tyrosine decarboxylase	mll0712	85.1	2e-17	COG0076	pfam00282	Pyridoxal_deC	Pyridoxal-dependent decarboxylase conserved domain.	GO:0006520|cellular amino acid metabolic process;GO:0006589|octopamine biosynthetic process;	GO:0030424|axon;GO:0005737|cytoplasm;GO:0043025|neuronal cell body;GO:0043204|perikaryon;	GO:0030170|pyridoxal phosphate binding;GO:0004837|tyrosine decarboxylase activity;	K01593	DDC; aromatic-L-amino-acid decarboxylase [EC:4.1.1.28]
VN_GLEAN_10000121	5	4	1	2.13476	0	0	0	0	Inf	Inf	0.117017	0.187454	up	no	VN_GLEAN_10000121	protein_coding	chrscaffold25917:17772-18041:-	gi|957841776|ref|XP_014671222.1|	121	2e-06	PREDICTED: uncharacterized protein LOC106811992 [Priapulus caudatus]	.	.	.	.	.	.	.	.	.	.	.	.	pfam06446	Hepcidin	Hepcidin. Hepcidin is a antibacterial and antifungal protein expressed in the liver and is also a signaling molecule in iron metabolizm. The hepcidin protein is cysteine-rich and forms a distorted beta-sheet with an unusual disulphide bond found at the turn of the hairpin.	.	.	.	.	.
VN_GLEAN_10000123	1	1	0	0.427859	0	0	0	0	Inf	Inf	0.979713	1	up	no	VN_GLEAN_10000123	protein_coding	chrscaffold33304:2520-9987:+	.	.	.	.	.	.	.	.	.	.	.	.	.	.	.	.	pfam02489	Herpes_glycop_H	Herpesvirus glycoprotein H. Herpesvirus glycoprotein H (gH) is a virion associated envelope glycoprotein. Complex formation between gH and gL has been demonstrated in both virions and infected cells.	.	.	.	.	.
VN_GLEAN_10000124	56	48	51	33.3424	3	2	0	2.70302	12.3352	3.62471	4.58445e-10	1.84492e-09	up	yes	VN_GLEAN_10000124	protein_coding	chrscaffold1876:3887-6754:-	gi|321469134|gb|EFX80115.1|	343	9e-37	hypothetical protein DAPPUDRAFT_304194 [Daphnia pulex]	.	.	.	.	P42860	97.1	1e-23	Glutathione S-transferase 1-1	.	.	.	.	pfam00043	GST_C	Glutathione S-transferase, C-terminal domain. GST conjugates reduced glutathione to a variety of targets including S-crystallin from squid, the eukaryotic elongation factor 1-gamma, the HSP26 family of stress-related proteins and auxin-regulated proteins in plants. Stringent starvation proteins in Escherichia coli are also included in the alignment but are not known to have GST activity. The glut…	.	.	GO:0004364|glutathione transferase activity;	.	.
VN_GLEAN_10000125	554	525	570	355.401	145	263	207	306.608	1.15914	0.213054	0.0604941	0.104158	up	no	VN_GLEAN_10000125	protein_coding	chrscaffold5061:9078-14304:+	gi|512926542|ref|XP_004931111.1|	225	2e-21	PREDICTED: NADH dehydrogenase [ubiquinone] 1 beta subcomplex subunit 2, mitochondrial-like [Bombyx mori]	.	.	.	.	Q0MQC7	67.8	6e-14	NADH dehydrogenase [ubiquinone] 1 beta subcomplex subunit 2, mitochondrial	.	.	.	.	pfam14813	NADH_B2	NADH dehydrogenase 1 beta subcomplex subunit 2. This family represents an accessory subunit of the mitochondrial membrane respiratory chain NADH dehydrogenase (Complex I), that is believed not to be involved in catalysis.	GO:0055114|oxidation-reduction process;	GO:0005747|mitochondrial respiratory chain complex I;	.	.	.
VN_GLEAN_10000127	16	15	10	8.81254	3	12	21	17.3787	0.507088	-0.979691	0.0132369	0.0261803	down	no	VN_GLEAN_10000127	protein_coding	chrscaffold31403:700-6027:-	gi|939263770|ref|XP_014251860.1|	435	1e-45	PREDICTED: 1-phosphatidylinositol 4,5-bisphosphate phosphodiesterase classes I and II isoform X1 [Cimex lectularius]	.	.	.	.	P25455	152	5e-40	1-phosphatidylinositol 4,5-bisphosphate phosphodiesterase classes I and II	.	.	.	.	pfam00387	PI-PLC-Y	Phosphatidylinositol-specific phospholipase C, Y domain. This associates with pfam00388 to form a single structural unit.	GO:0007629|flight behavior;GO:0035556|intracellular signal transduction;GO:0016042|lipid catabolic process;GO:0070050|neuron cellular homeostasis;GO:1900073|regulation of neuromuscular synaptic transmission;	GO:0005622|intracellular;	GO:0005509|calcium ion binding;GO:0004435|phosphatidylinositol phospholipase C activity;GO:0004871|signal transducer activity;	K05858	PLCB; phosphatidylinositol phospholipase C, beta [EC:3.1.4.11]
VN_GLEAN_10000128	38	43	36	25.2619	12	25	8	22.496	1.12295	0.167294	0.746323	0.857015	up	no	VN_GLEAN_10000128	protein_coding	chrscaffold19693:14758-15840:+	gi|667318486|ref|XP_008587165.1|	995	4e-123	PREDICTED: zinc finger protein 665-like [Galeopterus variegatus]	.	.	.	.	Q8BPP0	207	2e-60	Zinc finger protein 436	.	.	.	.	pfam13465	zf-H2C2_2	Zinc-finger double domain.	GO:0006355|regulation of transcription, DNA-templated;GO:0006351|transcription, DNA-templated;	GO:0005737|cytoplasm;GO:0005654|nucleoplasm;	GO:0003677|DNA binding;GO:0046872|metal ion binding;GO:0003700|transcription factor activity, sequence-specific DNA binding;	K09228	KRAB; KRAB domain-containing zinc finger protein
VN_GLEAN_10000129	34	26	29	19.1107	24	84	84	93.2611	0.204916	-2.2869	4.28593e-26	3.06085e-25	down	yes	VN_GLEAN_10000129	protein_coding	chrscaffold35363:4297-18940:-	gi|926626569|ref|XP_013778826.1|	432	1e-46	PREDICTED: forkhead box protein O-like [Limulus polyphemus]	gi|969471370|ref|XM_015181851.1|	59	3e-20	Drosophila pseudoobscura pseudoobscura uncharacterized protein, transcript variant B (Dpse\GA16248), mRNA	B4JSC2	142	5e-38	Forkhead box protein O	.	.	.	.	pfam15547	DUF4654	Domain of unknown function (DUF4654). This family of proteins is found in eukaryotes. Proteins in this family are typically between 145 and 169 amino acids in length. There is a conserved IDC sequence motif.	GO:0007049|cell cycle;GO:0030154|cell differentiation;GO:0042593|glucose homeostasis;GO:0010259|multicellular organismal aging;GO:0030308|negative regulation of cell growth;GO:0008285|negative regulation of cell proliferation;GO:0046627|negative regulation of insulin receptor signaling pathway;GO:0019216|regulation of lipid metabolic process;GO:0006355|regulation of transcription, DNA-templated;G…	GO:0005737|cytoplasm;GO:0005634|nucleus;	GO:0043565|sequence-specific DNA binding;GO:0003700|transcription factor activity, sequence-specific DNA binding;	K09408	FOXO3; forkhead box protein O3
VN_GLEAN_10000130	62	34	54	32.0951	20	14	18	26.9478	1.19101	0.252187	0.56559	0.702174	up	no	VN_GLEAN_10000130	protein_coding	chrscaffold17776:16858-19517:-	gi|357617383|gb|EHJ70760.1|	1113	7e-148	putative dynamin [Danaus plexippus]	gi|910327411|ref|XM_013311430.1|	212	3e-105	PREDICTED: Papilio xuthus dynamin (LOC106117237), mRNA	P27619	399	4e-131	Dynamin	YLL001w	170	4e-47	COG0699	pfam01031	Dynamin_M	Dynamin central region. This region lies between the GTPase domain, see pfam00350, and the pleckstrin homology (PH) domain, see pfam00169.	GO:0034334|adherens junction maintenance;GO:0007298|border follicle cell migration;GO:0007349|cellularization;GO:0007268|synaptic transmission;GO:0072583|clathrin-mediated endocytosis;GO:0046667|compound eye retinal cell programmed cell death;GO:0001661|conditioned taste aversion;GO:0030866|cortical actin cytoskeleton organization;GO:0046843|dorsal appendage formation;GO:0003374|dynamin polymeriz…	GO:0005737|cytoplasm;GO:0005874|microtubule;GO:0031966|mitochondrial membrane;GO:0072686|mitotic spindle;GO:0005886|plasma membrane;GO:0098793|presynapse;GO:0070864|sperm individualization complex;GO:0045202|synapse;	GO:0003779|actin binding;GO:0005525|GTP binding;GO:0003924|GTPase activity;GO:0008017|microtubule binding;	K01528	DNM; dynamin GTPase [EC:3.6.5.5]
VN_GLEAN_10000133	0	0	0	0	0	0	2	0.957745	#NAME?	#NAME?	0.175862	0.2669	down	no	VN_GLEAN_10000133	protein_coding	chrscaffold23750:4968-14167:-	.	.	.	.	gi|89078314|gb|DQ388772.1|	140	2e-65	Eriocheir sinensis microsatellite ES4 sequence	.	.	.	.	.	.	.	.	pfam12474	PKK	Polo kinase kinase. This domain family is found in eukaryotes, and is approximately 140 amino acids in length. The family is found in association with pfam00069. Polo-like kinase 1 (Plx1) is essential during mitosis for the activation of Cdc25C, for spindle assembly, and for cyclin B degradation. This family is Polo kinase kinase (PKK) which phosphorylates Polo kinase and Polo-like kinase to acti…	.	.	.	.	.
VN_GLEAN_10000134	701	676	707	449.199	214	265	265	376.227	1.19396	0.255752	0.0126001	0.0250919	up	no	VN_GLEAN_10000134	protein_coding	chrscaffold4868:9116-17737:-	gi|270007594|gb|EFA04042.1|	864	1e-109	hypothetical protein TcasGA2_TC014273 [Tribolium castaneum]	.	.	.	.	Q99615	278	3e-88	DnaJ homolog subfamily C member 7	.	.	.	.	pfam00226	DnaJ	DnaJ domain. DnaJ domains (J-domains) are associated with hsp70 heat-shock system and it is thought that this domain mediates the interaction. DnaJ-domain is therefore part of a chaperone (protein folding) system. The T-antigens, although not in Prosite are confirmed as DnaJ containing domains from literature.	GO:0070389|chaperone cofactor-dependent protein refolding;GO:0006457|protein folding;GO:1900034|regulation of cellular response to heat;	GO:0005737|cytoplasm;GO:0005856|cytoskeleton;GO:0005829|cytosol;GO:0070062|extracellular exosome;GO:0016020|membrane;GO:0005654|nucleoplasm;	GO:0001671|ATPase activator activity;GO:0031072|heat shock protein binding;	K09527	DNAJC7; DnaJ homolog subfamily C member 7
VN_GLEAN_10000136	0	2	0	0.447152	3	0	0	1.77915	0.25133	-1.99235	0.575535	0.71269	down	no	VN_GLEAN_10000136	protein_coding	chrscaffold4730:16888-17928:+	gi|762160161|ref|XP_011418291.1|	169	3e-10	PREDICTED: dnaJ homolog subfamily C member 21-like [Crassostrea gigas]	.	.	.	.	Q10209	62.8	1e-09	Uncharacterized J domain-containing protein C4H3.01	SPAC4H3.01	62.8	4e-10	COG2214	pfam00226	DnaJ	DnaJ domain. DnaJ domains (J-domains) are associated with hsp70 heat-shock system and it is thought that this domain mediates the interaction. DnaJ-domain is therefore part of a chaperone (protein folding) system. The T-antigens, although not in Prosite are confirmed as DnaJ containing domains from literature.	GO:0006457|protein folding;	GO:0032153|cell division site;GO:0051286|cell tip;GO:0005829|cytosol;	.	.	.
VN_GLEAN_10000137	71	66	45	39.1168	53	42	64	81.4808	0.480074	-1.05867	0.000644812	0.0015731	down	yes	VN_GLEAN_10000137	protein_coding	chrscaffold14477:1157-4499:+	.	.	.	.	.	.	.	.	.	.	.	.	.	.	.	.	pfam13873	Myb_DNA-bind_5	Myb/SANT-like DNA-binding domain. This presumed domain appears to be related to other Myb/SANT like DNA binding domains. This family is greatly expanded in arthropods and higher eukaryotes.	.	.	.	.	.
VN_GLEAN_10000138	56	35	44	28.9026	47	1	20	37.9127	0.762347	-0.39148	0.168142	0.257542	down	no	VN_GLEAN_10000138	protein_coding	chrscaffold14477:8507-9061:-	gi|831313304|ref|XP_012689175.1|	653	2e-81	PREDICTED: putative nuclease HARBI1 [Clupea harengus]	.	.	.	.	Q8BR93	126	3e-33	Putative nuclease HARBI1	.	.	.	.	pfam13359	DDE_Tnp_4	DDE superfamily endonuclease. This family of proteins are related to pfam00665 and are probably endonucleases of the DDE superfamily. Transposase proteins are necessary for efficient DNA transposition. This domain is a member of the DDE superfamily, which contain three carboxylate residues that are believed to be responsible for coordinating metal ions needed for catalysis. The catalytic activity…	.	GO:0005813|centrosome;GO:0005737|cytoplasm;GO:0005634|nucleus;	GO:0046872|metal ion binding;GO:0004518|nuclease activity;	.	.
VN_GLEAN_10000139	77	79	88	52.6675	5	23	2	14.5475	3.62038	1.85614	1.67389e-07	5.69318e-07	up	yes	VN_GLEAN_10000139	protein_coding	chrscaffold10402:8580-10958:+	gi|1000747519|ref|XP_015596542.1|	642	8e-79	PREDICTED: protein ABHD11-like [Cephus cinctus]	.	.	.	.	Q8K4F5	208	1e-63	Protein ABHD11	SPAC22H12.03	139	5e-38	COG0596	pfam12697	Abhydrolase_6	Alpha/beta hydrolase family. This family contains alpha/beta hydrolase enzymes of diverse specificity.	.	GO:0005739|mitochondrion;	GO:0016787|hydrolase activity;	K13703	ABHD11; abhydrolase domain-containing protein 11
VN_GLEAN_10000140	347	313	335	214.243	546	656	621	924.215	0.231811	-2.10898	7.20047e-142	1.88088e-140	down	yes	VN_GLEAN_10000140	protein_coding	chrscaffold19697:5068-5781:+	.	.	.	.	.	.	.	.	.	.	.	.	.	.	.	.	pfam08787	Alginate_lyase2	Alginate lyase. Alginate lyases are enzymes that degrade the linear polysaccharide alignate. They cleave the glycosidic linkage of alignate through a beta-elimination reaction. This family forms an all beta fold and is different to all alpha fold of pfam05426.	.	.	.	.	.
VN_GLEAN_10000141	480	477	471	307.868	130	251	165	272.056	1.13163	0.178407	0.142588	0.223236	up	no	VN_GLEAN_10000141	protein_coding	chrscaffold33752:12436-17372:+	gi|985386195|ref|XP_015368416.1|	993	1e-131	PREDICTED: ubiquitin fusion degradation protein 1 homolog [Diuraphis noxia]	gi|759078223|ref|XM_011350605.1|	83	2e-33	PREDICTED: Cerapachys biroi ubiquitin fusion degradation protein 1 homolog (LOC105286001), transcript variant X2, mRNA	Q92890	348	1e-117	Ubiquitin fusion degradation protein 1 homolog	SPBC16A3.09c	217	7e-67	COG5140	pfam03152	UFD1	Ubiquitin fusion degradation protein UFD1. Post-translational ubiquitin-protein conjugates are recognized for degradation by the ubiquitin fusion degradation (UFD) pathway. Several proteins involved in this pathway have been identified. This family includes UFD1, a 40kD protein that is essential for vegetative cell viability. The human UFD1 gene is expressed at high levels during embryogenesis, e…	GO:0071712|ER-associated misfolded protein catabolic process;GO:0070987|error-free translesion synthesis;GO:0030970|retrograde protein transport, ER to cytosol;GO:0001501|skeletal system development;GO:0006511|ubiquitin-dependent protein catabolic process;	GO:0005829|cytosol;GO:0005654|nucleoplasm;GO:0005634|nucleus;GO:0036501|UFD1-NPL4 complex;GO:0034098|VCP-NPL4-UFD1 AAA ATPase complex;	GO:0004843|ubiquitin-specific protease activity;	K14016	UFD1; ubiquitin fusion degradation protein 1
VN_GLEAN_10000142	179	161	177	111.332	48	62	50	81.05	1.37362	0.457983	0.0130513	0.025875	up	no	VN_GLEAN_10000142	protein_coding	chrscaffold6662:14795-20292:+	gi|930649544|gb|KPI91891.1|	1034	9e-136	TBC1 domain family member 13 [Papilio xuthus]	gi|594083665|ref|XM_006065345.1|	89	1e-36	PREDICTED: Bubalus bubalis TBC1 domain family, member 13 (TBC1D13), mRNA	Q8R3D1	365	1e-122	TBC1 domain family member 13	SPAC1952.17c	206	4e-60	COG5210	pfam00566	RabGAP-TBC	Rab-GTPase-TBC domain. Identification of a TBC domain in GYP6_YEAST and GYP7_YEAST, which are GTPase activator proteins of yeast Ypt6 and Ypt7, implies that these domains are GTPase activator proteins of Rab-like small GTPases.	GO:0090630|activation of GTPase activity;GO:0006886|intracellular protein transport;GO:0031338|regulation of vesicle fusion;	GO:0012505|endomembrane system;GO:0005622|intracellular;	GO:0005096|GTPase activator activity;GO:0017137|Rab GTPase binding;	.	.
VN_GLEAN_10000144	13	23	17	11.5216	4	17	15	17.4082	0.661847	-0.595431	0.172331	0.262779	down	no	VN_GLEAN_10000144	protein_coding	chrscaffold30324:5008-5784:-	gi|405966788|gb|EKC32027.1|	307	4e-31	hypothetical protein CGI_10004788 [Crassostrea gigas]	.	.	.	.	Q5XPI4	102	4e-24	E3 ubiquitin-protein ligase RNF123	.	.	.	.	pfam00622	SPRY	SPRY domain. SPRY Domain is named from SPla and the RYanodine Receptor. Domain of unknown function. Distant homologues are domains in butyrophilin/marenostrin/pyrin homologues.	GO:0016567|protein ubiquitination;	GO:0005737|cytoplasm;	GO:0016874|ligase activity;GO:0008270|zinc ion binding;	K12169	KPC1, RNF123; Kip1 ubiquitination-promoting complex protein 1 [EC:2.3.2.27]
VN_GLEAN_10000145	3	7	3	2.83499	0	1	0	0.461936	6.13719	2.61758	0.202789	0.3013	up	no	VN_GLEAN_10000145	protein_coding	chrscaffold822:15460-19795:-	gi|926625835|ref|XP_013778432.1|	203	5e-16	PREDICTED: maternal embryonic leucine zipper kinase-like, partial [Limulus polyphemus]	.	.	.	.	Q91821	71.2	2e-13	Maternal embryonic leucine zipper kinase	.	.	.	.	pfam00069	Pkinase	Protein kinase domain.	GO:0006915|apoptotic process;GO:0007049|cell cycle;GO:0008283|cell proliferation;GO:0030097|hemopoiesis;GO:0061351|neural precursor cell proliferation;GO:0043065|positive regulation of apoptotic process;GO:0046777|protein autophosphorylation;	GO:0005938|cell cortex;GO:0005886|plasma membrane;	GO:0005524|ATP binding;GO:0005509|calcium ion binding;GO:0008289|lipid binding;GO:0004715|non-membrane spanning protein tyrosine kinase activity;GO:0004674|protein serine/threonine kinase activity;	K08799	MELK; maternal embryonic leucine zipper kinase [EC:2.7.11.1]
VN_GLEAN_10000147	19	15	15	10.5206	15	3	17	18.4224	0.571076	-0.808246	0.0452821	0.0802539	down	no	VN_GLEAN_10000147	protein_coding	chrscaffold407:14483-21827:-	.	.	.	.	.	.	.	.	.	.	.	.	.	.	.	.	pfam01056	Myc_N	Myc amino-terminal region. The myc family belongs to the basic helix-loop-helix leucine zipper class of transcription factors, see pfam00010. Myc forms a heterodimer with Max, and this complex regulates cell growth through direct activation of genes involved in cell replication. Mutations in the C-terminal 20 residues of this domain cause unique changes in the induction of apoptosis, transformati…	.	.	.	.	.
VN_GLEAN_10000148	158	128	134	90.2454	65	51	42	82.2196	1.09761	0.134371	0.451891	0.590605	up	no	VN_GLEAN_10000148	protein_coding	chrscaffold25465:427-18017:+	.	.	.	.	.	.	.	.	.	.	.	.	.	.	.	.	pfam04684	BAF1_ABF1	BAF1 / ABF1 chromatin reorganizing factor. ABF1 is a sequence-specific DNA binding protein involved in transcription activation, gene silencing and initiation of DNA replication. ABF1 is known to remodel chromatin, and it is proposed that it mediates its effects on transcription and gene expression by modifying local chromatin architecture. These functions require a conserved stretch of 20 amino …	.	.	.	.	.
VN_GLEAN_10000149	3	9	3	3.28215	0	1	3	1.89855	1.72876	0.789738	0.771422	0.879566	up	no	VN_GLEAN_10000149	protein_coding	chrscaffold25465:19919-21125:+	.	.	.	.	.	.	.	.	.	.	.	.	.	.	.	.	pfam01134	GIDA	Glucose inhibited division protein A.	.	.	.	.	.
VN_GLEAN_10000150	0	3	1	0.889765	0	0	0	0	Inf	Inf	0.519296	0.655934	up	no	VN_GLEAN_10000150	protein_coding	chrscaffold21494:14408-17102:-	gi|926620212|ref|XP_013775389.1|	1791	0	PREDICTED: protein henna-like [Limulus polyphemus]	gi|635011289|ref|XM_008004464.1|	140	6e-65	PREDICTED: Chlorocebus sabaeus tyrosine hydroxylase (TH), transcript variant X3, mRNA	P17276	642	0	Protein henna	PA0872	129	4e-33	COG3186	pfam00351	Biopterin_H	Biopterin-dependent aromatic amino acid hydroxylase. This family includes phenylalanine-4-hydroxylase, the phenylketonuria disease protein.	GO:0009072|aromatic amino acid family metabolic process;GO:0006726|eye pigment biosynthetic process;GO:0006559|L-phenylalanine catabolic process;GO:0007616|long-term memory;GO:0006909|phagocytosis;GO:0042427|serotonin biosynthetic process;	GO:0005811|lipid particle;	GO:0016597|amino acid binding;GO:0005506|iron ion binding;GO:0004505|phenylalanine 4-monooxygenase activity;GO:0004510|tryptophan 5-monooxygenase activity;	K00500	phhA, PAH; phenylalanine-4-hydroxylase [EC:1.14.16.1]
VN_GLEAN_10000151	25	21	21	14.4019	8	8	9	12.7497	1.12959	0.175797	0.806996	0.911755	up	no	VN_GLEAN_10000151	protein_coding	chrscaffold28637:3717-20067:-	gi|290562681|gb|ADD38736.1|	469	3e-53	Origin recognition complex subunit 5 [Lepeophtheirus salmonis]	.	.	.	.	Q9WUV0	165	8e-47	Origin recognition complex subunit 5	.	.	.	.	pfam14630	ORC5_C	Origin recognition complex (ORC) subunit 5 C-terminus. This entry represents the C-terminus of origin recognition complex subunit 5.	GO:0006260|DNA replication;GO:0006270|DNA replication initiation;	GO:0005737|cytoplasm;GO:0000784|nuclear chromosome, telomeric region;GO:0005664|nuclear origin of replication recognition complex;GO:0005634|nucleus;GO:0000808|origin recognition complex;	GO:0005524|ATP binding;GO:0003688|DNA replication origin binding;	K02607	ORC5; origin recognition complex subunit 5
VN_GLEAN_10000152	243	221	194	141.544	20	31	19	35.2796	4.01207	2.00435	2.48338e-19	1.44881e-18	up	yes	VN_GLEAN_10000152	protein_coding	chrscaffold18940:12485-13336:+	gi|321460230|gb|EFX71274.1|	179	3e-12	hypothetical protein DAPPUDRAFT_227990 [Daphnia pulex]	.	.	.	.	.	.	.	.	.	.	.	.	pfam15313	HEXIM	Hexamethylene bis-acetamide-inducible protein. HEXIM is a transcriptional regulator that functions as a general RNA polymerase II transcription inhibitor. In cooperation with 7SK snRNA it sequesters P-TEFb in a large inactive 7SK snRNP complex preventing RNA polymerase II phosphorylation and subsequent transcriptional elongation. HEXIM may also regulate NF-kappa-B, ESR1, NR3C1 and CIITA-dependent…	.	.	.	.	.
VN_GLEAN_10000154	2	4	3	1.95998	1	3	3	3.41548	0.573853	-0.801247	0.358336	0.488135	down	no	VN_GLEAN_10000154	protein_coding	chrscaffold35129:9057-10139:+	gi|919004933|ref|XP_013382297.1|	256	5e-22	PREDICTED: cat eye syndrome critical region protein 6-like [Lingula anatina]	.	.	.	.	.	.	.	.	.	.	.	.	pfam14997	CECR6_TMEM121	CECR6/TMEM121 family. This family includes Cat eye syndrome critical region protein 6, a protein which has been identified in a screen for candidate genes for the developmental disorder Cat Eye Syndrome (CES). It also includes the TMEM121 transmembrane proteins. The function of this family is unknown.	.	.	.	.	.
VN_GLEAN_10000155	12	14	3	6.23858	1	4	6	5.31403	1.17398	0.231411	0.989652	1	up	no	VN_GLEAN_10000155	protein_coding	chrscaffold20957:11162-14280:+	gi|156370266|ref|XP_001628392.1|	269	1e-21	predicted protein [Nematostella vectensis]	.	.	.	.	Q5NDF2	60.8	5e-08	Protein O-linked-mannose beta-1,4-N-acetylglucosaminyltransferase 2	.	.	.	.	pfam07223	DUF1421	Protein of unknown function (DUF1421). This family represents a conserved region approximately 350 residues long within a number of plant proteins of unknown function.	GO:0001764|neuron migration;GO:0006493|protein O-linked glycosylation;GO:0035269|protein O-linked mannosylation;	GO:0005783|endoplasmic reticulum;GO:0005789|endoplasmic reticulum membrane;GO:0016021|integral component of membrane;	GO:0008375|acetylglucosaminyltransferase activity;GO:0097363|protein O-GlcNAc transferase activity;	K18207	GTDC2; protein O-mannose beta-1,4-N-acetylglucosaminyltransferase [EC:2.4.1.312]
VN_GLEAN_10000157	7	4	11	4.73369	0	14	0	6.46711	0.731964	-0.450156	0.378091	0.509777	down	no	VN_GLEAN_10000157	protein_coding	chrscaffold32962:17697-18371:+	.	.	.	.	.	.	.	.	.	.	.	.	.	.	.	.	pfam00487	FA_desaturase	Fatty acid desaturase.	.	.	.	.	.
VN_GLEAN_10000158	9	1	6	3.37634	0	0	0	0	Inf	Inf	0.0592683	0.102169	up	no	VN_GLEAN_10000158	protein_coding	chrscaffold21978:2207-2738:+	gi|375173476|gb|AFA42361.1|	432	4e-49	clip domain serine proteinase 3 [Portunus trituberculatus]	.	.	.	.	Q27081	79	7e-17	Clotting factor B	VC1649	50.8	1e-07	COG5640	pfam00089	Trypsin	Trypsin.	GO:0042381|hemolymph coagulation;	GO:0005576|extracellular region;	GO:0004252|serine-type endopeptidase activity;	.	.
VN_GLEAN_10000161	139	120	121	81.7279	87	48	97	120.219	0.679826	-0.556762	0.0008018	0.00193091	down	no	VN_GLEAN_10000161	protein_coding	chrscaffold27673:5613-7322:-	gi|471231003|ref|XP_004036708.1|	153	8e-08	kelch motif family protein, putative [Ichthyophthirius multifiliis]	.	.	.	.	.	.	.	.	.	.	.	.	pfam13639	zf-RING_2	Ring finger domain.	.	.	.	.	.
VN_GLEAN_10000164	0	0	0	0	1	0	0	0.593049	#NAME?	#NAME?	0.599772	0.732535	down	no	VN_GLEAN_10000164	protein_coding	chrscaffold25220:7709-10656:+	.	.	.	.	.	.	.	.	.	.	.	.	.	.	.	.	pfam03253	UT	Urea transporter. Members of this family transport urea across membranes. The family includes a bacterial homologue, Actinobacillus pleuropneumoniae urea transport protein Utp.	.	.	.	.	.
VN_GLEAN_10000165	1	2	0	0.651436	0	0	0	0	Inf	Inf	0.695817	0.810771	up	no	VN_GLEAN_10000165	protein_coding	chrscaffold6518:16689-17885:+	.	.	.	.	.	.	.	.	.	.	.	.	.	.	.	.	pfam03363	Herpes_LP	Herpesvirus leader protein.	.	.	.	.	.
VN_GLEAN_10000167	0	0	0	0	0	0	2	0.957745	#NAME?	#NAME?	0.175862	0.2669	down	no	VN_GLEAN_10000167	protein_coding	chrscaffold793:8739-10012:-	.	.	.	.	.	.	.	.	.	.	.	.	.	.	.	.	pfam04089	BRICHOS	BRICHOS domain. The BRICHOS domain is about 100 amino acids long. It is found in a variety of proteins implicated in dementia, respiratory distress and cancer. Its exact function is unknown; roles that have been proposed for it include (a) in targeting of the protein to the secretory pathway, (b) intramolecular chaperone-like function, and (c) assisting the specialized intracellular protease proc…	.	.	.	.	.
VN_GLEAN_10000168	4	4	5	2.80662	3	1	3	3.6777	0.763145	-0.38997	0.677302	0.796688	down	no	VN_GLEAN_10000168	protein_coding	chrscaffold3951:4751-26706:-	.	.	.	.	.	.	.	.	.	.	.	.	.	.	.	.	pfam05579	Peptidase_S32	Equine arteritis virus serine endopeptidase S32. Serine peptidases involved in processing nidovirus polyprotein.	.	.	.	.	.
VN_GLEAN_10000169	0	0	0	0	0	0	3	1.43662	#NAME?	#NAME?	0.0571196	0.0989652	down	no	VN_GLEAN_10000169	protein_coding	chrscaffold10266:5351-6961:+	gi|998515326|ref|XP_015518390.1|	967	1e-114	PREDICTED: fat-like cadherin-related tumor suppressor homolog [Neodiprion lecontei]	.	.	.	.	Q9VW71	66.2	6e-10	Fat-like cadherin-related tumor suppressor homolog	.	.	.	.	pfam00028	Cadherin	Cadherin domain.	GO:0016339|calcium-dependent cell-cell adhesion via plasma membrane cell adhesion molecules;GO:0044331|cell-cell adhesion mediated by cadherin;GO:0050829|defense response to Gram-negative bacterium;GO:0060429|epithelium development;GO:0042247|establishment of planar polarity of follicular epithelium;GO:0030950|establishment or maintenance of actin cytoskeleton polarity;GO:0007440|foregut morphoge…	GO:0009925|basal plasma membrane;GO:0005925|focal adhesion;GO:0005887|integral component of plasma membrane;GO:0005886|plasma membrane;	GO:0005509|calcium ion binding;GO:0050839|cell adhesion molecule binding;GO:0004872|receptor activity;	K16506	FAT1_2_3; protocadherin Fat 1/2/3
VN_GLEAN_10000173	1	0	0	0.204283	2	0	0	1.1861	0.172231	-2.53758	0.357776	0.487601	down	no	VN_GLEAN_10000173	protein_coding	chrscaffold19753:1780-4287:-	gi|975130601|ref|XP_015281258.1|	148	9e-07	PREDICTED: LOW QUALITY PROTEIN: NLR family CARD domain-containing protein 4 [Gekko japonicus]	.	.	.	.	F6R2G2	60.8	5e-08	NLR family CARD domain-containing protein 4	.	.	.	.	pfam05729	NACHT	NACHT domain. This NTPase domain is found in apoptosis proteins as well as those involved in MHC transcription activation. This family is closely related to pfam00931.	GO:0006915|apoptotic process;GO:0006954|inflammatory response;GO:1990001|inhibition of cysteine-type endopeptidase activity involved in apoptotic process;GO:0045087|innate immune response;GO:0090307|mitotic spindle assembly;GO:0009966|regulation of signal transduction;	GO:0005737|cytoplasm;GO:0005829|cytosol;GO:0005634|nucleus;GO:0005876|spindle microtubule;	GO:0005524|ATP binding;GO:0004869|cysteine-type endopeptidase inhibitor activity;GO:0004842|ubiquitin-protein transferase activity;	.	.
VN_GLEAN_10000174	1451	1200	1199	827.331	784	1994	1946	2317.94	0.356926	-1.4863	4.78132e-55	5.81276e-54	down	yes	VN_GLEAN_10000174	protein_coding	chrscaffold9063:697-18244:+	gi|321465971|gb|EFX76969.1|	820	2e-105	hypothetical protein DAPPUDRAFT_321849 [Daphnia pulex]	.	.	.	.	O02485	238	4e-75	Uncharacterized protein ZK1073.1	.	.	.	.	pfam03096	Ndr	Ndr family. This family consists of proteins from different gene families: Ndr1/RTP/Drg1, Ndr2, and Ndr3. Their similarity was previously noted. The precise molecular and cellular function of members of this family is still unknown. Yet, they are known to be involved in cellular differentiation events. The Ndr1 group was the first to be discovered. Their expression is repressed by the proto-oncog…	GO:0007165|signal transduction;	GO:0005737|cytoplasm;	.	.	.
VN_GLEAN_10000175	2	2	1	1.07476	0	2	1	1.40275	0.76618	-0.384244	0.827732	0.929515	down	no	VN_GLEAN_10000175	protein_coding	chrscaffold17666:1258-4913:-	gi|939648580|ref|XP_014296119.1|	189	3e-12	PREDICTED: uncharacterized protein LOC106693363, partial [Microplitis demolitor]	.	.	.	.	.	.	.	.	.	.	.	.	pfam15268	Dapper	Dapper. This is a family of signalling proteins. They act in a diverse range of signaling pathways and have a range of binding partners. They act as homo- and heterodimers.	.	.	.	.	.
VN_GLEAN_10000176	196	153	160	109.293	95	86	121	154.01	0.709647	-0.494827	0.000895109	0.00214228	down	no	VN_GLEAN_10000176	protein_coding	chrscaffold12158:3847-28229:-	gi|646692121|gb|KDR07319.1|	742	9e-88	Oxysterol-binding protein 1 [Zootermopsis nevadensis]	gi|973203766|ref|XM_015366227.1|	113	4e-50	PREDICTED: Lepisosteus oculatus oxysterol binding protein 2 (osbp2), transcript variant X4, mRNA	Q3B7Z2	231	4e-67	Oxysterol-binding protein 1	.	.	.	.	pfam01237	Oxysterol_BP	Oxysterol-binding protein.	GO:0044128|positive regulation of growth of symbiont in host;GO:0015918|sterol transport;	GO:0030054|cell junction;GO:0005737|cytoplasm;GO:0005829|cytosol;GO:0005789|endoplasmic reticulum membrane;GO:0005794|Golgi apparatus;GO:0000139|Golgi membrane;GO:0016020|membrane;GO:0005730|nucleolus;GO:0005654|nucleoplasm;GO:0005634|nucleus;GO:0048471|perinuclear region of cytoplasm;	GO:0070273|phosphatidylinositol-4-phosphate binding;GO:0019904|protein domain specific binding;GO:0015248|sterol transporter activity;	.	.
VN_GLEAN_10000177	11	18	15	9.55704	16	8	12	18.9307	0.504842	-0.986096	0.0133253	0.0263373	down	no	VN_GLEAN_10000177	protein_coding	chrscaffold35069:19918-23423:+	gi|61652776|gb|AAX47960.1|	524	8e-60	prophenoloxidase activating factor serine proteinase [Scylla serrata]	.	.	.	.	Q9H3S3	140	2e-36	Transmembrane protease serine 5	VC1200	101	1e-23	COG5640	pfam00089	Trypsin	Trypsin.	GO:0006508|proteolysis;	GO:0016021|integral component of membrane;GO:0043025|neuronal cell body;GO:0005886|plasma membrane;	GO:0008233|peptidase activity;GO:0005044|scavenger receptor activity;GO:0004252|serine-type endopeptidase activity;	K09636	TMPRSS5; transmembrane protease, serine 5 (spinesin) [EC:3.4.21.-]
VN_GLEAN_10000178	1	0	0	0.204283	0	0	0	0	Inf	Inf	1	1	up	no	VN_GLEAN_10000178	protein_coding	chrscaffold1488:7838-12234:-	.	.	.	.	.	.	.	.	.	.	.	.	.	.	.	.	pfam05142	DUF702	Domain of unknown function (DUF702). Members of this family are found in various putative zinc finger proteins.	.	.	.	.	.
VN_GLEAN_10000179	1	0	0	0.204283	1	2	0	1.51692	0.13467	-2.8925	0.186763	0.280216	down	no	VN_GLEAN_10000179	protein_coding	chrscaffold30454:6558-14547:+	.	.	.	.	gi|89078342|gb|DQ388800.1|	46	2e-13	Eriocheir sinensis microsatellite ES38 sequence	.	.	.	.	.	.	.	.	pfam09539	DUF2385	Protein of unknown function (DUF2385). Members of this uncharacterized protein family are found in a number of alphaproteobacteria, including root nodule bacteria, Brucella suis, Caulobacter crescentus, and Rhodopseudomonas palustris. Conserved residues include two well-separated cysteines, suggesting a disulfide bond. The function is unknown.	.	.	.	.	.
VN_GLEAN_10000180	1	0	1	0.42332	0	0	0	0	Inf	Inf	0.980049	1	up	no	VN_GLEAN_10000180	protein_coding	chrscaffold30454:18762-27359:-	.	.	.	.	.	.	.	.	.	.	.	.	.	.	.	.	pfam09712	PHA_synth_III_E	Poly(R)-hydroxyalkanoic acid synthase subunit (PHA_synth_III_E). This entry represents the PhaE subunit of the heterodimeric class (class III) of polymerase for poly(R)-hydroxyalkanoic acids (PHAs), carbon and energy storage polymers of many bacteria. The most common PHA is polyhydroxybutyrate but about 150 different constituent hydroxyalkanoic acids (HAs) have been identified in various species.	.	.	.	.	.
VN_GLEAN_10000181	155	151	173	103.317	33	17	39	46.0996	2.24118	1.16426	8.84689e-08	3.07573e-07	up	yes	VN_GLEAN_10000181	protein_coding	chrscaffold2434:25571-28087:+	gi|403347489|gb|EJY73170.1|	136	2e-06	Cyclophilin putative [Oxytricha trifallax]	.	.	.	.	.	.	.	.	.	.	.	.	pfam15240	Pro-rich	Proline-rich. This family includes several eukaryotic proline-rich proteins.	.	.	.	.	.
VN_GLEAN_10000182	0	0	0	0	0	1	0	0.461936	#NAME?	#NAME?	0.619248	0.743382	down	no	VN_GLEAN_10000182	protein_coding	chrscaffold7430:11173-19290:+	.	.	.	.	.	.	.	.	.	.	.	.	.	.	.	.	pfam01498	HTH_Tnp_Tc3_2	Transposase. Transposase proteins are necessary for efficient DNA transposition. This family includes the amino-terminal region of Tc1, Tc1A, Tc1B and Tc2B transposases of C.elegans. The region encompasses the specific DNA binding and second DNA recognition domains as well as an amino-terminal region of the catalytic domain of Tc3 as described in. Tc3 is a member of the Tc1/mariner family of tran…	.	.	.	.	.
VN_GLEAN_10000183	38	27	34	21.2466	48	47	55	76.5153	0.277677	-1.84852	6.73222e-16	3.51397e-15	down	yes	VN_GLEAN_10000183	protein_coding	chrscaffold3708:22961-23718:-	gi|646707073|gb|KDR13993.1|	560	3e-69	hypothetical protein L798_12166, partial [Zootermopsis nevadensis]	.	.	.	.	Q8N2M4	112	1e-28	Lysoplasmalogenase-like protein TMEM86A	.	.	.	.	pfam07947	YhhN	YhhN-like protein. The members of this family are similar to the hypothetical protein yhhN expressed by Escherichia coli. Many of the members of this family are annotated as being possible transmembrane proteins, and in fact they all have a high proportion of hydrophobic residues.	.	GO:0016021|integral component of membrane;	.	.	.
VN_GLEAN_10000184	779	717	678	467.948	779	717	981	1262.97	0.370514	-1.4324	2.65923e-87	4.54894e-86	down	yes	VN_GLEAN_10000184	protein_coding	chrscaffold5230:6377-7876:+	gi|858945681|gb|AKO62849.1|	1601	0	scavenger receptor B1 [Marsupenaeus japonicus]	.	.	.	.	O35114	268	8e-82	Lysosome membrane protein 2	.	.	.	.	pfam01130	CD36	CD36 family. The CD36 family is thought to be a novel class of scavenger receptors. There is also evidence suggesting a possible role in signal transduction. CD36 is involved in cell adhesion.	GO:0006622|protein targeting to lysosome;	GO:0070062|extracellular exosome;GO:0005925|focal adhesion;GO:0016021|integral component of membrane;GO:0043202|lysosomal lumen;GO:0005765|lysosomal membrane;GO:0016020|membrane;	GO:0019899|enzyme binding;GO:0004872|receptor activity;	K12384	SCARB2, LIMP2, CD36L2; lysosome membrane protein 2
VN_GLEAN_10000185	34	25	42	21.7346	4	0	12	8.11867	2.67711	1.42068	0.0193364	0.0370329	up	yes	VN_GLEAN_10000185	protein_coding	chrscaffold5230:9244-18527:-	.	.	.	.	.	.	.	.	.	.	.	.	.	.	.	.	.	.	.	.	.	.	.	.
VN_GLEAN_10000186	397	359	355	239.122	84	74	110	136.675	1.74956	0.806995	1.14482e-08	4.21512e-08	up	no	VN_GLEAN_10000186	protein_coding	chrscaffold15344:12302-25937:-	gi|926607136|ref|XP_013794156.1|	1251	1e-162	PREDICTED: C-Maf-inducing protein-like [Limulus polyphemus]	gi|685042450|emb|LN590975.1|	41	5e-10	Cyprinus carpio genome assembly common carp genome ,scaffold 000001008	Q8IY22	335	1e-105	C-Maf-inducing protein	.	.	.	.	pfam12799	LRR_4	Leucine Rich repeats (2 copies). Leucine rich repeats are short sequence motifs present in a number of proteins with diverse functions and cellular locations. These repeats are usually involved in protein-protein interactions. Each Leucine Rich Repeat is composed of a beta-alpha unit. These units form elongated non-globular structures. Leucine Rich Repeats are often flanked by cysteine rich domai…	.	GO:0005737|cytoplasm;GO:0005634|nucleus;	.	.	.
VN_GLEAN_10000187	35	52	61	32.1371	0	0	2	0.957745	33.555	5.06845	3.68671e-05	0.000103381	up	yes	VN_GLEAN_10000187	protein_coding	chrscaffold19793:18109-18837:-	.	.	.	.	.	.	.	.	.	.	.	.	.	.	.	.	pfam06653	Claudin_3	Tight junction protein, Claudin-like. This is a family of probable membrane tight junction, Claudin-like, proteins.	.	.	.	.	.
VN_GLEAN_10000188	342	284	267	191.843	129	158	193	241.912	0.79303	-0.334552	0.0187538	0.036011	down	no	VN_GLEAN_10000188	protein_coding	chrscaffold18488:19760-20557:-	gi|118358184|ref|XP_001012341.1|	147	7e-08	kelch motif protein [Tetrahymena thermophila SB210]	.	.	.	.	Q3UIW8	49.3	4e-06	RING finger protein 224	.	.	.	.	pfam13639	zf-RING_2	Ring finger domain.	.	.	GO:0008270|zinc ion binding;	.	.
VN_GLEAN_10000190	112	115	97	69.8375	544	350	1169	1044.1	0.0668879	-3.90211	0	0	down	yes	VN_GLEAN_10000190	protein_coding	chrscaffold19769:1489-5993:-	gi|321475088|gb|EFX86052.1|	1084	9e-143	hypothetical protein DAPPUDRAFT_309043 [Daphnia pulex]	gi|998511225|ref|XM_015660641.1|	134	1e-61	PREDICTED: Neodiprion lecontei methylsterol monooxygenase 1-like (LOC107221595), mRNA	Q7SBB6	52	3e-06	Probable Delta(7)-sterol 5(6)-desaturase	.	.	.	.	pfam04116	FA_hydroxylase	Fatty acid hydroxylase superfamily. This superfamily includes fatty acid and carotene hydroxylases and sterol desaturases. Beta-carotene hydroxylase is involved in zeaxanthin synthesis by hydroxylating beta-carotene, but the enzyme may be involved in other pathways. This family includes C-5 sterol desaturase and C-4 sterol methyl oxidase. Members of this family are involved in cholesterol biosynt…	GO:0006696|ergosterol biosynthetic process;GO:0006633|fatty acid biosynthetic process;	GO:0005789|endoplasmic reticulum membrane;GO:0016021|integral component of membrane;	GO:0000248|C-5 sterol desaturase activity;GO:0005506|iron ion binding;	K00227	SC5DL, ERG3; delta7-sterol 5-desaturase [EC:1.14.19.20]
VN_GLEAN_10000192	476	441	461	296.812	224	427	324	485.244	0.611675	-0.709163	3.48135e-14	1.70943e-13	down	no	VN_GLEAN_10000192	protein_coding	chrscaffold15948:12972-15898:+	gi|951547708|ref|XP_014474024.1|	2753	0	PREDICTED: clustered mitochondria protein homolog isoform X1 [Dinoponera quadriceps]	gi|620976154|ref|XM_007669460.1|	184	4e-89	PREDICTED: Ornithorhynchus anatinus clustered mitochondria (cluA/CLU1) homolog (CLUH), mRNA	Q17N71	649	0	Clustered mitochondria protein homolog	.	.	.	.	pfam13236	CLU	Clustered mitochondria. The CLU domain (CLUstered mitochondria) is a eukaryotic domain found in proteins from fungi, protozoa, plants to humans. It is required for correct functioning of the mitochondria and mitochondrial transport although the exact function of the domain is unknown. In Dictyostelium the full-length protein is required for a very late step in fission of the outer mitochondrial m…	GO:0048312|intracellular distribution of mitochondria;	GO:0005737|cytoplasm;	.	K03255	TIF31, CLU1; protein TIF31
VN_GLEAN_10000193	219	211	147	124.111	134	87	113	173.77	0.714227	-0.485545	0.125971	0.199616	down	no	VN_GLEAN_10000193	protein_coding	chrscaffold20111:9191-22863:-	gi|571561514|ref|XP_006566728.1|	790	1e-87	PREDICTED: trithorax group protein osa isoform X4 [Apis mellifera]	.	.	.	.	Q8IN94	236	1e-64	Trithorax group protein osa	.	.	.	.	pfam01388	ARID	ARID/BRIGHT DNA binding domain. This domain is know as ARID for AT-Rich Interaction Domain, and also known as the BRIGHT domain.	GO:0048085|adult chitin-containing cuticle pigmentation;GO:0016569|covalent chromatin modification;GO:0006338|chromatin remodeling;GO:0007480|imaginal disc-derived leg morphogenesis;GO:0008587|imaginal disc-derived wing margin morphogenesis;GO:0007476|imaginal disc-derived wing morphogenesis;GO:0008586|imaginal disc-derived wing vein morphogenesis;GO:0007406|negative regulation of neuroblast prol…	GO:0035060|brahma complex;GO:0005654|nucleoplasm;GO:0005634|nucleus;	GO:0003677|DNA binding;	K11653	ARID1; AT-rich interactive domain-containing protein 1
VN_GLEAN_10000194	2	3	1	1.29833	3	5	8	7.91981	0.163935	-2.60881	0.0005394	0.0013356	down	yes	VN_GLEAN_10000194	protein_coding	chrscaffold33240:13727-30406:-	gi|321476153|gb|EFX87114.1|	633	5e-77	hypothetical protein DAPPUDRAFT_43853 [Daphnia pulex]	gi|943942089|ref|XM_014499143.1|	67	2e-24	PREDICTED: Papilio machaon uncharacterized LOC106707729 (LOC106707729), mRNA	P56581	180	1e-50	G/T mismatch-specific thymine DNA glycosylase	SPCC965.05c	95.5	1e-21	COG3663	pfam03167	UDG	Uracil DNA glycosylase superfamily.	GO:0006284|base-excision repair;GO:0006285|base-excision repair, AP site formation;GO:0016569|covalent chromatin modification;GO:0080111|DNA demethylation;GO:0009790|embryo development;GO:0006298|mismatch repair;GO:0035562|negative regulation of chromatin binding;GO:0032091|negative regulation of protein binding;GO:0000122|negative regulation of transcription from RNA polymerase II promoter;GO:00…	GO:0005654|nucleoplasm;GO:0005634|nucleus;GO:0005886|plasma membrane;	GO:0019104|DNA N-glycosylase activity;GO:0003690|double-stranded DNA binding;GO:0030983|mismatched DNA binding;GO:0042803|protein homodimerization activity;GO:0005080|protein kinase C binding;GO:0008263|pyrimidine-specific mismatch base pair DNA N-glycosylase activity;GO:0001104|RNA polymerase II transcription cofactor activity;GO:0043566|structure-specific DNA binding;GO:0032183|SUMO binding;GO:…	K03649	MUG, TDG; TDG/mug DNA glycosylase family protein [EC:3.2.2.-]
VN_GLEAN_10000196	6	1	0	1.44928	2	3	6	5.44514	0.266159	-1.90964	0.318715	0.445678	down	no	VN_GLEAN_10000196	protein_coding	chrscaffold25577:14677-18233:-	gi|321458288|gb|EFX69358.1|	273	2e-24	hypothetical protein DAPPUDRAFT_258613 [Daphnia pulex]	.	.	.	.	.	.	.	.	.	.	.	.	pfam13650	Asp_protease_2	Aspartyl protease. This family consists of predicted aspartic proteases, typically from 180 to 230 amino acids in length, in MEROPS clan AA. This model describes the well-conserved 121-residue C-terminal region. The poorly conserved, variable length N-terminal region usually contains a predicted transmembrane helix.	.	.	.	.	.
VN_GLEAN_10000197	2	3	3	1.7364	4	0	0	2.3722	0.731982	-0.45012	0.650394	0.76878	down	no	VN_GLEAN_10000197	protein_coding	chrscaffold8039:18078-28956:-	gi|926646627|ref|XP_013789663.1|	409	8e-41	PREDICTED: uncharacterized protein LOC106473527 [Limulus polyphemus]	.	.	.	.	.	.	.	.	.	.	.	.	pfam07690	MFS_1	Major Facilitator Superfamily.	.	.	.	.	.
VN_GLEAN_10000198	463	417	450	286.381	274	236	283	407.033	0.703581	-0.507212	3.94718e-07	1.30574e-06	down	no	VN_GLEAN_10000198	protein_coding	chrscaffold25136:651-17732:+	gi|987909986|ref|XP_015430651.1|	150	2e-07	PREDICTED: coiled-coil domain-containing protein 149 [Dufourea novaeangliae]	.	.	.	.	.	.	.	.	.	.	.	.	pfam09789	DUF2353	Uncharacterized coiled-coil protein (DUF2353). Members of this family of uncharacterized proteins have no known function.	.	.	.	.	.
VN_GLEAN_10000199	102	73	65	51.3953	20	36	46	50.5188	1.01735	0.0248164	1	1	up	no	VN_GLEAN_10000199	protein_coding	chrscaffold34605:28175-28786:+	.	.	.	.	.	.	.	.	.	.	.	.	.	.	.	.	pfam07773	DUF1619	Protein of unknown function (DUF1619). This is a family of sequences derived from hypothetical eukaryotic proteins. The region in question is approximately 330 residues long and has a cysteine rich amino-terminus.	.	.	.	.	.
VN_GLEAN_10000201	275	220	300	171.076	103	101	90	150.838	1.13417	0.181633	0.443908	0.581877	up	no	VN_GLEAN_10000201	protein_coding	chrscaffold987:19378-31096:+	gi|189238934|ref|XP_971164.2|	1400	0	PREDICTED: serine/threonine-protein phosphatase 2A 56 kDa regulatory subunit epsilon isoform [Tribolium castaneum]	gi|657570088|ref|XM_008290338.1|	227	2e-113	PREDICTED: Stegastes partitus protein phosphatase 2, regulatory subunit B', alpha (ppp2r5a), transcript variant X1, mRNA	Q16537	463	8e-160	Serine/threonine-protein phosphatase 2A 56 kDa regulatory subunit epsilon isoform	.	.	.	.	pfam01603	B56	Protein phosphatase 2A regulatory B subunit (B56 family). Protein phosphatase 2A (PP2A) is a major intracellular protein phosphatase that regulates multiple aspects of cell growth and metabolizm. The ability of this widely distributed heterotrimeric enzyme to act on a diverse array of substrates is largely controlled by the nature of its regulatory B subunit. There are multiple families of B subu…	GO:0007165|signal transduction;	GO:0005737|cytoplasm;GO:0000159|protein phosphatase type 2A complex;	GO:0008601|protein phosphatase type 2A regulator activity;	K11584	PPP2R5; serine/threonine-protein phosphatase 2A regulatory subunit B'
VN_GLEAN_10000205	6	8	9	4.98564	19	14	10	22.5238	0.22135	-2.1756	3.30802e-07	1.09932e-06	down	yes	VN_GLEAN_10000205	protein_coding	chrscaffold33501:6685-12006:-	.	.	.	.	.	.	.	.	Q0VCT2	52.8	4e-06	Transmembrane protein 59-like	.	.	.	.	pfam12280	BSMAP	Brain specific membrane anchored protein. This family of proteins is found in eukaryotes. Proteins in this family are typically between 285 and 331 amino acids in length. BSMAP has a putative transmembrane domain and is predicted to be a type I membrane glycoprotein.	.	GO:0000139|Golgi membrane;GO:0016021|integral component of membrane;	.	.	.
VN_GLEAN_10000206	573	576	595	376.161	196	291	220	356.013	1.05659	0.0794202	0.504833	0.64158	up	no	VN_GLEAN_10000206	protein_coding	chrscaffold10316:25155-29746:-	gi|321478494|gb|EFX89451.1|	813	1e-105	hypothetical protein DAPPUDRAFT_303052 [Daphnia pulex]	.	.	.	.	Q8CDN6	262	3e-85	Thioredoxin-like protein 1	.	.	.	.	pfam06201	PITH	PITH domain. This family was formerly known as DUF1000. The full-length, Txnl1, protein which is a probable component of the 26S proteasome, uses its C-terminal, PITH, domain to associate specifically with the 26S proteasome. PITH derives from proteasome-interacting thioredoxin domain.	GO:0045454|cell redox homeostasis;GO:0034599|cellular response to oxidative stress;GO:0055114|oxidation-reduction process;GO:0006457|protein folding;GO:0000103|sulfate assimilation;	GO:0005737|cytoplasm;GO:0070062|extracellular exosome;GO:0005739|mitochondrion;GO:0005634|nucleus;GO:0000502|proteasome complex;	GO:0015036|disulfide oxidoreductase activity;GO:0016671|oxidoreductase activity, acting on a sulfur group of donors, disulfide as acceptor;GO:0015035|protein disulfide oxidoreductase activity;	.	.
VN_GLEAN_10000207	530	488	484	323.389	706	731	119	813.354	0.397599	-1.33061	2.07595e-60	2.72363e-59	down	yes	VN_GLEAN_10000207	protein_coding	chrscaffold29338:554-4154:+	gi|256261643|gb|ACU65942.1|	1642	0	prophenoloxidase-activating factor [Eriocheir sinensis]	gi|256261642|gb|FJ608827.1|	802	0	Eriocheir sinensis prophenoloxidase-activating factor (PPAF) mRNA, complete cds	P40313	123	7e-31	Chymotrypsin-like protease CTRL-1	VC1200	75.9	2e-14	COG5640	pfam00089	Trypsin	Trypsin.	GO:0007586|digestion;GO:0006508|proteolysis;	GO:0005615|extracellular space;	GO:0004252|serine-type endopeptidase activity;	K09632	CTRL; chymotrypsin-like protease [EC:3.4.21.-]
VN_GLEAN_10000210	4	0	2	1.25521	3	1	0	2.24108	0.560089	-0.836272	0.756633	0.865597	down	no	VN_GLEAN_10000210	protein_coding	chrscaffold25794:14420-32016:-	gi|219809648|gb|ACL36282.1|	465	2e-49	Kazal-type serine proteinase inhibitor 3 [Fenneropenaeus chinensis]	gi|725596640|ref|XM_010350416.1|	36	4e-07	PREDICTED: Saimiri boliviensis boliviensis agrin (AGRN), partial mRNA	P10184	97.8	2e-20	Ovoinhibitor	.	.	.	.	pfam07648	Kazal_2	Kazal-type serine protease inhibitor domain. Usually indicative of serine protease inhibitors. However, kazal-like domains are also seen in the extracellular part of agrins, which are not known to be protease inhibitors. Kazal domains often occur in tandem arrays. Small alpha+beta fold containing three disulphides.	GO:0045071|negative regulation of viral genome replication;	GO:0005576|extracellular region;GO:0005615|extracellular space;GO:0043234|protein complex;	GO:0008200|ion channel inhibitor activity;GO:0030414|peptidase inhibitor activity;GO:0019870|potassium channel inhibitor activity;GO:0002020|protease binding;GO:0004867|serine-type endopeptidase inhibitor activity;	.	.
VN_GLEAN_10000212	35	33	30	21.099	11	26	18	27.1536	0.777025	-0.363966	0.207312	0.307221	down	no	VN_GLEAN_10000212	protein_coding	chrscaffold6299:2960-8641:+	.	.	.	.	.	.	.	.	.	.	.	.	.	.	.	.	pfam10482	CtIP_N	tumor-suppressor protein CtIP N-terminal domain. CtIP is predominantly a nuclear protein that complexes with both BRCA1 and the BRCA1-associated RING domain protein (BARD1). At the protein level, CtIP expression varies with cell cycle progression in a pattern identical to that of BRCA1. Thus, the steady-state levels of CtIP polypeptides, which remain low in resting cells and G1 cycling cells, inc…	.	.	.	.	.
VN_GLEAN_10000214	73	69	85	48.9575	44	62	15	61.9173	0.790693	-0.338811	0.0985893	0.161138	down	no	VN_GLEAN_10000214	protein_coding	chrscaffold3225:6286-6789:-	gi|612059251|ref|XP_003342343.2|	441	4e-52	PREDICTED: UDP-N-acetylglucosamine transferase subunit ALG13 homolog isoform X1 [Monodelphis domestica]	.	.	.	.	Q5I0K7	155	2e-46	UDP-N-acetylglucosamine transferase subunit ALG13 homolog	SPAC56E4.02c	99.8	2e-25	COG5017	pfam04101	Glyco_tran_28_C	Glycosyltransferase family 28 C-terminal domain. The glycosyltransferase family 28 includes monogalactosyldiacylglycerol synthase (EC 2.4.1.46) and UDP-N-acetylglucosamine transferase (EC 2.4.1.-). Structural analysis suggests the C-terminal domain contains the UDP-GlcNAc binding site.	.	GO:0005783|endoplasmic reticulum;	GO:0004577|N-acetylglucosaminyldiphosphodolichol N-acetylglucosaminyltransferase activity;	K07432	ALG13; beta-1,4-N-acetylglucosaminyltransferase [EC:2.4.1.141]
VN_GLEAN_10000217	38	25	44	22.9898	7	24	16	22.8998	1.00393	0.00565919	0.923705	1	up	no	VN_GLEAN_10000217	protein_coding	chrscaffold8488:32830-34505:+	.	.	.	.	.	.	.	.	.	.	.	.	.	.	.	.	pfam14050	Nudc_N	N-terminal conserved domain of Nudc. The N-terminus of nuclear distribution gene C homolog (NUDC) proteins contains a highly conserved region consisting of a predicted three helix bundle. In the human homolog this segment has been targeted for structure determination by the Joint Center for Structural Genomics. NUDC forms a complex with other NUD proteins and is involved in several cellular divis…	.	.	.	.	.
VN_GLEAN_10000218	65	42	64	36.687	16	13	21	25.5503	1.43587	0.521928	0.17486	0.266075	up	no	VN_GLEAN_10000218	protein_coding	chrscaffold26776:24859-33827:-	gi|646676387|gb|KDQ97277.1|	1321	2e-179	hypothetical protein L798_05600 [Zootermopsis nevadensis]	gi|241243546|ref|XM_002402110.1|	237	4e-119	Ixodes scapularis protein kinase, putative, mRNA	D3ZSZ3	461	3e-159	Serine/threonine-protein kinase NLK	.	.	.	.	pfam00069	Pkinase	Protein kinase domain.	GO:0030178|negative regulation of Wnt signaling pathway;GO:0018107|peptidyl-threonine phosphorylation;GO:0046777|protein autophosphorylation;GO:0050821|protein stabilization;GO:0006355|regulation of transcription, DNA-templated;GO:0033136|serine phosphorylation of STAT3 protein;GO:0006351|transcription, DNA-templated;GO:0007179|transforming growth factor beta receptor signaling pathway;GO:0016055…	GO:0005737|cytoplasm;GO:0005634|nucleus;	GO:0005524|ATP binding;GO:0000287|magnesium ion binding;GO:0004707|MAP kinase activity;	K04468	NLK; nemo like kinase [EC:2.7.11.24]
VN_GLEAN_10000219	0	0	2	0.438073	4	1	2	3.79188	0.115529	-3.11367	0.231397	0.337408	down	no	VN_GLEAN_10000219	protein_coding	chrscaffold6769:8298-9351:-	gi|242006615|ref|XP_002424144.1|	397	2e-44	coup transcription factor, putative [Pediculus humanus corporis]	gi|961920760|ref|XM_015005734.1|	124	2e-56	PREDICTED: Poecilia mexicana nuclear receptor subfamily 2 group F member 5 (LOC106929070), transcript variant X1, mRNA	Q6PH18	150	3e-41	Nuclear receptor subfamily 2 group F member 1-B	.	.	.	.	pfam00105	zf-C4	Zinc finger, C4 type (two domains). In nearly all cases, this is the DNA binding domain of a nuclear hormone receptor. The alignment contains two Zinc finger domains that are too dissimilar to be aligned with each other.	GO:0006351|transcription, DNA-templated;GO:0001944|vasculature development;GO:0060841|venous blood vessel development;	GO:0005634|nucleus;	GO:0004879|RNA polymerase II transcription factor activity, ligand-activated sequence-specific DNA binding;GO:0043565|sequence-specific DNA binding;GO:0003707|steroid hormone receptor activity;GO:0008270|zinc ion binding;	.	.
VN_GLEAN_10000220	2	7	1	2.19264	1	1	2	2.01273	1.08938	0.123513	1	1	up	no	VN_GLEAN_10000220	protein_coding	chrscaffold19624:2585-9793:+	.	.	.	.	.	.	.	.	.	.	.	.	.	.	.	.	pfam05039	Agouti	Agouti protein. The agouti protein regulates pigmentation in the mouse hair follicle producing a black hair with a subapical yellow band. A highly homologous protein agouti signal protein (ASIP)is present in humans and is expressed at highest levels in adipose tissue where it may play a role in energy homeostasis and possibly human pigmentation.	.	.	.	.	.
VN_GLEAN_10000221	1006	897	831	588.076	480	676	697	930.707	0.63186	-0.662323	1.08076e-11	4.77958e-11	down	no	VN_GLEAN_10000221	protein_coding	chrscaffold12302:2293-26804:-	gi|478264196|gb|ENN82174.1|	380	2e-44	hypothetical protein YQE_01450, partial [Dendroctonus ponderosae]	.	.	.	.	Q9Y6B6	129	3e-37	GTP-binding protein SAR1b	.	.	.	.	pfam00025	Arf	ADP-ribosylation factor family. Pfam combines a number of different Prosite families together	GO:0019886|antigen processing and presentation of exogenous peptide antigen via MHC class II;GO:0002474|antigen processing and presentation of peptide antigen via MHC class I;GO:0048208|COPII vesicle coating;GO:0006888|ER to Golgi vesicle-mediated transport;GO:0006886|intracellular protein transport;	GO:0005829|cytosol;GO:0005789|endoplasmic reticulum membrane;GO:0012507|ER to Golgi transport vesicle membrane;GO:0032580|Golgi cisterna membrane;	GO:0005525|GTP binding;GO:0003924|GTPase activity;GO:0046872|metal ion binding;	K07953	SAR1; GTP-binding protein SAR1 [EC:3.6.5.-]
VN_GLEAN_10000222	47	40	41	27.5249	35	17	32	43.9336	0.626511	-0.674588	0.0106219	0.0215146	down	no	VN_GLEAN_10000222	protein_coding	chrscaffold10475:19238-33016:-	gi|675388493|gb|KFM81390.1|	240	3e-21	Myotubularin-related protein 8, partial [Stegodyphus mimosarum]	.	.	.	.	Q9Y217	84.7	2e-18	Myotubularin-related protein 6	.	.	.	.	pfam06602	Myotub-related	Myotubularin-like phosphatase domain. This family represents the phosphatase domain within eukaryotic myotubularin-related proteins. Myotubularin is a dual-specific lipid phosphatase that dephosphorylates phosphatidylinositol 3-phosphate and phosphatidylinositol (3,5)-bi-phosphate. Mutations in gene encoding myotubularin-related proteins have been associated with disease.	GO:0006661|phosphatidylinositol biosynthetic process;GO:0046856|phosphatidylinositol dephosphorylation;GO:0006470|protein dephosphorylation;	GO:0005737|cytoplasm;GO:0005829|cytosol;GO:0005635|nuclear envelope;	GO:0015269|calcium-activated potassium channel activity;GO:0052629|phosphatidylinositol-3,5-bisphosphate 3-phosphatase activity;GO:0004438|phosphatidylinositol-3-phosphatase activity;GO:0004722|protein serine/threonine phosphatase activity;GO:0004725|protein tyrosine phosphatase activity;	K18083	MTMR6_7_8; myotubularin-related protein 6/7/8 [EC:3.1.3.64 3.1.3.95]
VN_GLEAN_10000223	70	49	61	38.6163	30	19	54	52.4274	0.736567	-0.441111	0.0581178	0.100484	down	no	VN_GLEAN_10000223	protein_coding	chrscaffold13470:18684-21796:-	.	.	.	.	.	.	.	.	.	.	.	.	.	.	.	.	pfam03756	AfsA	A-factor biosynthesis hotdog domain. The AfsA family are key enzymes in A-factor biosynthesis, which is essential for streptomycin production and resistance. This domain is distantly related to the thioester dehydratase FabZ family and therefore has a HotDog domain.	.	.	.	.	.
VN_GLEAN_10000224	58	62	46	35.7858	25	20	38	42.2621	0.846759	-0.239976	0.329632	0.457634	down	no	VN_GLEAN_10000224	protein_coding	chrscaffold13470:28265-31561:+	gi|556951046|ref|XP_005987841.1|	172	1e-11	PREDICTED: alpha-ketoglutarate-dependent dioxygenase alkB homolog 6 [Latimeria chalumnae]	.	.	.	.	Q6IQE9	62.8	2e-10	Alpha-ketoglutarate-dependent dioxygenase alkB homolog 6	.	.	.	.	pfam11931	DUF3449	Domain of unknown function (DUF3449). This presumed domain is functionally uncharacterized. This domain is found in eukaryotes. This domain is typically between 181 to 207 amino acids in length. This domain has two conserved sequence motifs: PIP and CEICG. The domain carries a zinc-finger domain of the C2H2-type.	.	GO:0005737|cytoplasm;GO:0005634|nucleus;	GO:0051213|dioxygenase activity;GO:0008198|ferrous iron binding;	K10768	ALKBH6; alkylated DNA repair protein alkB homolog 6 [EC:1.14.11.-]
VN_GLEAN_10000225	1	3	3	1.53212	1	2	4	3.43241	0.446369	-1.16369	0.210911	0.311373	down	no	VN_GLEAN_10000225	protein_coding	chrscaffold9989:23471-28589:-	.	.	.	.	.	.	.	.	.	.	.	.	.	.	.	.	pfam15388	FAM117	Protein Family FAM117. This protein family is a domain of unknown function found in eukaryotes. Proteins in this family are typically between 269 and 453 amino acids in length. There are two conserved sequence motifs: RRT and TQT.	.	.	.	.	.
VN_GLEAN_10000227	109	115	100	69.8818	34	29	31	48.4049	1.44369	0.529765	0.02038	0.0388124	up	no	VN_GLEAN_10000227	protein_coding	chrscaffold34239:18-3199:+	gi|646715255|gb|KDR18926.1|	246	2e-20	Cell division cycle 5-like protein [Zootermopsis nevadensis]	.	.	.	.	Q6A068	92.4	1e-19	Cell division cycle 5-like protein	.	.	.	.	pfam15362	Enamelin	Enamelin. ENAMELIN is involved in the mineralisation and structural organisation of enamel. It is necessary for the extension of enamel during the secretory stage of dental enamel formation. The proteins are expressed in teeth, particularly in odontoblasts, ameloblasts and cementoblasts.	GO:0044344|cellular response to fibroblast growth factor stimulus;GO:0071352|cellular response to interleukin-2;GO:1990090|cellular response to nerve growth factor stimulus;GO:1990646|cellular response to prolactin;GO:1904568|cellular response to wortmannin;GO:0006281|DNA repair;GO:0000278|mitotic cell cycle;GO:0000398|mRNA splicing, via spliceosome;GO:0006355|regulation of transcription, DNA-tem…	GO:0071013|catalytic step 2 spliceosome;GO:0005737|cytoplasm;GO:0005662|DNA replication factor A complex;GO:0016020|membrane;GO:0016607|nuclear speck;GO:0005730|nucleolus;GO:0005654|nucleoplasm;GO:0005634|nucleus;GO:0048471|perinuclear region of cytoplasm;GO:0000974|Prp19 complex;	GO:0003677|DNA binding;GO:0044822|poly(A) RNA binding;GO:0071987|WD40-repeat domain binding;	K12860	CDC5L, CDC5, CEF1; pre-mRNA-splicing factor CDC5/CEF1
VN_GLEAN_10000228	549	478	511	330.949	214	158	229	309.56	1.06909	0.0963872	0.363551	0.494079	up	no	VN_GLEAN_10000228	protein_coding	chrscaffold34239:3740-9150:-	gi|928061377|ref|XP_013880188.1|	356	3e-32	PREDICTED: gastrula zinc finger protein XlCGF57.1-like [Austrofundulus limnaeus]	.	.	.	.	Q80X44	130	1e-29	Zinc finger and BTB domain-containing protein 24	.	.	.	.	pfam13465	zf-H2C2_2	Zinc-finger double domain.	GO:0002244|hematopoietic progenitor cell differentiation;GO:0006355|regulation of transcription, DNA-templated;GO:0006351|transcription, DNA-templated;	GO:0005634|nucleus;	GO:0003677|DNA binding;GO:0046872|metal ion binding;GO:0003700|transcription factor activity, sequence-specific DNA binding;	K10503	ZBTB24, BIF1; zinc finger and BTB domain-containing protein 24
VN_GLEAN_10000229	2	4	0	1.30287	6	11	31	23.4846	0.0554776	-4.17195	0.000587862	0.00144456	down	yes	VN_GLEAN_10000229	protein_coding	chrscaffold21326:8427-11023:+	gi|321477747|gb|EFX88705.1|	434	4e-49	hypothetical protein DAPPUDRAFT_41601, partial [Daphnia pulex]	.	.	.	.	P83088	137	8e-37	Alpha-(1,3)-fucosyltransferase C	.	.	.	.	pfam00852	Glyco_transf_10	Glycosyltransferase family 10 (fucosyltransferase). This family of Fucosyltransferases are the enzymes transferring fucose from GDP-Fucose to GlcNAc in an alpha1,3 linkage. This family is know as glycosyltransferase family 10.	GO:0006486|protein glycosylation;	GO:0032580|Golgi cisterna membrane;GO:0016021|integral component of membrane;	GO:0008417|fucosyltransferase activity;	K14464	FUT-1, FucTC; alpha-1,3-fucosyltransferase [EC:2.4.1.-]
VN_GLEAN_10000230	344	351	353	226.069	173	152	221	278.643	0.811321	-0.301655	0.00700588	0.0146246	down	no	VN_GLEAN_10000230	protein_coding	chrscaffold21326:14893-25549:-	.	.	.	.	.	.	.	.	.	.	.	.	.	.	.	.	pfam08688	ASD1	Apx/Shroom domain ASD1. This region is found in the actin binding protein Shroom which mediates apical contriction in epithelial cells and is required for neural tube closure. ASD1 has been implicated directly in F-actin binding.	.	.	.	.	.
VN_GLEAN_10000231	67	52	56	37.579	36	26	42	53.4728	0.702769	-0.508878	0.0309257	0.0566987	down	no	VN_GLEAN_10000231	protein_coding	chrscaffold21326:27816-30467:-	gi|646697119|gb|KDR09004.1|	1649	0	Meckelin [Zootermopsis nevadensis]	.	.	.	.	Q5HYA8	596	0	Meckelin	.	.	.	.	pfam09773	Meckelin	Meckelin (Transmembrane protein 67). Members of this family are thought to be related to the ciliary basal body. Defects result in Meckel syndrome type 3, an autosomal recessive disorder characterized by a combination of renal cysts and variably associated features including developmental anomalies of the central nervous system (typically encephalocele), hepatic ductal dysplasia and cysts, and po…	GO:0042384|cilium assembly;GO:0060271|cilium morphogenesis;GO:0030433|ER-associated ubiquitin-dependent protein catabolic process;GO:0010826|negative regulation of centrosome duplication;	GO:0005813|centrosome;GO:0060170|ciliary membrane;GO:0035869|ciliary transition zone;GO:0030659|cytoplasmic vesicle membrane;GO:0005789|endoplasmic reticulum membrane;GO:0016021|integral component of membrane;GO:0036038|TCTN-B9D complex;	GO:0031005|filamin binding;GO:0051082|unfolded protein binding;	K19348	TMEM67, MKS3; meckelin
VN_GLEAN_10000232	5	6	5	3.45806	7	0	6	7.02458	0.49228	-1.02245	0.140244	0.219982	down	no	VN_GLEAN_10000232	protein_coding	chrscaffold33918:19764-21251:+	.	.	.	.	.	.	.	.	.	.	.	.	.	.	.	.	pfam05466	BASP1	Brain acid soluble protein 1 (BASP1 protein). This family consists of several brain acid soluble protein 1 (BASP1) or neuronal axonal membrane protein NAP-22. The BASP1 is a neuron enriched Ca(2+)-dependent calmodulin-binding protein of unknown function.	.	.	.	.	.
VN_GLEAN_10000234	0	0	0	0	0	1	0	0.461936	#NAME?	#NAME?	0.619248	0.743382	down	no	VN_GLEAN_10000234	protein_coding	chrscaffold25672:18240-22946:+	gi|646711033|gb|KDR16373.1|	255	2e-22	Lachesin, partial [Zootermopsis nevadensis]	.	.	.	.	Q26474	67.8	1e-11	Lachesin	.	.	.	.	pfam13895	Ig_2	Immunoglobulin domain. This domain contains immunoglobulin-like domains.	GO:0007155|cell adhesion;GO:0007169|transmembrane receptor protein tyrosine kinase signaling pathway;	GO:0031225|anchored component of membrane;GO:0005886|plasma membrane;	GO:0004714|transmembrane receptor protein tyrosine kinase activity;	.	.
VN_GLEAN_10000235	30	39	32	21.8571	51	11	56	62.1437	0.35172	-1.5075	3.02878e-10	1.23776e-09	down	yes	VN_GLEAN_10000235	protein_coding	chrscaffold25672:28133-35644:+	gi|241831471|ref|XP_002414851.1|	520	8e-62	Ubiquitin-fold modifier-1 (Ufm1) specific protease (UfSP) [Ixodes scapularis]	.	.	.	.	Q9CZP0	147	1e-41	Ufm1-specific protease 1	.	.	.	.	pfam07910	Peptidase_C78	Peptidase family C78. This family formerly known as DUF1671 has been shown to be a cysteine peptidase called (Ufm1)-specific protease.	.	GO:0070062|extracellular exosome;	GO:0016790|thiolester hydrolase activity;GO:0071567|UFM1 hydrolase activity;	.	.
VN_GLEAN_10000236	154	135	157	96.0311	39	52	59	75.4031	1.27357	0.348879	0.0759395	0.127239	up	no	VN_GLEAN_10000236	protein_coding	chrscaffold15864:18945-19946:-	gi|532065100|ref|XP_005318411.1|	321	8e-30	PREDICTED: zinc finger protein 90 homolog [Ictidomys tridecemlineatus]	.	.	.	.	Q96N22	58.9	3e-08	Zinc finger protein 681	.	.	.	.	pfam13465	zf-H2C2_2	Zinc-finger double domain.	GO:0006355|regulation of transcription, DNA-templated;GO:0006351|transcription, DNA-templated;	GO:0005634|nucleus;	GO:0003677|DNA binding;GO:0046872|metal ion binding;GO:0003700|transcription factor activity, sequence-specific DNA binding;	.	.
VN_GLEAN_10000237	111	101	135	74.8266	97	112	81	148.051	0.50541	-0.984474	3.41154e-05	9.60365e-05	down	no	VN_GLEAN_10000237	protein_coding	chrscaffold19655:33890-34956:+	gi|242006420|ref|XP_002424048.1|	238	1e-22	conserved hypothetical protein [Pediculus humanus corporis]	.	.	.	.	B4PQC4	91.3	4e-22	DDRGK domain-containing protein 1	.	.	.	.	pfam09756	DDRGK	DDRGK domain. This is a family of proteins of approximately 300 residues, found in plants and vertebrates. They contain a highly conserved DDRGK motif.	GO:0006355|regulation of transcription, DNA-templated;GO:0006351|transcription, DNA-templated;	GO:0005634|nucleus;	GO:0003677|DNA binding;GO:0046872|metal ion binding;GO:0003700|transcription factor activity, sequence-specific DNA binding;	.	.
VN_GLEAN_10000238	131	68	97	63.2108	20	30	37	43.4373	1.45522	0.541236	0.236693	0.343915	up	no	VN_GLEAN_10000238	protein_coding	chrscaffold14733:9895-30267:+	gi|646712445|gb|KDR17206.1|	796	9e-95	hypothetical protein L798_08309 [Zootermopsis nevadensis]	.	.	.	.	Q9VSB9	233	1e-67	Transmembrane protein 43 homolog	.	.	.	.	pfam07787	DUF1625	Protein of unknown function (DUF1625). Sequences making up this family are derived from hypothetical proteins expressed by both prokaryotic and eukaryotic species. The region in question is approximately 250 residues long.	.	GO:0016021|integral component of membrane;	.	.	.
VN_GLEAN_10000239	332	344	382	228.404	58	136	88	139.361	1.63894	0.712763	0.000429092	0.00107208	up	no	VN_GLEAN_10000239	protein_coding	chrscaffold25634:9348-28961:+	gi|961078488|ref|XP_014767645.1|	474	1e-55	PREDICTED: glucose-induced degradation protein 8 homolog [Octopus bimaculoides]	gi|939247416|ref|XM_014387675.1|	45	2e-12	PREDICTED: Cimex lectularius glucose-induced degradation protein 8 homolog (LOC106663099), mRNA	Q5ZKQ7	55.1	7e-08	Glucose-induced degradation protein 8 homolog	.	.	.	.	pfam10607	CLTH	CTLH/CRA C-terminal to LisH motif domain. RanBPM is a scaffolding protein and is important in regulating cellular function in both the immune system and the nervous system. This domain is at the C-terminus of the proteins and is the binding domain for the CRA motif (for CT11-RanBPM), which is comprised of approximately 100 amino acids at the C terminal of RanBPM. It was found to be important for …	.	GO:0030054|cell junction;GO:0005654|nucleoplasm;	.	.	.
VN_GLEAN_10000240	1103	1001	1022	672.98	378	691	410	739.708	0.909791	-0.136394	0.0814545	0.135384	down	no	VN_GLEAN_10000240	protein_coding	chrscaffold26598:6413-28562:+	gi|321468728|gb|EFX79712.1|	1683	0	hypothetical protein DAPPUDRAFT_304467 [Daphnia pulex]	gi|817213648|ref|XM_012427639.1|	167	5e-80	PREDICTED: Orussus abietinus NADP-dependent malic enzyme (LOC105701169), transcript variant X2, mRNA	P28227	564	0	NADP-dependent malic enzyme	BS_malS	320	5e-102	COG0281	pfam03949	Malic_M	Malic enzyme, NAD binding domain.	GO:0006108|malate metabolic process;	GO:0005737|cytoplasm;	GO:0004471|malate dehydrogenase (decarboxylating) (NAD+) activity;GO:0004473|malate dehydrogenase (decarboxylating) (NADP+) activity;GO:0046872|metal ion binding;GO:0051287|NAD binding;GO:0008948|oxaloacetate decarboxylase activity;	K00029	E1.1.1.40, maeB; malate dehydrogenase (oxaloacetate-decarboxylating)(NADP+) [EC:1.1.1.40]
VN_GLEAN_10000241	1256	1150	1157	767.118	474	733	624	918.521	0.835166	-0.259865	0.000548104	0.00135484	down	no	VN_GLEAN_10000241	protein_coding	chrscaffold10375:8561-30529:-	gi|338224295|gb|AEI88035.1|	1155	1e-157	hfb2 protein [Scylla paramamosain]	gi|507634657|ref|XM_004628655.1|	60	1e-20	PREDICTED: Octodon degus basic leucine zipper and W2 domains 1 (Bzw1), mRNA	Q6P7P5	228	3e-70	Basic leucine zipper and W2 domain-containing protein 1	.	.	.	.	pfam02020	W2	eIF4-gamma/eIF5/eIF2-epsilon. This domain of unknown function is found at the C-terminus of several translation initiation factors.	GO:0006355|regulation of transcription, DNA-templated;GO:0006351|transcription, DNA-templated;	GO:0005737|cytoplasm;GO:0016020|membrane;	GO:0044822|poly(A) RNA binding;	.	.
VN_GLEAN_10000242	36	30	34	21.5087	16	15	18	25.0375	0.859059	-0.21917	0.479216	0.617332	down	no	VN_GLEAN_10000242	protein_coding	chrscaffold10375:33651-37569:-	gi|695131931|gb|AIS92517.1|	1650	0	dead box ATP-dependent RNA helicase 20, partial [Eriocheir sinensis]	gi|695131930|gb|KF806732.1|	909	0	Eriocheir sinensis dead box ATP-dependent RNA helicase 20 mRNA, partial cds	B0JZ65	147	9e-38	Leucine-rich repeat and WD repeat-containing protein 1	.	.	.	.	pfam00400	WD40	WD domain, G-beta repeat.	GO:0016569|covalent chromatin modification;GO:0006325|chromatin organization;GO:0006260|DNA replication;GO:0071169|establishment of protein localization to chromatin;	GO:0000777|condensed chromosome kinetochore;GO:0005737|cytoplasm;GO:0000776|kinetochore;GO:0005815|microtubule organizing center;GO:0005664|nuclear origin of replication recognition complex;GO:0005634|nucleus;GO:0005721|pericentric heterochromatin;GO:0031933|telomeric heterochromatin;	GO:0003682|chromatin binding;GO:0008327|methyl-CpG binding;GO:0035064|methylated histone binding;	.	.
VN_GLEAN_10000243	72	55	51	38.1759	17	4	14	18.6338	2.04875	1.03474	0.00178699	0.00408788	up	yes	VN_GLEAN_10000243	protein_coding	chrscaffold25909:34391-36548:-	gi|762149771|ref|XP_011412825.1|	304	2e-32	PREDICTED: serine/arginine-rich splicing factor 2-like [Crassostrea gigas]	.	.	.	.	Q5R1W5	113	2e-30	Serine/arginine-rich splicing factor 2	ssr1480	61.2	2e-12	COG0724	pfam00076	RRM_1	RNA recognition motif. (a.k.a. RRM, RBD, or RNP domain). The RRM motif is probably diagnostic of an RNA binding protein. RRMs are found in a variety of RNA binding proteins, including various hnRNP proteins, proteins implicated in regulation of alternative splicing, and protein components of snRNPs. The motif also appears in a few single stranded DNA binding proteins. The RRM structure consists o…	GO:0006397|mRNA processing;GO:0008380|RNA splicing;	GO:0016607|nuclear speck;	GO:0000166|nucleotide binding;GO:0003723|RNA binding;	K12891	SFRS2; splicing factor, arginine/serine-rich 2
VN_GLEAN_10000244	254	221	221	149.705	41	130	10	89.1555	1.67915	0.747731	1.51527e-05	4.39352e-05	up	no	VN_GLEAN_10000244	protein_coding	chrscaffold2431:12501-30620:-	gi|939733388|gb|ALJ96715.1|	3234	0	transglutaminase II [Eriocheir sinensis]	gi|939733387|gb|KR778881.1|	1614	0	Eriocheir sinensis transglutaminase II mRNA, complete cds	P52183	657	0	Annulin	.	.	.	.	pfam00927	Transglut_C	Transglutaminase family, C-terminal ig like domain.	GO:0018149|peptide cross-linking;	GO:0005886|plasma membrane;	GO:0046872|metal ion binding;GO:0003810|protein-glutamine gamma-glutamyltransferase activity;	.	.
VN_GLEAN_10000248	51	62	49	35.013	48	39	34	62.7635	0.557855	-0.842037	0.00041334	0.00103675	down	no	VN_GLEAN_10000248	protein_coding	chrscaffold14706:18462-18872:-	gi|591356285|ref|XP_007072442.1|	504	7e-58	PREDICTED: mannosyl-oligosaccharide glucosidase [Chelonia mydas]	.	.	.	.	Q80UM7	178	4e-51	Mannosyl-oligosaccharide glucosidase	.	.	.	.	pfam03200	Glyco_hydro_63	Mannosyl oligosaccharide glucosidase. This is a family of eukaryotic enzymes belonging to glycosyl hydrolase family 63. They catalyse the specific cleavage of the non-reducing terminal glucose residue from Glc(3)Man(9)GlcNAc(2). Mannosyl oligosaccharide glucosidase EC:3.2.1.106 is the first enzyme in the N-linked oligosaccharide processing pathway.	GO:0009311|oligosaccharide metabolic process;GO:0006487|protein N-linked glycosylation;	GO:0005789|endoplasmic reticulum membrane;GO:0070062|extracellular exosome;GO:0016021|integral component of membrane;GO:0016020|membrane;	GO:0004573|mannosyl-oligosaccharide glucosidase activity;	K01228	GCS1; mannosyl-oligosaccharide glucosidase [EC:3.2.1.106]
VN_GLEAN_10000249	129	98	88	67.5382	68	74	57	101.806	0.663399	-0.592051	0.0175301	0.0338857	down	no	VN_GLEAN_10000249	protein_coding	chrscaffold14706:21476-35045:-	gi|321474010|gb|EFX84976.1|	965	3e-117	hypothetical protein DAPPUDRAFT_314562 [Daphnia pulex]	.	.	.	.	F4HTM3	112	6e-25	Mannosyl-oligosaccharide glucosidase GCS1	.	.	.	.	pfam03200	Glyco_hydro_63	Mannosyl oligosaccharide glucosidase. This is a family of eukaryotic enzymes belonging to glycosyl hydrolase family 63. They catalyse the specific cleavage of the non-reducing terminal glucose residue from Glc(3)Man(9)GlcNAc(2). Mannosyl oligosaccharide glucosidase EC:3.2.1.106 is the first enzyme in the N-linked oligosaccharide processing pathway.	GO:0009913|epidermal cell differentiation;GO:0009311|oligosaccharide metabolic process;GO:0006487|protein N-linked glycosylation;GO:0010053|root epidermal cell differentiation;	GO:0005783|endoplasmic reticulum;GO:0005789|endoplasmic reticulum membrane;GO:0016021|integral component of membrane;	GO:0004558|alpha-1,4-glucosidase activity;GO:0004573|mannosyl-oligosaccharide glucosidase activity;	K01228	GCS1; mannosyl-oligosaccharide glucosidase [EC:3.2.1.106]
VN_GLEAN_10000251	153	111	147	88.2707	43	57	58	79.6061	1.10884	0.149056	0.565135	0.70191	up	no	VN_GLEAN_10000251	protein_coding	chrscaffold5338:4663-9868:+	.	.	.	.	.	.	.	.	.	.	.	.	.	.	.	.	pfam07133	Merozoite_SPAM	Merozoite surface protein (SPAM). This family consists of several Plasmodium falciparum SPAM (secreted polymorphic antigen associated with merozoites) proteins. Variation among SPAM alleles is the result of deletions and amino acid substitutions in non-repetitive sequences within and flanking the alanine heptad-repeat domain. Heptad repeats in which the a and d position contain hydrophobic residu…	.	.	.	.	.
VN_GLEAN_10000252	367	302	379	225.507	85	155	162	199.587	1.12987	0.176156	0.379328	0.511207	up	no	VN_GLEAN_10000252	protein_coding	chrscaffold5338:10817-11662:+	.	.	.	.	.	.	.	.	.	.	.	.	.	.	.	.	pfam05107	DUF694	Family of unknown function (DUF694). Family of hypothetical bacterial proteins.	.	.	.	.	.
VN_GLEAN_10000255	54	23	36	24.0589	5	9	16	14.7846	1.62729	0.70247	0.305409	0.430184	up	no	VN_GLEAN_10000255	protein_coding	chrscaffold11404:14825-18201:+	gi|241301870|ref|XP_002407516.1|	179	1e-12	protein phosphatase type 2C, putative [Ixodes scapularis]	.	.	.	.	.	.	.	.	.	.	.	.	pfam00481	PP2C	Protein phosphatase 2C. Protein phosphatase 2C is a Mn++ or Mg++ dependent protein serine/threonine phosphatase.	.	.	.	.	.
VN_GLEAN_10000258	2	1	0	0.632143	0	0	0	0	Inf	Inf	0.69743	0.810771	up	no	VN_GLEAN_10000258	protein_coding	chrscaffold6508:12492-13706:+	.	.	.	.	gi|90903180|gb|DQ450914.1|	107	1e-46	Eriocheir sinensis clone Esc20 microsatellite sequence	.	.	.	.	.	.	.	.	pfam10324	7TM_GPCR_Srw	Serpentine type 7TM GPCR chemoreceptor Srw. Chemoreception is mediated in Caenorhabditis elegans by members of the seven-transmembrane G-protein-coupled receptor class (7TM GPCRs) of proteins which are of the serpentine type. Srw is a solo family amongst the superfamilies of chemoreceptors. Chemoperception is one of the central senses of soil nematodes like C. elegans which are otherwise 'blind' …	.	.	.	.	.
VN_GLEAN_10000259	0	0	3	0.65711	0	0	0	0	Inf	Inf	0.704268	0.81681	up	no	VN_GLEAN_10000259	protein_coding	chrscaffold6508:14040-15266:+	.	.	.	.	gi|90903180|gb|DQ450914.1|	107	1e-46	Eriocheir sinensis clone Esc20 microsatellite sequence	.	.	.	.	.	.	.	.	pfam04042	DNA_pol_E_B	DNA polymerase alpha/epsilon subunit B. This family contains a number of DNA polymerase subunits. The B subunit of the DNA polymerase alpha plays an essential role at the initial stage of DNA replication in S. cerevisiae and is phosphorylated in a cell cycle-dependent manner. DNA polymerase epsilon is essential for cell viability and chromosomal DNA replication in budding yeast. In addition, DNA …	.	.	.	.	.
VN_GLEAN_10000260	2057	1988	2036	1310.64	701	982	926	1312.78	0.998365	-0.00236039	0.905034	0.994183	down	no	VN_GLEAN_10000260	protein_coding	chrscaffold2384:10725-26618:+	gi|939272847|ref|XP_014256730.1|	1286	5e-176	PREDICTED: serine/threonine-protein phosphatase alpha-2 isoform isoform X1 [Cimex lectularius]	gi|830031910|ref|XM_012725123.1|	411	0	PREDICTED: Condylura cristata protein phosphatase 1, catalytic subunit, alpha isozyme (PPP1CA), partial mRNA	P63088	490	2e-174	Serine/threonine-protein phosphatase PP1-gamma catalytic subunit	YER133w	460	5e-163	COG0639	pfam00149	Metallophos	Calcineurin-like phosphoesterase. This family includes a diverse range of phosphoesterases, including protein phosphoserine phosphatases, nucleotidases, sphingomyelin phosphodiesterases and 2'-3' cAMP phosphodiesterases as well as nucleases such as bacterial SbcD or yeast MRE11. The most conserved regions in this superfamily centre around the metal chelating residues.	GO:0007049|cell cycle;GO:0051301|cell division;GO:0032922|circadian regulation of gene expression;GO:0043153|entrainment of circadian clock by photoperiod;GO:0005977|glycogen metabolic process;GO:0030182|neuron differentiation;GO:0006470|protein dephosphorylation;GO:0042752|regulation of circadian rhythm;GO:0046822|regulation of nucleocytoplasmic transport;GO:0019433|triglyceride catabolic proces…	GO:0032154|cleavage furrow;GO:0000777|condensed chromosome kinetochore;GO:0005829|cytosol;GO:0043197|dendritic spine;GO:0005925|focal adhesion;GO:0030496|midbody;GO:0005741|mitochondrial outer membrane;GO:0005739|mitochondrion;GO:0070688|MLL5-L complex;GO:0000784|nuclear chromosome, telomeric region;GO:0016607|nuclear speck;GO:0005730|nucleolus;GO:0072357|PTW/PP1 phosphatase complex;	GO:0005521|lamin binding;GO:0046872|metal ion binding;GO:0016791|phosphatase activity;GO:0044822|poly(A) RNA binding;GO:0008022|protein C-terminus binding;GO:0032403|protein complex binding;GO:0019904|protein domain specific binding;GO:0008157|protein phosphatase 1 binding;GO:0019903|protein phosphatase binding;GO:0004722|protein serine/threonine phosphatase activity;	K06269	PPP1C; serine/threonine-protein phosphatase PP1 catalytic subunit [EC:3.1.3.16]
VN_GLEAN_10000263	26	18	21	13.9355	9	9	13	15.7202	0.886471	-0.173855	0.645642	0.764254	down	no	VN_GLEAN_10000263	protein_coding	chrscaffold3661:4133-17796:-	gi|987916413|ref|XP_015434201.1|	381	8e-37	PREDICTED: liprin-alpha-1 isoform X4 [Dufourea novaeangliae]	gi|736197603|ref|XM_010775052.1|	57	6e-19	PREDICTED: Notothenia coriiceps liprin-alpha-1-like (LOC104948829), partial mRNA	Q8BSS9	85.9	6e-17	Liprin-alpha-2	.	.	.	.	pfam13870	DUF4201	Domain of unknown function (DUF4201). This is a family of coiled-coil proteins from eukaryotes. The function is not known.	.	GO:0009986|cell surface;GO:0005737|cytoplasm;GO:0070062|extracellular exosome;GO:0045202|synapse;	GO:0032403|protein complex binding;	.	.
VN_GLEAN_10000264	18	5	2	5.23305	0	4	3	3.28436	1.59332	0.672039	0.763255	0.872141	up	no	VN_GLEAN_10000264	protein_coding	chrscaffold17536:7716-39489:-	.	.	.	.	gi|682263607|gb|KF751391.1|	173	7e-84	Eriocheir sinensis KIF3B (kif3b) mRNA, complete cds	.	.	.	.	.	.	.	.	pfam04453	OstA_C	Organic solvent tolerance protein. Family involved in organic solvent tolerance in bacteria. The region contains several highly conserved, potentially catalytic, residues.	.	.	.	.	.
VN_GLEAN_10000265	22	17	16	11.7996	2	15	4	10.0306	1.17636	0.234327	0.840148	0.940908	up	no	VN_GLEAN_10000265	protein_coding	chrscaffold24737:22263-33426:+	gi|926617580|ref|XP_013773961.1|	327	6e-31	PREDICTED: neogenin-like [Limulus polyphemus]	.	.	.	.	P43146	94	5e-20	Netrin receptor DCC	.	.	.	.	pfam07679	I-set	Immunoglobulin I-set domain.	GO:0033564|anterior/posterior axon guidance;GO:0006915|apoptotic process;GO:0007411|axon guidance;GO:0007409|axonogenesis;GO:0033563|dorsal/ventral axon guidance;GO:0097192|extrinsic apoptotic signaling pathway in absence of ligand;GO:0048671|negative regulation of collateral sprouting;GO:2000171|negative regulation of dendrite development;GO:0010977|negative regulation of neuron projection devel…	GO:0030424|axon;GO:0005829|cytosol;GO:0016021|integral component of membrane;GO:0005886|plasma membrane;	GO:0005042|netrin receptor activity;GO:0004888|transmembrane signaling receptor activity;	K06765	DCC; deleted in colorectal carcinoma
VN_GLEAN_10000266	11983	10712	10934	7237.82	2377	2753	2792	4018.4	1.80117	0.848934	1.22368e-42	1.21095e-41	up	no	VN_GLEAN_10000266	protein_coding	chrscaffold9455:3586-11497:-	gi|268588967|gb|ACZ06792.1|	1462	0	suppressor of profilin 2, partial [Scylla paramamosain]	gi|268588966|gb|FJ825624.1|	573	0	Scylla paramamosain suppressor of profilin 2 mRNA, partial cds	Q9R0Q6	484	3e-169	Actin-related protein 2/3 complex subunit 1A	.	.	.	.	pfam00400	WD40	WD domain, G-beta repeat.	GO:0034314|Arp2/3 complex-mediated actin nucleation;	GO:0005885|Arp2/3 protein complex;GO:0005737|cytoplasm;GO:0070062|extracellular exosome;GO:0036195|muscle cell projection membrane;	GO:0051015|actin filament binding;	K05757	ARPC1A_B; actin related protein 2/3 complex, subunit 1A/1B
VN_GLEAN_10000267	383	369	378	243.536	158	118	144	217.168	1.12142	0.165324	0.181738	0.273953	up	no	VN_GLEAN_10000267	protein_coding	chrscaffold9455:15674-28719:-	gi|646704894|gb|KDR12853.1|	544	1e-62	Nuclear transcription factor Y subunit beta [Zootermopsis nevadensis]	.	.	.	.	Q32KW0	194	1e-56	Nuclear transcription factor Y subunit beta	YBL021c	148	4e-41	COG2036	pfam00808	CBFD_NFYB_HMF	Histone-like transcription factor (CBF/NF-Y) and archaeal histone. This family includes archaebacterial histones and histone like transcription factors from eukaryotes.	GO:0045893|positive regulation of transcription, DNA-templated;GO:0006351|transcription, DNA-templated;	GO:0016602|CCAAT-binding factor complex;GO:0032993|protein-DNA complex;	GO:0043565|sequence-specific DNA binding;GO:0003700|transcription factor activity, sequence-specific DNA binding;GO:0044212|transcription regulatory region DNA binding;	K08065	NFYB; nuclear transcription Y subunit beta
VN_GLEAN_10000268	372	277	331	210.425	54	49	106	105.42	1.99606	0.997158	1.37256e-06	4.34233e-06	up	no	VN_GLEAN_10000268	protein_coding	chrscaffold9051:17093-17941:-	gi|817222817|ref|XP_012286750.1|	433	3e-48	PREDICTED: glycerophosphocholine phosphodiesterase GPCPD1-like [Orussus abietinus]	.	.	.	.	Q9NPB8	143	3e-39	Glycerophosphocholine phosphodiesterase GPCPD1	YPL110c_3	85.1	1e-19	COG0584	pfam03009	GDPD	Glycerophosphoryl diester phosphodiesterase family. Escherichia coli has two sequence related isozymes of glycerophosphoryl diester phosphodiesterase (GDPD) - periplasmic and cytosolic. This family also includes agrocinopine synthase, the similarity to GDPD has been noted. This family appears to have weak but not significant matches to mammalian phospholipase C pfam00388, which suggests that this…	GO:0030643|cellular phosphate ion homeostasis;GO:0046475|glycerophospholipid catabolic process;GO:0007519|skeletal muscle tissue development;	GO:0005829|cytosol;	GO:0047389|glycerophosphocholine phosphodiesterase activity;GO:0008889|glycerophosphodiester phosphodiesterase activity;GO:2001070|starch binding;	K18695	GPCPD1; glycerophosphocholine phosphodiesterase GPCPD1 [EC:3.1.4.2]
VN_GLEAN_10000269	0	0	1	0.219037	0	0	0	0	Inf	Inf	1	1	up	no	VN_GLEAN_10000269	protein_coding	chrscaffold14197:28683-29675:+	gi|957825849|ref|XP_014662721.1|	145	2e-07	PREDICTED: glycine receptor subunit alpha-3-like [Priapulus caudatus]	.	.	.	.	P23416	52.8	2e-06	Glycine receptor subunit alpha-2	.	.	.	.	pfam02931	Neur_chan_LBD	Neurotransmitter-gated ion-channel ligand binding domain. This family is the extracellular ligand binding domain of these ion channels. This domain forms a pentameric arrangement in the known structure.	GO:0071230|cellular response to amino acid stimulus;GO:0071361|cellular response to ethanol;GO:0071294|cellular response to zinc ion;GO:1902476|chloride transmembrane transport;GO:0034220|ion transmembrane transport;GO:0007218|neuropeptide signaling pathway;GO:0060012|synaptic transmission, glycinergic;	GO:0030054|cell junction;GO:0042995|cell projection;GO:0034707|chloride channel complex;GO:0005887|integral component of plasma membrane;GO:0005886|plasma membrane;GO:0045211|postsynaptic membrane;	GO:0016934|extracellular-glycine-gated chloride channel activity;GO:0016594|glycine binding;GO:0022852|glycine-gated chloride ion channel activity;GO:0046872|metal ion binding;	K05194	GLRA2; glycine receptor alpha-2
VN_GLEAN_10000270	29	22	24	16.0998	8	3	16	13.7922	1.16731	0.223192	0.692881	0.810771	up	no	VN_GLEAN_10000270	protein_coding	chrscaffold27898:13708-16060:-	.	.	.	.	.	.	.	.	.	.	.	.	.	.	.	.	pfam02224	Cytidylate_kin	Cytidylate kinase. Cytidylate kinase EC:2.7.4.14 catalyses the phosphorylation of cytidine 5'-monophosphate (dCMP) to cytidine 5'-diphosphate (dCDP) in the presence of ATP or GTP.	.	.	.	.	.
VN_GLEAN_10000271	4	3	10	3.67823	0	1	2	1.41968	2.59088	1.37344	0.465923	0.603369	up	no	VN_GLEAN_10000271	protein_coding	chrscaffold27898:34030-37986:+	.	.	.	.	.	.	.	.	.	.	.	.	.	.	.	.	pfam05467	Herpes_U47	Herpesvirus glycoprotein U47.	.	.	.	.	.
VN_GLEAN_10000272	41	36	26	22.1193	36	53	37	63.5507	0.348058	-1.5226	3.32057e-09	1.26435e-08	down	yes	VN_GLEAN_10000272	protein_coding	chrscaffold9075:10808-14421:+	gi|443697239|gb|ELT97774.1|	561	2e-69	hypothetical protein CAPTEDRAFT_132902 [Capitella teleta]	.	.	.	.	P61799	191	7e-58	Aprataxin	.	.	.	.	pfam11969	DcpS_C	Scavenger mRNA decapping enzyme C-term binding. This family consists of several scavenger mRNA decapping enzymes (DcpS) and is the C-terminal region. DcpS is a scavenger pyrophosphatase that hydrolyses the residual cap structure following 3' to 5' decay of an mRNA. The association of DcpS with 3' to 5' exonuclease exosome components suggests that these two activities are linked and there is a cou…	GO:0006281|DNA repair;	GO:0005730|nucleolus;GO:0005654|nucleoplasm;	GO:0033699|DNA 5'-adenosine monophosphate hydrolase activity;GO:0003677|DNA binding;GO:0046872|metal ion binding;	K10863	APTX; aprataxin [EC:3.-.-.-]
VN_GLEAN_10000273	129	133	142	87.1914	44	105	95	120.09	0.726048	-0.461863	0.00287758	0.00641565	down	no	VN_GLEAN_10000273	protein_coding	chrscaffold9075:27394-41273:+	gi|805822555|ref|XP_003707748.2|	117	3e-06	PREDICTED: replication protein A 14 kDa subunit-like [Megachile rotundata]	.	.	.	.	.	.	.	.	.	.	.	.	pfam08661	Rep_fac-A_3	Replication factor A protein 3. Replication factor A is involved in eukaryotic DNA replication, recombination and repair.	.	.	.	.	.
VN_GLEAN_10000274	3	2	1	1.27904	0	0	1	0.478872	2.67094	1.41735	0.740146	0.85127	up	no	VN_GLEAN_10000274	protein_coding	chrscaffold15068:15051-31611:-	.	.	.	.	.	.	.	.	.	.	.	.	.	.	.	.	pfam01391	Collagen	Collagen triple helix repeat (20 copies). Members of this family belong to the collagen superfamily. Collagens are generally extracellular structural proteins involved in formation of connective tissue structure. The alignment contains 20 copies of the G-X-Y repeat that forms a triple helix. The first position of the repeat is glycine, the second and third positions can be any residue but are fre…	.	.	.	.	.
VN_GLEAN_10000275	123	103	108	71.8111	239	344	381	483.095	0.148648	-2.75003	3.29817e-132	8.00256e-131	down	yes	VN_GLEAN_10000275	protein_coding	chrscaffold5437:21322-37629:+	gi|524870523|ref|XP_005092046.1|	490	8e-58	PREDICTED: Williams-Beuren syndrome chromosomal region 27 protein-like [Aplysia californica]	.	.	.	.	Q8N6F8	100	6e-24	Williams-Beuren syndrome chromosomal region 27 protein	.	.	.	.	pfam12847	Methyltransf_18	Methyltransferase domain. Protein in this family function as methyltransferases.	GO:0032259|methylation;	GO:0005737|cytoplasm;	GO:0008757|S-adenosylmethionine-dependent methyltransferase activity;	.	.
VN_GLEAN_10000276	352	330	275	205.923	3055	3123	3313	4840.9	0.0425382	-4.5551	2.14629e-221	9.08491e-220	down	yes	VN_GLEAN_10000276	protein_coding	chrscaffold4759:2949-14752:+	gi|829489632|gb|AKL71620.1|	831	4e-105	juvenile hormone epoxide hydrolase [Macrobrachium rosenbergii]	.	.	.	.	Q8MZR6	194	1e-56	Juvenile hormone epoxide hydrolase 1	CAC0719	107	7e-26	COG0596	pfam00561	Abhydrolase_1	alpha/beta hydrolase fold. This catalytic domain is found in a very wide range of enzymes.	GO:0019439|aromatic compound catabolic process;	GO:0005789|endoplasmic reticulum membrane;GO:0016021|integral component of membrane;GO:0031090|organelle membrane;	GO:0033961|cis-stilbene-oxide hydrolase activity;	.	.
VN_GLEAN_10000277	73	86	85	52.7583	17	17	26	30.3854	1.7363	0.796019	0.0042652	0.0092394	up	no	VN_GLEAN_10000277	protein_coding	chrscaffold17170:2671-8104:+	gi|321458344|gb|EFX69414.1|	270	3e-22	hypothetical protein DAPPUDRAFT_300972 [Daphnia pulex]	.	.	.	.	.	.	.	.	.	.	.	.	pfam08243	SPT2	SPT2 chromatin protein. This family includes the Saccharomyces cerevisiae protein SPT2 which is a chromatin protein involved in transcriptional regulation.	.	.	.	.	.
VN_GLEAN_10000278	177	172	140	105.278	41	120	79	117.578	0.895389	-0.159413	0.327583	0.455225	down	no	VN_GLEAN_10000278	protein_coding	chrscaffold17170:15106-21045:-	gi|675371330|gb|KFM64232.1|	280	2e-26	RNA polymerase II-associated protein 3, partial [Stegodyphus mimosarum]	.	.	.	.	Q68FQ7	112	4e-25	RNA polymerase II-associated protein 3	.	.	.	.	pfam13414	TPR_11	TPR repeat.	.	GO:0097255|R2TP complex;	.	.	.
VN_GLEAN_10000279	100	73	51	47.9203	67	68	85	111.85	0.428433	-1.22286	0.00249055	0.00560229	down	yes	VN_GLEAN_10000279	protein_coding	chrscaffold17170:30373-34009:-	gi|270011064|gb|EFA07512.1|	189	2e-12	pyrexia [Tribolium castaneum]	.	.	.	.	.	.	.	.	.	.	.	.	pfam04684	BAF1_ABF1	BAF1 / ABF1 chromatin reorganizing factor. ABF1 is a sequence-specific DNA binding protein involved in transcription activation, gene silencing and initiation of DNA replication. ABF1 is known to remodel chromatin, and it is proposed that it mediates its effects on transcription and gene expression by modifying local chromatin architecture. These functions require a conserved stretch of 20 amino …	.	.	.	.	.
VN_GLEAN_10000281	0	0	1	0.219037	0	0	0	0	Inf	Inf	1	1	up	no	VN_GLEAN_10000281	protein_coding	chrscaffold19832:14230-15564:-	gi|919008637|ref|XP_013389066.1|	549	9e-60	PREDICTED: sodium-dependent phosphate transport protein 2B-like [Lingula anatina]	.	.	.	.	O95436	209	2e-58	Sodium-dependent phosphate transport protein 2B	VC0676	70.9	1e-12	COG1283	pfam02690	Na_Pi_cotrans	Na+/Pi-cotransporter. This is a family of mainly mammalian type II renal Na+/Pi-cotransporters with other related sequences from lower eukaryotes and bacteria some of which are also Na+/Pi-cotransporters. In the kidney the type II renal Na+/Pi-cotransporters protein allows re-absorption of filtered Pi in the proximal tubule.	GO:0030643|cellular phosphate ion homeostasis;GO:0044267|cellular protein metabolic process;GO:0001701|in utero embryonic development;GO:0006817|phosphate ion transport;GO:0043627|response to estrogen;	GO:0016324|apical plasma membrane;GO:0005903|brush border;GO:0031526|brush border membrane;GO:0005737|cytoplasm;GO:0016021|integral component of membrane;GO:0005887|integral component of plasma membrane;GO:0005886|plasma membrane;GO:0031982|vesicle;	GO:0005315|inorganic phosphate transmembrane transporter activity;GO:0042301|phosphate ion binding;GO:0031402|sodium ion binding;GO:0015321|sodium-dependent phosphate transmembrane transporter activity;GO:0005436|sodium:phosphate symporter activity;	K14683	SLC34A, NPT, nptA; solute carrier family 34 (sodium-dependent phosphate cotransporter)
VN_GLEAN_10000284	16	14	4	7.27474	3	5	4	6.00432	1.21159	0.276896	0.883799	0.976405	up	no	VN_GLEAN_10000284	protein_coding	chrscaffold6901:40905-41705:-	gi|117670126|gb|ABK56707.1|	599	7e-73	odd-skipped 2 protein [Parhyale hawaiensis]	gi|969519480|ref|XM_002087815.2|	135	2e-62	Drosophila yakuba uncharacterized protein (Dyak\GE14830), mRNA	P23803	172	4e-49	Protein odd-skipped	.	.	.	.	pfam13465	zf-H2C2_2	Zinc-finger double domain.	GO:0007350|blastoderm segmentation;GO:0016348|imaginal disc-derived leg joint morphogenesis;GO:0007443|Malpighian tubule morphogenesis;GO:0000122|negative regulation of transcription from RNA polymerase II promoter;GO:0045892|negative regulation of transcription, DNA-templated;GO:0007389|pattern specification process;GO:0007366|periodic partitioning by pair rule gene;GO:0045944|positive regulatio…	GO:0005634|nucleus;	GO:0003677|DNA binding;GO:0046872|metal ion binding;GO:0003700|transcription factor activity, sequence-specific DNA binding;	K09215	OSR, ODD; odd-skipped
VN_GLEAN_10000287	0	1	1	0.442613	1	0	0	0.593049	0.746334	-0.422106	1	1	down	no	VN_GLEAN_10000287	protein_coding	chrscaffold23294:21868-28477:+	gi|294867580|ref|XP_002765145.1|	484	2e-49	Fiber protein, putative [Perkinsus marinus ATCC 50983]	.	.	.	.	P02976	56.6	2e-06	Immunoglobulin G-binding protein A	.	.	.	.	pfam05403	Plasmodium_HRP	Plasmodium histidine-rich protein (HRPII/III). This family consists of several histidine-rich protein II and III sequence from Plasmodium falciparum.	GO:0009405|pathogenesis;	GO:0005618|cell wall;GO:0005576|extracellular region;GO:0016020|membrane;	.	K14196	spa; immunoglobulin G-binding protein A
VN_GLEAN_10000289	34	37	28	21.351	0	1	7	3.81404	5.59799	2.48491	0.000131955	0.000350038	up	yes	VN_GLEAN_10000289	protein_coding	chrscaffold30649:11563-12591:+	.	.	.	.	.	.	.	.	.	.	.	.	.	.	.	.	pfam04080	Per1	Per1-like. PER1 is required for GPI-phospholipase A2 activity and is involved in lipid remodelling of GPI-anchored proteins.	.	.	.	.	.
VN_GLEAN_10000290	1787	1541	1517	1041.86	1826	935	1423	2196.25	0.474382	-1.07588	8.02799e-53	9.46226e-52	down	yes	VN_GLEAN_10000290	protein_coding	chrscaffold30649:15241-16356:+	.	.	.	.	.	.	.	.	.	.	.	.	.	.	.	.	pfam04929	Herpes_DNAp_acc	Herpes DNA replication accessory factor. Replicative DNA polymerases are capable of polymerising tens of thousands of nucleotides without dissociating from their DNA templates. The high processivity of these polymerases is dependent upon accessory proteins that bind to the catalytic subunit of the polymerase or to the substrate. The Epstein-Barr virus (EBV) BMRF1 protein is an essential component…	.	.	.	.	.
VN_GLEAN_10000291	17	16	16	10.5546	16	2	6	13.2859	0.794423	-0.33202	0.425705	0.561773	down	no	VN_GLEAN_10000291	protein_coding	chrscaffold30649:30140-38076:+	.	.	.	.	.	.	.	.	.	.	.	.	.	.	.	.	pfam01907	Ribosomal_L37e	Ribosomal protein L37e. This family includes ribosomal protein L37 from eukaryotes and archaebacteria. The family contains many conserved cysteines and histidines suggesting that this protein may bind to zinc.	.	.	.	.	.
VN_GLEAN_10000292	105	107	92	65.5238	18	15	19	26.7025	2.45384	1.29504	1.79322e-06	5.62711e-06	up	yes	VN_GLEAN_10000292	protein_coding	chrscaffold4334:7616-10458:+	gi|321468349|gb|EFX79334.1|	672	8e-80	hypothetical protein DAPPUDRAFT_304861 [Daphnia pulex]	.	.	.	.	Q62130	184	4e-52	Tyrosine-protein phosphatase non-receptor type 14	.	.	.	.	pfam09379	FERM_N	FERM N-terminal domain. This domain is the N-terminal ubiquitin-like structural domain of the FERM domain.	GO:0001946|lymphangiogenesis;GO:0008285|negative regulation of cell proliferation;GO:0046825|regulation of protein export from nucleus;GO:0006355|regulation of transcription, DNA-templated;GO:0006351|transcription, DNA-templated;	GO:0005737|cytoplasm;GO:0005856|cytoskeleton;GO:0005654|nucleoplasm;GO:0005634|nucleus;	GO:0004725|protein tyrosine phosphatase activity;GO:0030971|receptor tyrosine kinase binding;GO:0003712|transcription cofactor activity;	K18025	PTPN14_21; tyrosine-protein phosphatase non-receptor type 14/21 [EC:3.1.3.48]
VN_GLEAN_10000293	138	129	165	93.1735	17	50	92	77.2349	1.20636	0.270666	0.376643	0.508416	up	no	VN_GLEAN_10000293	protein_coding	chrscaffold12787:4893-5618:+	.	.	.	.	.	.	.	.	.	.	.	.	.	.	.	.	pfam15240	Pro-rich	Proline-rich. This family includes several eukaryotic proline-rich proteins.	.	.	.	.	.
VN_GLEAN_10000294	834	759	880	532.819	409	562	538	759.799	0.701263	-0.511972	9.2038e-06	2.72867e-05	down	no	VN_GLEAN_10000294	protein_coding	chrscaffold2711:15548-24583:-	gi|817052635|ref|XP_012257478.1|	2288	0	PREDICTED: ATP-binding cassette sub-family F member 1 [Athalia rosae]	gi|968099663|ref|XM_015170851.1|	231	4e-115	Drosophila virilis uncharacterized protein, transcript variant C (Dvir\GJ18654), mRNA	Q767L0	707	0	ATP-binding cassette sub-family F member 1	SPBC16H5.08c	379	8e-117	COG0488	pfam00005	ABC_tran	ABC transporter. ABC transporters for a large family of proteins responsible for translocation of a variety of compounds across biological membranes. ABC transporters are the largest family of proteins in many completely sequenced bacteria. ABC transporters are composed of two copies of this domain and two copies of a transmembrane domain pfam00664. These four domains may belong to a single polyp…	GO:0045727|positive regulation of translation;GO:0006413|translational initiation;	GO:0005737|cytoplasm;GO:0005635|nuclear envelope;GO:0005654|nucleoplasm;GO:0042788|polysomal ribosome;	GO:0005524|ATP binding;GO:0016887|ATPase activity;GO:0043022|ribosome binding;GO:0008494|translation activator activity;	K06184	ABCF1; ATP-binding cassette, subfamily F, member 1
VN_GLEAN_10000295	4	1	2	1.47878	1	1	1	1.53386	0.964093	-0.0527551	1	1	down	no	VN_GLEAN_10000295	protein_coding	chrscaffold2711:29548-35165:-	gi|646719435|gb|KDR21547.1|	1118	1e-137	Solute carrier organic anion transporter family member 4A1 [Zootermopsis nevadensis]	.	.	.	.	Q96BD0	360	9e-110	Solute carrier organic anion transporter family member 4A1	.	.	.	.	pfam03137	OATP	Organic Anion Transporter Polypeptide (OATP) family. This family consists of several eukaryotic Organic-Anion-Transporting Polypeptides (OATPs). Several have been identified mostly in human and rat. Different OATPs vary in tissue distribution and substrate specificity. Since the numbering of different OATPs in particular species was based originally on the order of discovery, similarly numbered O…	GO:0043252|sodium-independent organic anion transport;GO:0070327|thyroid hormone transport;	GO:0005887|integral component of plasma membrane;GO:0005886|plasma membrane;	GO:0015347|sodium-independent organic anion transmembrane transporter activity;GO:0015349|thyroid hormone transmembrane transporter activity;	K14354	SLCO4A; solute carrier organic anion transporter family, member 4A
VN_GLEAN_10000296	3	4	3	2.16426	1	0	6	3.46628	0.624376	-0.679513	0.402638	0.537252	down	no	VN_GLEAN_10000296	protein_coding	chrscaffold3930:29661-33676:-	gi|939676504|ref|XP_014284148.1|	974	5e-118	PREDICTED: brain tumor protein-like isoform X3 [Halyomorpha halys]	gi|170064322|ref|XM_001867443.1|	160	6e-76	Culex quinquefasciatus brain tumor protein, mRNA	Q8MQJ9	130	2e-30	Brain tumor protein	.	.	.	.	pfam13639	zf-RING_2	Ring finger domain.	GO:0008356|asymmetric cell division;GO:0055060|asymmetric neuroblast division resulting in ganglion mother cell formation;GO:0007411|axon guidance;GO:0007420|brain development;GO:0007402|ganglion mother cell fate determination;GO:0008285|negative regulation of cell proliferation;GO:0007406|negative regulation of neuroblast proliferation;GO:0007400|neuroblast fate determination;GO:0007405|neurobla…	GO:0005737|cytoplasm;GO:0043025|neuronal cell body;	GO:0045182|translation regulator activity;GO:0030371|translation repressor activity;GO:0008270|zinc ion binding;	K11997	TRIM2_3; tripartite motif-containing protein 2/3
VN_GLEAN_10000298	355	271	344	208.458	155	166	284	304.604	0.684359	-0.547175	0.00183466	0.0041903	down	no	VN_GLEAN_10000298	protein_coding	chrscaffold11173:3632-43062:-	gi|919096100|ref|XP_013384760.1|	265	3e-23	PREDICTED: sphingosine-1-phosphate lyase 1-like isoform X2 [Lingula anatina]	.	.	.	.	Q5R4G0	79.3	2e-15	Sphingosine-1-phosphate lyase 1	.	.	.	.	pfam05303	DUF727	Protein of unknown function (DUF727). This family consists of several uncharacterized eukaryotic proteins of unknown function.	GO:0006915|apoptotic process;GO:0006631|fatty acid metabolic process;GO:0030149|sphingolipid catabolic process;	GO:0005789|endoplasmic reticulum membrane;GO:0016021|integral component of membrane;	GO:0016831|carboxy-lyase activity;GO:0030170|pyridoxal phosphate binding;GO:0008117|sphinganine-1-phosphate aldolase activity;	K01634	SGPL1, DPL1; sphinganine-1-phosphate aldolase [EC:4.1.2.27]
VN_GLEAN_10000299	31	25	18	15.8648	30	5	7	23.4533	0.676445	-0.563955	0.0970901	0.159002	down	no	VN_GLEAN_10000299	protein_coding	chrscaffold22835:3294-7683:+	gi|646693178|gb|KDR07632.1|	200	2e-15	WSC domain-containing protein 1 [Zootermopsis nevadensis]	.	.	.	.	Q0IIY2	61.6	6e-10	WSC domain-containing protein 1	.	.	.	.	pfam02959	Tax	HTLV Tax. Human T-cell leukaemia virus type I (HTLV-I) is the etiological agent for adult T-cell leukaemia (ATL), as well as for tropical spastic paraparesis (TSP) and HTLV-I associate myelopathy (HAM). A biological understanding of the involvement of HTLV-I and in ATL has focused significantly on the workings of the virally-encoded 40 kDa phospho-oncoprotein, Tax. Tax is a transcriptional activa…	.	GO:0016021|integral component of membrane;	GO:0008146|sulfotransferase activity;	.	.
VN_GLEAN_10000300	35	29	47	23.9283	2	12	13	12.9547	1.84708	0.885248	0.109564	0.177097	up	no	VN_GLEAN_10000300	protein_coding	chrscaffold22835:22873-32136:-	.	.	.	.	.	.	.	.	.	.	.	.	.	.	.	.	pfam12364	DUF3648	Protein of unknown function (DUF3648). This family of proteins is found in eukaryotes and viruses. Proteins in this family are typically between 53 and 3115 amino acids in length. There are two completely conserved residues (A and F) that may be functionally important.	.	.	.	.	.
VN_GLEAN_10000301	0	2	0	0.447152	1	4	0	2.44079	0.1832	-2.44851	0.3397	0.468805	down	no	VN_GLEAN_10000301	protein_coding	chrscaffold15376:27676-28110:+	.	.	.	.	gi|440548635|gb|JX177505.1|	79	1e-31	Eriocheir sinensis Rab-3 mRNA, complete cds	.	.	.	.	.	.	.	.	pfam15485	DUF4643	Domain of unknown function (DUF4643). This family of proteins is found in eukaryotes. Proteins in this family are typically between 254 and 462 amino acids in length.	.	.	.	.	.
VN_GLEAN_10000302	292	299	268	185.202	157	58	50	143.845	1.28751	0.364587	0.0136213	0.0268127	up	no	VN_GLEAN_10000302	protein_coding	chrscaffold11411:5315-8175:+	.	.	.	.	.	.	.	.	.	.	.	.	.	.	.	.	pfam01247	Ribosomal_L35Ae	Ribosomal protein L35Ae.	.	.	.	.	.
VN_GLEAN_10000303	1673	1454	1547	1005.7	362	322	382	546.357	1.84073	0.880279	1.27319e-23	8.52569e-23	up	no	VN_GLEAN_10000303	protein_coding	chrscaffold6743:9747-30683:+	.	.	.	.	.	.	.	.	.	.	.	.	.	.	.	.	pfam05557	MAD	Mitotic checkpoint protein. This family consists of several eukaryotic mitotic checkpoint (Mitotic arrest deficient or MAD) proteins. The mitotic spindle checkpoint monitors proper attachment of the bipolar spindle to the kinetochores of aligned sister chromatids and causes a cell cycle arrest in prometaphase when failures occur. Multiple components of the mitotic spindle checkpoint have been ide…	.	.	.	.	.
VN_GLEAN_10000304	42	37	50	27.804	19	17	1	19.5997	1.41859	0.504462	0.183951	0.27657	up	no	VN_GLEAN_10000304	protein_coding	chrscaffold32377:1703-24416:-	.	.	.	.	.	.	.	.	.	.	.	.	.	.	.	.	pfam05515	Viral_NABP	Viral nucleic acid binding. This family is common to ssRNA positive-strand viruses and are commonly described as nucleic acid binding proteins (NABP).	.	.	.	.	.
VN_GLEAN_10000305	622	627	604	399.545	243	285	333	435.227	0.918014	-0.123413	0.171612	0.261889	down	no	VN_GLEAN_10000305	protein_coding	chrscaffold32377:26214-36964:+	gi|751233312|ref|XP_011170329.1|	1842	0	PREDICTED: adenylosuccinate lyase [Solenopsis invicta]	gi|820971746|ref|XM_012515460.1|	115	5e-51	PREDICTED: Octodon degus adenylosuccinate lyase (Adsl), transcript variant X1, mRNA	P21265	676	0	Adenylosuccinate lyase	YLR359w	572	0	COG0015	pfam00206	Lyase_1	Lyase.	GO:0044208|'de novo' AMP biosynthetic process;GO:0006189|'de novo' IMP biosynthetic process;GO:0051262|protein tetramerization;GO:0006163|purine nucleotide metabolic process;	GO:0005829|cytosol;	GO:0070626|(S)-2-(5-amino-1-(5-phospho-D-ribosyl)imidazole-4-carboxamido)succinate AMP-lyase (fumarate-forming) activity;GO:0004018|N6-(1,2-dicarboxyethyl)AMP AMP-lyase (fumarate-forming) activity;	K01756	purB, ADSL; adenylosuccinate lyase [EC:4.3.2.2]
VN_GLEAN_10000306	6	5	8	4.09587	17	7	8	17.1464	0.238877	-2.06566	2.44864e-05	6.9572e-05	down	yes	VN_GLEAN_10000306	protein_coding	chrscaffold14637:11815-17267:+	gi|972179983|ref|XP_015171277.1|	144	4e-09	PREDICTED: broad-complex core protein isoforms 1/2/3/4/5-like [Polistes dominula]	.	.	.	.	Q24174	51.2	2e-06	Protein abrupt	.	.	.	.	pfam13894	zf-C2H2_4	C2H2-type zinc finger. This family contains a number of divergent C2H2 type zinc fingers.	GO:0016198|axon choice point recognition;GO:0007298|border follicle cell migration;GO:0048813|dendrite morphogenesis;GO:0016203|muscle attachment;GO:0007517|muscle organ development;GO:0016319|mushroom body development;GO:0000122|negative regulation of transcription from RNA polymerase II promoter;GO:0048666|neuron development;GO:0044719|regulation of imaginal disc-derived wing size;GO:0006355|re…	GO:0005634|nucleus;	GO:0003677|DNA binding;GO:0046872|metal ion binding;GO:0003700|transcription factor activity, sequence-specific DNA binding;	.	.
VN_GLEAN_10000307	14	6	14	7.26793	10	5	17	16.381	0.443681	-1.17241	0.0329641	0.0600939	down	no	VN_GLEAN_10000307	protein_coding	chrscaffold13253:21046-29410:+	.	.	.	.	.	.	.	.	.	.	.	.	.	.	.	.	pfam00727	IL4	Interleukin 4.	.	.	.	.	.
VN_GLEAN_10000308	505	462	532	322.983	177	468	447	535.212	0.603467	-0.728653	7.27983e-12	3.24987e-11	down	no	VN_GLEAN_10000308	protein_coding	chrscaffold10874:24867-29830:-	gi|121543851|gb|ABM55590.1|	251	5e-24	nucleoplasmin isoform 1-like protein [Maconellicoccus hirsutus]	.	.	.	.	Q9NLA3	79.3	1e-16	Nucleoplasmin-like protein ANO39	.	.	.	.	pfam03066	Nucleoplasmin	Nucleoplasmin. Nucleoplasmins are also known as chromatin decondensation proteins. They bind to core histones and transfer DNA to them in a reaction that requires ATP. This is thought to play a role in the assembly of regular nucleosomal arrays.	GO:0007067|mitotic nuclear division;GO:0001556|oocyte maturation;	GO:0005737|cytoplasm;GO:0005730|nucleolus;GO:0005654|nucleoplasm;GO:0005634|nucleus;	GO:0003677|DNA binding;GO:0003723|RNA binding;	.	.
VN_GLEAN_10000309	1	3	3	1.53212	2	2	5	4.50433	0.340144	-1.55578	0.0731607	0.123188	down	no	VN_GLEAN_10000309	protein_coding	chrscaffold10874:33992-41917:-	gi|919014590|ref|XP_013391721.1|	1624	0	PREDICTED: Bardet-Biedl syndrome 1 protein-like [Lingula anatina]	gi|821492742|ref|XM_012552792.1|	62	1e-21	PREDICTED: Sarcophilus harrisii Bardet-Biedl syndrome 1 (BBS1), mRNA	Q8NFJ9	498	3e-169	Bardet-Biedl syndrome 1 protein	.	.	.	.	pfam14779	BBS1	Ciliary BBSome complex subunit 1. The BBSome (so-named after the association with Bardet-Biedl syndrome) is a complex of 8 subunits that lies at the base of the flagellar microtubule structure. The precise function of the all the individual components in cilia formation is unclear, however they function to promote loading of cargo to the ciliary axoneme. The primary cilium, a slim microtubule-bas…	GO:0042384|cilium assembly;GO:0043001|Golgi to plasma membrane protein transport;GO:0035058|nonmotile primary cilium assembly;GO:0045494|photoreceptor cell maintenance;GO:0061512|protein localization to cilium;GO:0050896|response to stimulus;GO:0001895|retina homeostasis;GO:0007601|visual perception;	GO:0005930|axoneme;GO:0034464|BBSome;GO:0005813|centrosome;GO:0036064|ciliary basal body;GO:0060170|ciliary membrane;GO:0005829|cytosol;	GO:0005113|patched binding;GO:0001103|RNA polymerase II repressing transcription factor binding;GO:0005119|smoothened binding;	K16746	BBS1; Bardet-Biedl syndrome 1 protein
VN_GLEAN_10000310	932	879	934	591.496	102	210	106	208.258	2.8402	1.50599	2.0585e-37	1.85938e-36	up	yes	VN_GLEAN_10000310	protein_coding	chrscaffold30808:26422-30779:-	gi|646700119|gb|KDR10417.1|	2802	0	DNA excision repair protein haywire [Zootermopsis nevadensis]	gi|968027148|ref|XM_001972252.2|	211	3e-104	Drosophila erecta uncharacterized protein (Dere\GG15440), mRNA	Q02870	1036	0	DNA excision repair protein haywire	SPAC17A5.06	731	0	COG1061	pfam13625	Helicase_C_3	Helicase conserved C-terminal domain. This domain family is found in a wide variety of helicases and helicase-related proteins.	GO:0006289|nucleotide-excision repair;GO:0001111|promoter clearance from RNA polymerase II promoter;GO:0000381|regulation of alternative mRNA splicing, via spliceosome;GO:0042127|regulation of cell proliferation;GO:0040008|regulation of growth;GO:1903025|regulation of RNA polymerase II regulatory region sequence-specific DNA binding;GO:0006355|regulation of transcription, DNA-templated;GO:0009411…	GO:0005675|holo TFIIH complex;GO:0005634|nucleus;	GO:0005524|ATP binding;GO:0043140|ATP-dependent 3'-5' DNA helicase activity;GO:0003677|DNA binding;GO:0004386|helicase activity;	K10843	ERCC3, XPB; DNA excision repair protein ERCC-3 [EC:3.6.4.12]
VN_GLEAN_10000311	607	632	628	402.855	105	231	204	266.667	1.5107	0.595219	4.56328e-06	1.3913e-05	up	no	VN_GLEAN_10000311	protein_coding	chrscaffold30808:34817-39163:-	gi|899146159|ref|NP_001297812.1|	487	6e-59	peptidyl-tRNA hydrolase 2 [Esox lucius]	.	.	.	.	Q3ZBL5	182	1e-56	Peptidyl-tRNA hydrolase 2, mitochondrial	YBL057c	112	2e-29	COG1990	pfam01981	PTH2	Peptidyl-tRNA hydrolase PTH2. Peptidyl-tRNA hydrolases are enzymes that release tRNAs from peptidyl-tRNA during translation.	.	GO:0005739|mitochondrion;	GO:0004045|aminoacyl-tRNA hydrolase activity;	K04794	PTH2; peptidyl-tRNA hydrolase, PTH2 family [EC:3.1.1.29]
VN_GLEAN_10000312	0	0	0	0	1	4	1	2.91967	#NAME?	#NAME?	0.00303526	0.00672583	down	yes	VN_GLEAN_10000312	protein_coding	chrscaffold4555:41818-43781:-	gi|831293833|ref|XP_012678574.1|	807	5e-101	PREDICTED: xylose isomerase-like isoform X2 [Clupea harengus]	.	.	.	.	Q9FKK7	249	4e-76	Xylose isomerase	TM1667	224	3e-67	COG2115	pfam01261	AP_endonuc_2	Xylose isomerase-like TIM barrel. This TIM alpha/beta barrel structure is found in xylose isomerase and in endonuclease IV (EC:3.1.21.2). This domain is also found in the N termini of bacterial myo-inositol catabolism proteins. These are involved in the myo-inositol catabolism pathway, and is required for growth on myo-inositol in Rhizobium leguminosarum bv. viciae.	GO:0042732|D-xylose metabolic process;GO:0006098|pentose-phosphate shunt;	GO:0005737|cytoplasm;GO:0005783|endoplasmic reticulum;GO:0005794|Golgi apparatus;GO:0016020|membrane;GO:0005774|vacuolar membrane;GO:0005773|vacuole;	GO:0046872|metal ion binding;GO:0009045|xylose isomerase activity;	K01805	xylA; xylose isomerase [EC:5.3.1.5]
VN_GLEAN_10000316	180	182	155	111.413	51	59	92	101.556	1.09705	0.133636	0.49015	0.628697	up	no	VN_GLEAN_10000316	protein_coding	chrscaffold24216:25942-30391:-	gi|379072001|gb|AFC92655.1|	434	5e-47	G protein suppressor 2 [Penaeus monodon]	.	.	.	.	.	.	.	.	.	.	.	.	pfam04977	DivIC	Septum formation initiator. DivIC from B. subtilis is necessary for both vegetative and sporulation septum formation. These proteins are mainly composed of an amino terminal coiled-coil.	.	.	.	.	.
VN_GLEAN_10000317	127	163	102	84.7286	59	81	96	118.378	0.715743	-0.482486	0.173154	0.263964	down	no	VN_GLEAN_10000317	protein_coding	chrscaffold27529:17722-19149:+	gi|952528322|gb|KRT82217.1|	801	6e-99	hypothetical protein AMK59_3336 [Oryctes borbonicus]	.	.	.	.	.	.	.	.	.	.	.	.	pfam09770	PAT1	Topoisomerase II-associated protein PAT1. Members of this family are necessary for accurate chromosome transmission during cell division.	.	.	.	.	.
VN_GLEAN_10000318	97	99	125	69.3291	3	9	14	12.6408	5.48455	2.45537	6.00695e-09	2.23871e-08	up	yes	VN_GLEAN_10000318	protein_coding	chrscaffold22035:40187-40663:-	gi|936586215|ref|XP_014206742.1|	180	1e-13	PREDICTED: uncharacterized protein LOC106638192 [Copidosoma floridanum]	.	.	.	.	.	.	.	.	.	.	.	.	pfam08891	YfcL	YfcL protein. This family of proteins are functionally uncharacterized. THey are related to the short YfcL protein from Escherichia coli.	.	.	.	.	.
VN_GLEAN_10000319	900	861	758	542.384	22	47	8	38.5891	14.0554	3.81305	5.93814e-54	7.10005e-53	up	yes	VN_GLEAN_10000319	protein_coding	chrscaffold24620:10971-23979:+	gi|33590491|gb|AAQ22771.1|	415	1e-44	serine proteinase inhibitor [Procambarus clarkii]	.	.	.	.	O96790	72.8	7e-13	Serine protease inhibitor dipetalogastin (Fragment)	.	.	.	.	pfam07648	Kazal_2	Kazal-type serine protease inhibitor domain. Usually indicative of serine protease inhibitors. However, kazal-like domains are also seen in the extracellular part of agrins, which are not known to be protease inhibitors. Kazal domains often occur in tandem arrays. Small alpha+beta fold containing three disulphides.	GO:0050819|negative regulation of coagulation;	GO:0005576|extracellular region;	GO:0004867|serine-type endopeptidase inhibitor activity;	.	.
VN_GLEAN_10000321	165	141	133	94.3628	13	54	23	43.6683	2.1609	1.11163	1.11653e-06	3.55562e-06	up	yes	VN_GLEAN_10000321	protein_coding	chrscaffold602:27446-30585:+	gi|926615261|ref|XP_013772704.1|	946	2e-115	PREDICTED: putative ATP-dependent RNA helicase DHX30 [Limulus polyphemus]	.	.	.	.	Q5BJS0	344	5e-106	Putative ATP-dependent RNA helicase DHX30	SPBC15C4.05	224	2e-63	COG1643	pfam00271	Helicase_C	Helicase conserved C-terminal domain. The Prosite family is restricted to DEAD/H helicases, whereas this domain family is found in a wide variety of helicases and helicase related proteins. It may be that this is not an autonomously folding unit, but an integral part of the helicase.	GO:1902775|mitochondrial large ribosomal subunit assembly;GO:0006396|RNA processing;	GO:0005737|cytoplasm;GO:0042645|mitochondrial nucleoid;GO:0005634|nucleus;GO:0035770|ribonucleoprotein granule;	GO:0005524|ATP binding;GO:0004004|ATP-dependent RNA helicase activity;GO:0003682|chromatin binding;GO:0003725|double-stranded RNA binding;GO:0044822|poly(A) RNA binding;	K13185	DHX30; ATP-dependent RNA helicase DHX30 [EC:3.6.4.13]
VN_GLEAN_10000322	16	13	11	8.58442	31	33	2	34.5862	0.248204	-2.0104	2.12704e-09	8.23963e-09	down	yes	VN_GLEAN_10000322	protein_coding	chrscaffold6002:36193-43227:+	gi|341870822|gb|AEK99382.1|	3303	0	lipoprotein receptor [Callinectes sapidus]	.	.	.	.	Q8IZP9	202	2e-51	Adhesion G-protein coupled receptor G2	.	.	.	.	pfam00002	7tm_2	7 transmembrane receptor (Secretin family). This family is known as Family B, the secretin-receptor family or family 2 of the G-protein-coupled receptors (GCPRs).They have been described in many animal species, but not in plants, fungi or prokaryotes. Three distinct sub-families are recognized. Subfamily B1 contains classical hormone receptors, such as receptors for secretin and glucagon, that ar…	GO:0007166|cell surface receptor signaling pathway;GO:0007186|G-protein coupled receptor signaling pathway;GO:0007283|spermatogenesis;	GO:0016324|apical plasma membrane;GO:0009986|cell surface;GO:0070062|extracellular exosome;GO:0016021|integral component of membrane;GO:0005887|integral component of plasma membrane;	GO:0004930|G-protein coupled receptor activity;	K08451	GPR64; G protein-coupled receptor 64
VN_GLEAN_10000323	5	0	2	1.45949	3	1	0	2.24108	0.651243	-0.618733	0.918036	1	down	no	VN_GLEAN_10000323	protein_coding	chrscaffold33483:23963-25055:-	gi|675379352|gb|KFM72254.1|	222	1e-19	Protein N-terminal asparagine amidohydrolase, partial [Stegodyphus mimosarum]	.	.	.	.	Q64311	71.6	2e-14	Protein N-terminal asparagine amidohydrolase	.	.	.	.	pfam14736	N_Asn_amidohyd	Protein N-terminal asparagine amidohydrolase. This family of enzymes catalyse the deamindation of N-terminal asparagines in peptides and proteins to aspartic acid.	GO:0008344|adult locomotory behavior;GO:0007613|memory;	GO:0005737|cytoplasm;GO:0005634|nucleus;	GO:0008418|protein-N-terminal asparagine amidohydrolase activity;	K14662	NTAN1; protein N-terminal asparagine amidohydrolase [EC:3.5.1.-]
VN_GLEAN_10000324	155	133	137	91.4075	59	57	85	102.024	0.895938	-0.158529	0.34697	0.476797	down	no	VN_GLEAN_10000324	protein_coding	chrscaffold23207:4630-43529:+	gi|242015832|ref|XP_002428551.1|	1376	3e-170	conserved hypothetical protein [Pediculus humanus corporis]	gi|699664950|ref|XM_009901080.1|	61	2e-20	PREDICTED: Picoides pubescens MAU2 sister chromatid cohesion factor (MAU2), mRNA	B4ZIX8	448	2e-139	MAU2 chromatid cohesion factor homolog	.	.	.	.	pfam10345	Cohesin_load	Cohesin loading factor. Cohesin_load is a common cohesin loading factor protein that is conserved in fungi. It is associated with the cohesin complex and is required in G1 for cohesin binding to chromosomes but dispensable in G2 when cohesion has been established. It is referred to as both Ssl3, in pombe, and Scc4, in S.cerevisiae. It complexes with Mis4.	GO:0051301|cell division;GO:0034088|maintenance of mitotic sister chromatid cohesion;	GO:0000785|chromatin;GO:0005654|nucleoplasm;GO:0005634|nucleus;GO:0032116|SMC loading complex;	.	K11266	MAU2; MAternally affected uncoordination
VN_GLEAN_10000326	1066	937	944	634.027	110	107	165	193.677	3.27364	1.7109	5.07497e-47	5.37039e-46	up	yes	VN_GLEAN_10000326	protein_coding	chrscaffold6912:29758-47947:-	gi|242021832|ref|XP_002431347.1|	1613	0	Centaurin-gamma, putative [Pediculus humanus corporis]	gi|927175425|ref|XM_014068713.1|	60	3e-20	PREDICTED: Thamnophis sirtalis ArfGAP with GTPase domain, ankyrin repeat and PH domain 3 (AGAP3), partial mRNA	Q9NGC3	564	0	Centaurin-gamma-1A	YIL044c	96.7	7e-21	COG5347	pfam01412	ArfGap	Putative GTPase activating protein for Arf. Putative zinc fingers with GTPase activating proteins (GAPs) towards the small GTPase, Arf. The GAP of ARD1 stimulates GTPase hydrolysis for ARD1 but not ARFs.	GO:0072375|medium-term memory;GO:0043547|positive regulation of GTPase activity;GO:0043087|regulation of GTPase activity;GO:0007264|small GTPase mediated signal transduction;	GO:0005622|intracellular;GO:0016020|membrane;	GO:0005525|GTP binding;GO:0005096|GTPase activator activity;GO:0003924|GTPase activity;GO:0046872|metal ion binding;	K12491	AGAP1_3; Arf-GAP with GTPase, ANK repeat and PH domain-containing protein 1/3
VN_GLEAN_10000328	8	8	12	6.05131	0	1	3	1.89855	3.18733	1.67235	0.127467	0.201742	up	no	VN_GLEAN_10000328	protein_coding	chrscaffold10295:12237-13548:-	gi|998523855|ref|XP_015523082.1|	134	5e-08	PREDICTED: myc proto-oncogene protein, partial [Neodiprion lecontei]	.	.	.	.	.	.	.	.	.	.	.	.	pfam00010	HLH	Helix-loop-helix DNA-binding domain.	.	.	.	.	.
VN_GLEAN_10000329	10	8	9	5.80277	0	3	10	6.17453	0.939791	-0.089588	0.749444	0.859635	down	no	VN_GLEAN_10000329	protein_coding	chrscaffold10295:30355-31711:-	.	.	.	.	.	.	.	.	.	.	.	.	.	.	.	.	pfam01056	Myc_N	Myc amino-terminal region. The myc family belongs to the basic helix-loop-helix leucine zipper class of transcription factors, see pfam00010. Myc forms a heterodimer with Max, and this complex regulates cell growth through direct activation of genes involved in cell replication. Mutations in the C-terminal 20 residues of this domain cause unique changes in the induction of apoptosis, transformati…	.	.	.	.	.
VN_GLEAN_10000330	43472	41342	44972	27974.2	3983	3838	5154	6603.13	4.2365	2.08287	2.37161e-67	3.29808e-66	up	yes	VN_GLEAN_10000330	protein_coding	chrscaffold29244:24178-36663:+	gi|262401483|gb|ACY66642.1|	713	9e-93	thymosin beta [Scylla paramamosain]	gi|262401482|gb|FJ774741.1|	321	6e-166	Scylla paramamosain thymosin beta mRNA, complete cds	O17389	95.1	7e-23	Thymosin beta	.	.	.	.	pfam01290	Thymosin	Thymosin beta-4 family.	GO:0007015|actin filament organization;GO:0007399|nervous system development;	GO:0005829|cytosol;	GO:0003785|actin monomer binding;	.	.
VN_GLEAN_10000331	328	265	258	182.764	154	83	49	153.135	1.19348	0.255178	0.108416	0.175566	up	no	VN_GLEAN_10000331	protein_coding	chrscaffold29244:39228-42313:+	gi|642910207|ref|XP_008198406.1|	599	8e-64	PREDICTED: leucine-rich repeats and immunoglobulin-like domains protein 2 [Tribolium castaneum]	.	.	.	.	E9Q7T7	74.3	3e-12	Chondroadherin-like protein	.	.	.	.	pfam13855	LRR_8	Leucine rich repeat.	GO:0032331|negative regulation of chondrocyte differentiation;GO:1904027|negative regulation of collagen fibril organization;	GO:0031012|extracellular matrix;GO:0005578|proteinaceous extracellular matrix;	GO:0005518|collagen binding;GO:0098633|collagen fibril binding;	.	.
VN_GLEAN_10000332	0	1	2	0.661649	0	0	1	0.478872	1.38168	0.466426	1	1	up	no	VN_GLEAN_10000332	protein_coding	chrscaffold32215:28040-42268:-	gi|291230448|ref|XP_002735175.1|	492	2e-47	PREDICTED: pecanex-like protein 4-like [Saccoglossus kowalevskii]	.	.	.	.	Q63HM2	152	4e-36	Pecanex-like protein 4	.	.	.	.	pfam05041	Pecanex_C	Pecanex protein (C-terminus). This family consists of C terminal region of the pecanex protein homologues. The pecanex protein is a maternal-effect neurogenic gene found in Drosophila.	.	GO:0016021|integral component of membrane;	.	.	.
VN_GLEAN_10000333	0	1	3	0.880686	1	2	3	2.95354	0.29818	-1.74575	0.2679	0.384068	down	no	VN_GLEAN_10000333	protein_coding	chrscaffold10077:232-8421:+	gi|321465396|gb|EFX76397.1|	140	2e-06	hypothetical protein DAPPUDRAFT_55076 [Daphnia pulex]	.	.	.	.	.	.	.	.	.	.	.	.	pfam12128	DUF3584	Protein of unknown function (DUF3584). This protein is found in bacteria and eukaryotes. Proteins in this family are typically between 943 to 1234 amino acids in length. This family contains a P-loop motif suggesting it is a nucleotide binding protein. It may be involved in replication.	.	.	.	.	.
VN_GLEAN_10000334	1	0	0	0.204283	84	45	144	139.561	0.00146376	-9.41611	2.46595e-108	5.01756e-107	down	yes	VN_GLEAN_10000334	protein_coding	chrscaffold10077:20029-29420:-	gi|212656627|gb|ACJ36226.1|	294	3e-28	spermatogonial stem-cell renewal factor [Fenneropenaeus chinensis]	.	.	.	.	P19971	110	6e-27	Thymidine phosphorylase	AGc214	107	9e-27	COG0213	pfam00591	Glycos_transf_3	Glycosyl transferase family, a/b domain. This family includes anthranilate phosphoribosyltransferase (TrpD), thymidine phosphorylase. All these proteins can transfer a phosphorylated ribose substrate.	GO:0001525|angiogenesis;GO:0030154|cell differentiation;GO:0006935|chemotaxis;GO:0006206|pyrimidine nucleobase metabolic process;GO:0046135|pyrimidine nucleoside catabolic process;GO:0043097|pyrimidine nucleoside salvage;	GO:0005829|cytosol;	GO:0004645|phosphorylase activity;GO:0016154|pyrimidine-nucleoside phosphorylase activity;GO:0009032|thymidine phosphorylase activity;GO:0016763|transferase activity, transferring pentosyl groups;	K00758	deoA, TYMP; thymidine phosphorylase [EC:2.4.2.4]
VN_GLEAN_10000335	16	18	17	11.0165	1	12	1	6.61516	1.66535	0.735822	0.354815	0.484819	up	no	VN_GLEAN_10000335	protein_coding	chrscaffold30460:4322-38150:+	gi|586962530|gb|AHK05653.1|	1333	5e-158	ATP-binding cassette transporter sub-family C member 5 [Tigriopus japonicus]	.	.	.	.	Q9R1X5	422	1e-124	Multidrug resistance-associated protein 5	YDR135c	336	2e-95	COG1132	pfam00005	ABC_tran	ABC transporter. ABC transporters for a large family of proteins responsible for translocation of a variety of compounds across biological membranes. ABC transporters are the largest family of proteins in many completely sequenced bacteria. ABC transporters are composed of two copies of this domain and two copies of a transmembrane domain pfam00664. These four domains may belong to a single polyp…	.	GO:0016021|integral component of membrane;GO:0016020|membrane;	GO:0005524|ATP binding;GO:0042626|ATPase activity, coupled to transmembrane movement of substances;GO:0008514|organic anion transmembrane transporter activity;	K05668	ABCC5; ATP-binding cassette, subfamily C (CFTR/MRP), member 5
VN_GLEAN_10000336	9	16	9	7.3871	0	5	4	4.22517	1.74835	0.805998	0.463932	0.601463	up	no	VN_GLEAN_10000336	protein_coding	chrscaffold16860:10784-14327:-	gi|389612801|dbj|BAM19808.1|	528	3e-63	organic anion transporting polypeptide, partial [Papilio xuthus]	.	.	.	.	Q99N02	122	2e-30	Solute carrier organic anion transporter family member 3A1	.	.	.	.	pfam03137	OATP	Organic Anion Transporter Polypeptide (OATP) family. This family consists of several eukaryotic Organic-Anion-Transporting Polypeptides (OATPs). Several have been identified mostly in human and rat. Different OATPs vary in tissue distribution and substrate specificity. Since the numbering of different OATPs in particular species was based originally on the order of discovery, similarly numbered O…	GO:0015732|prostaglandin transport;GO:0043252|sodium-independent organic anion transport;	GO:0005887|integral component of plasma membrane;	GO:0015347|sodium-independent organic anion transmembrane transporter activity;	K14353	SLCO3A; solute carrier organic anion transporter family, member 3A
VN_GLEAN_10000338	43	54	47	31.152	33	36	20	45.7778	0.680505	-0.555322	0.0243964	0.0457135	down	no	VN_GLEAN_10000338	protein_coding	chrscaffold5164:8016-15672:+	.	.	.	.	.	.	.	.	.	.	.	.	.	.	.	.	pfam06619	DUF1149	Protein of unknown function (DUF1149). This family consists of several hypothetical bacterial proteins of unknown function.	.	.	.	.	.
VN_GLEAN_10000339	49	47	55	32.565	57	60	76	97.9143	0.332587	-1.5882	1.05114e-15	5.42793e-15	down	yes	VN_GLEAN_10000339	protein_coding	chrscaffold5164:18752-34286:-	gi|697002944|ref|XP_009567617.1|	190	5e-14	PREDICTED: BMP and activin membrane-bound inhibitor homolog [Cuculus canorus]	.	.	.	.	Q91XN4	72.8	2e-13	BMP and activin membrane-bound inhibitor homolog	.	.	.	.	pfam11162	DUF2946	Protein of unknown function (DUF2946). This family of proteins has no known function.	GO:0016477|cell migration;GO:0030512|negative regulation of transforming growth factor beta receptor signaling pathway;GO:0090263|positive regulation of canonical Wnt signaling pathway;GO:0035413|positive regulation of catenin import into nucleus;GO:0008284|positive regulation of cell proliferation;GO:0010718|positive regulation of epithelial to mesenchymal transition;GO:0032092|positive regulati…	GO:0005737|cytoplasm;GO:0016021|integral component of membrane;GO:0005886|plasma membrane;	.	K10162	BAMBI; BMP and activin membrane-bound inhibitor
VN_GLEAN_10000340	67	65	63	42.0187	31	34	34	50.372	0.834168	-0.26159	0.248414	0.358882	down	no	VN_GLEAN_10000340	protein_coding	chrscaffold27132:5960-8855:+	gi|577703063|gb|AHH85804.1|	801	2e-97	hypoxia inducible factor 1 alpha [Eriocheir sinensis]	gi|577703062|gb|KF825558.1|	433	0	Eriocheir sinensis hypoxia inducible factor 1 alpha (HIF-1alpha) mRNA, complete cds	Q9YIB9	132	1e-34	Hypoxia-inducible factor 1-alpha	.	.	.	.	pfam14598	PAS_11	PAS domain. This family includes the PAS-B domain of NCOA1 (Nuclear receptor coactivator 1), which binds to an LXXLL motif in the C-terminal region of STAT6 (Signal transducer and activator of transcription 6).	GO:0045944|positive regulation of transcription from RNA polymerase II promoter;GO:0045893|positive regulation of transcription, DNA-templated;GO:0001666|response to hypoxia;GO:0006351|transcription, DNA-templated;	GO:0005737|cytoplasm;GO:0016607|nuclear speck;GO:0005634|nucleus;	GO:0003677|DNA binding;GO:0035035|histone acetyltransferase binding;GO:0000981|RNA polymerase II transcription factor activity, sequence-specific DNA binding;	K08268	HIF1A; hypoxia-inducible factor 1 alpha
VN_GLEAN_10000344	13	17	10	8.64684	148	97	153	205.847	0.0420063	-4.57325	1.92718e-87	3.30643e-86	down	yes	VN_GLEAN_10000344	protein_coding	chrscaffold16969:20458-35202:-	gi|614664312|gb|AHX56942.1|	553	3e-59	UDP-glycosyltransferase 211A1 [Strigamia maritima]	.	.	.	.	Q16880	162	1e-41	2-hydroxyacylsphingosine 1-beta-galactosyltransferase	BS_yjiC	63.2	9e-10	COG1819	pfam00201	UDPGT	UDP-glucoronosyl and UDP-glucosyl transferase.	GO:0007417|central nervous system development;GO:0007010|cytoskeleton organization;GO:0009813|flavonoid biosynthetic process;GO:0052696|flavonoid glucuronidation;GO:0006682|galactosylceramide biosynthetic process;GO:0006687|glycosphingolipid metabolic process;GO:0048812|neuron projection morphogenesis;GO:0030913|paranodal junction assembly;GO:0007422|peripheral nervous system development;GO:00021…	GO:0016021|integral component of membrane;GO:0043231|intracellular membrane-bounded organelle;GO:0005886|plasma membrane;	GO:0003851|2-hydroxyacylsphingosine 1-beta-galactosyltransferase activity;GO:0015020|glucuronosyltransferase activity;GO:0047263|N-acylsphingosine galactosyltransferase activity;GO:0008489|UDP-galactose:glucosylceramide beta-1,4-galactosyltransferase activity;	K04628	CGT, UGT8; 2-hydroxyacylsphingosine 1-beta-galactosyltransferase [EC:2.4.1.45]
VN_GLEAN_10000345	4	2	1	1.48332	2	7	8	8.25063	0.179783	-2.47567	0.000632962	0.0015468	down	yes	VN_GLEAN_10000345	protein_coding	chrscaffold33498:16928-26398:-	.	.	.	.	gi|995975380|gb|KU175340.1|	50	2e-15	Eriocheir sinensis cullin 2 (Cul2) gene, complete cds	.	.	.	.	.	.	.	.	pfam11414	Suppressor_APC	Adenomatous polyposis coli tumor suppressor protein. The tumor suppressor protein, APC, has a nuclear export activity as well as many different intracellular functions. The structure consists of three alpha-helices forming two separate antiparallel coiled coils.	.	.	.	.	.
VN_GLEAN_10000346	0	0	0	0	0	0	1	0.478872	#NAME?	#NAME?	0.621344	0.743382	down	no	VN_GLEAN_10000346	protein_coding	chrscaffold25716:7826-37208:-	.	.	.	.	.	.	.	.	.	.	.	.	.	.	.	.	pfam09726	Macoilin	Transmembrane protein. This entry is a highly conserved protein present in eukaryotes.	.	.	.	.	.
VN_GLEAN_10000347	373	361	404	245.399	41	24	49	58.8662	4.16876	2.05962	1.35825e-28	1.03775e-27	up	yes	VN_GLEAN_10000347	protein_coding	chrscaffold11270:1945-5159:-	.	.	.	.	.	.	.	.	.	.	.	.	.	.	.	.	pfam15402	Spc7_N	N-terminus of kinetochore NMS complex subunit Spc7.	.	.	.	.	.
VN_GLEAN_10000348	192	190	214	128.576	75	147	104	162.186	0.792767	-0.335032	0.0135526	0.0267045	down	no	VN_GLEAN_10000348	protein_coding	chrscaffold32300:12710-27707:+	gi|642938645|ref|XP_008197627.1|	479	8e-58	PREDICTED: protein PBDC1 [Tribolium castaneum]	.	.	.	.	Q9BVG4	158	2e-46	Protein PBDC1	.	.	.	.	pfam04669	Polysacc_synt_4	Polysaccharide biosynthesis. This family of proteins plays a role in xylan biosynthesis in plant cell walls. Its precise role in xylan biosynthesis is unknown. Its function in other organisms is unknown.	GO:0007417|central nervous system development;GO:0007010|cytoskeleton organization;GO:0009813|flavonoid biosynthetic process;GO:0052696|flavonoid glucuronidation;GO:0006682|galactosylceramide biosynthetic process;GO:0006687|glycosphingolipid metabolic process;GO:0048812|neuron projection morphogenesis;GO:0030913|paranodal junction assembly;GO:0007422|peripheral nervous system development;GO:00021…	GO:0016021|integral component of membrane;GO:0043231|intracellular membrane-bounded organelle;GO:0005886|plasma membrane;	GO:0003851|2-hydroxyacylsphingosine 1-beta-galactosyltransferase activity;GO:0015020|glucuronosyltransferase activity;GO:0047263|N-acylsphingosine galactosyltransferase activity;GO:0008489|UDP-galactose:glucosylceramide beta-1,4-galactosyltransferase activity;	.	.
VN_GLEAN_10000349	151	171	191	110.914	67	144	110	158.929	0.697885	-0.518938	0.0184778	0.0355047	down	no	VN_GLEAN_10000349	protein_coding	chrscaffold10509:23869-26766:+	gi|646711580|gb|KDR16695.1|	716	3e-90	Neuralized-like protein 2 [Zootermopsis nevadensis]	.	.	.	.	Q9D0S4	161	1e-45	Neuralized-like protein 2	.	.	.	.	pfam07177	Neuralized	Neuralized. This family contains a conserved region approximately 60 residues long within eukaryotic neuralized and neuralized-like proteins. Neuralized belongs to a group of ubiquitin ligases and is required in a subset of Notch pathway-mediated cell fate decisions during development of the Drosophila nervous system. Some family members contain multiple copies of this region.	GO:0035556|intracellular signal transduction;GO:0030239|myofibril assembly;GO:0016567|protein ubiquitination;GO:0045214|sarcomere organization;	GO:0005927|muscle tendon junction;GO:0030891|VCB complex;	.	.	.
VN_GLEAN_10000350	61	50	43	33.0587	21	23	26	35.5292	0.930463	-0.103979	0.689437	0.808176	down	no	VN_GLEAN_10000350	protein_coding	chrscaffold10509:37265-41150:-	gi|909578689|ref|XP_013145209.1|	147	7e-08	PREDICTED: uncharacterized protein LOC106108554 [Papilio polytes]	.	.	.	.	.	.	.	.	.	.	.	.	pfam10545	MADF_DNA_bdg	Alcohol dehydrogenase transcription factor Myb/SANT-like. The myb/SANT-like domain in Adf-1 (MADF) is an approximately 80-amino-acid module that directs sequence specific DNA binding to a site consisting of multiple tri-nucleotide repeats. The MADF domain is found in one or more copies in eukaryotic and viral proteins and is often associated with the BESS domain. It is likely that the MADF domain…	.	.	.	.	.
VN_GLEAN_10000352	328	352	312	214.043	40	90	91	108.874	1.96598	0.975247	7.25372e-08	2.54165e-07	up	no	VN_GLEAN_10000352	protein_coding	chrscaffold5263:22419-25390:+	gi|646693027|gb|KDR07600.1|	635	2e-77	Endoplasmic reticulum-Golgi intermediate compartment protein 2 [Zootermopsis nevadensis]	.	.	.	.	Q96RQ1	142	2e-38	Endoplasmic reticulum-Golgi intermediate compartment protein 2	.	.	.	.	pfam13850	ERGIC_N	Endoplasmic Reticulum-Golgi Intermediate Compartment (ERGIC). This family is the N-terminal of ERGIC proteins, ER-Golgi intermediate compartment clusters, otherwise known as Ervs, and is associated with family COPIIcoated_ERV, pfam07970.	GO:0006890|retrograde vesicle-mediated transport, Golgi to ER;	GO:0005737|cytoplasm;GO:0005789|endoplasmic reticulum membrane;GO:0033116|endoplasmic reticulum-Golgi intermediate compartment membrane;GO:0005794|Golgi apparatus;GO:0016021|integral component of membrane;GO:0043231|intracellular membrane-bounded organelle;GO:0016020|membrane;GO:0005730|nucleolus;GO:0005634|nucleus;	.	.	.
VN_GLEAN_10000353	259	274	251	169.147	39	73	108	108.568	1.55798	0.639676	8.95156e-05	0.000242118	up	no	VN_GLEAN_10000353	protein_coding	chrscaffold5263:26746-28166:+	gi|908477633|ref|XP_013090804.1|	303	9e-30	PREDICTED: endoplasmic reticulum-Golgi intermediate compartment protein 2-like [Biomphalaria glabrata]	.	.	.	.	Q7T2D4	114	6e-29	Endoplasmic reticulum-Golgi intermediate compartment protein 2	.	.	.	.	pfam07970	COPIIcoated_ERV	Endoplasmic reticulum vesicle transporter. This family is conserved from plants and fungi to humans. Erv46 works in close conjunction with Erv41 and together they form a complex which cycles between the endoplasmic reticulum and Golgi complex. Erv46-41 interacts strongly with the endoplasmic reticulum glucosidase II. Mammalian glucosidase II comprises a catalytic alpha-subunit and a 58 kDa beta s…	GO:0016192|vesicle-mediated transport;	GO:0005789|endoplasmic reticulum membrane;GO:0033116|endoplasmic reticulum-Golgi intermediate compartment membrane;GO:0005794|Golgi apparatus;GO:0016021|integral component of membrane;	.	.	.
VN_GLEAN_10000354	668	605	584	399.642	170	256	288	356.989	1.11948	0.162828	0.124666	0.198066	up	no	VN_GLEAN_10000354	protein_coding	chrscaffold5263:29546-36876:-	gi|586587219|gb|AHJ61045.1|	2627	0	SMU1 [Macrobrachium rosenbergii]	gi|910312060|ref|XM_013312040.1|	175	2e-84	PREDICTED: Papilio xuthus WD40 repeat-containing protein SMU1 (LOC106117646), mRNA	Q5ZME8	845	0	WD40 repeat-containing protein SMU1	.	.	.	.	pfam00400	WD40	WD domain, G-beta repeat.	.	GO:0005737|cytoplasm;GO:0005634|nucleus;	.	K13111	SMU1; WD40 repeat-containing protein SMU1
VN_GLEAN_10000355	219	186	177	125.093	25	28	45	49.3097	2.53688	1.34305	7.47406e-11	3.18692e-10	up	yes	VN_GLEAN_10000355	protein_coding	chrscaffold5263:47724-48287:-	gi|115723062|ref|XP_792075.2|	192	1e-14	PREDICTED: tribbles homolog 2 [Strongylocentrotus purpuratus]	.	.	.	.	Q92519	77.4	1e-15	Tribbles homolog 2	.	.	.	.	pfam00069	Pkinase	Protein kinase domain.	GO:0045599|negative regulation of fat cell differentiation;GO:0045081|negative regulation of interleukin-10 biosynthetic process;GO:0006469|negative regulation of protein kinase activity;GO:0032436|positive regulation of proteasomal ubiquitin-dependent protein catabolic process;GO:0043405|regulation of MAP kinase activity;	GO:0005737|cytoplasm;GO:0005856|cytoskeleton;GO:0005634|nucleus;	GO:0031434|mitogen-activated protein kinase kinase binding;GO:0004860|protein kinase inhibitor activity;GO:0008134|transcription factor binding;GO:0031625|ubiquitin protein ligase binding;GO:0055106|ubiquitin-protein transferase regulator activity;	K08814	TRIB1_2; tribbles homolog 1/2
VN_GLEAN_10000356	128	116	135	81.653	32	73	63	82.8679	0.98534	-0.0213066	0.816153	0.919625	down	no	VN_GLEAN_10000356	protein_coding	chrscaffold29763:6212-9414:-	gi|817209912|ref|XP_012281021.1|	863	7e-112	PREDICTED: transmembrane protein 185B isoform X2 [Orussus abietinus]	.	.	.	.	Q08DE2	243	1e-76	Transmembrane protein 185B	.	.	.	.	pfam10269	Tmemb_185A	Transmembrane Fragile-X-F protein. This is a family of conserved transmembrane proteins that appear in humans to be expressed from a region upstream of the FragileXF site and to be intimately linked with the Fragile-X syndrome. Absence of TMEM185A does not necessarily lead to developmental delay, but might in combination with other, yet unknown, factors. Otherwise, the lack of the TMEM185A protei…	.	GO:0016021|integral component of membrane;	.	.	.
VN_GLEAN_10000357	36	38	38	24.1735	36	33	25	48.5655	0.49775	-1.00651	8.47929e-05	0.000229988	down	yes	VN_GLEAN_10000357	protein_coding	chrscaffold29763:13117-33618:-	gi|91091514|ref|XP_969527.1|	679	3e-80	PREDICTED: transmembrane protein 181 [Tribolium castaneum]	.	.	.	.	Q9P2C4	211	3e-60	Transmembrane protein 181	YPO1193	85.5	2e-17	COG0076	pfam00282	Pyridoxal_deC	Pyridoxal-dependent decarboxylase conserved domain.	GO:0009405|pathogenesis;	GO:0016021|integral component of membrane;	GO:0015643|toxic substance binding;	.	.
VN_GLEAN_10000358	28	31	25	18.1267	64	64	102	116.364	0.155776	-2.68246	3.34e-38	3.06466e-37	down	yes	VN_GLEAN_10000358	protein_coding	chrscaffold5762:9131-27521:-	gi|939262759|ref|XP_014251317.1|	975	6e-116	PREDICTED: xanthine dehydrogenase-like [Cimex lectularius]	gi|821103650|ref|XM_004451079.2|	52	5e-16	PREDICTED: Dasypus novemcinctus xanthine dehydrogenase (XDH), transcript variant X2, mRNA	P47990	349	2e-106	Xanthine dehydrogenase/oxidase	SMb20846	204	6e-57	COG4631	pfam02738	Ald_Xan_dh_C2	Molybdopterin-binding domain of aldehyde dehydrogenase.	GO:0034418|urate biosynthetic process;GO:0009115|xanthine catabolic process;	GO:0005829|cytosol;GO:0005777|peroxisome;	GO:0051537|2 iron, 2 sulfur cluster binding;GO:0009055|electron carrier activity;GO:0050660|flavin adenine dinucleotide binding;GO:0070674|hypoxanthine dehydrogenase activity;GO:0005506|iron ion binding;GO:0030151|molybdenum ion binding;GO:0043546|molybdopterin cofactor binding;GO:0016614|oxidoreductase activity, acting on CH-OH group of donors;GO:0016903|oxidoreductase activity, acting on the al…	K00106	XDH; xanthine dehydrogenase/oxidase [EC:1.17.1.4 1.17.3.2]
VN_GLEAN_10000359	15	15	13	9.26537	32	38	40	55.686	0.166386	-2.5874	2.26545e-19	1.32433e-18	down	yes	VN_GLEAN_10000359	protein_coding	chrscaffold5762:28224-47599:-	gi|568250501|gb|ETN60170.1|	320	4e-30	xanthine dehydrogenase [Anopheles darlingi]	.	.	.	.	P08793	87.8	4e-18	Xanthine dehydrogenase	PA1523	74.7	2e-14	COG4631	pfam02738	Ald_Xan_dh_C2	Molybdopterin-binding domain of aldehyde dehydrogenase.	GO:0009115|xanthine catabolic process;	GO:0005777|peroxisome;	GO:0051537|2 iron, 2 sulfur cluster binding;GO:0009055|electron carrier activity;GO:0050660|flavin adenine dinucleotide binding;GO:0005506|iron ion binding;GO:0043546|molybdopterin cofactor binding;GO:0016614|oxidoreductase activity, acting on CH-OH group of donors;GO:0004854|xanthine dehydrogenase activity;GO:0004855|xanthine oxidase activity;	.	.
VN_GLEAN_10000361	0	0	1	0.219037	0	0	0	0	Inf	Inf	1	1	up	no	VN_GLEAN_10000361	protein_coding	chrscaffold20413:1870-7927:+	gi|321474426|gb|EFX85391.1|	273	4e-23	hypothetical protein DAPPUDRAFT_99003 [Daphnia pulex]	.	.	.	.	.	.	.	.	.	.	.	.	pfam05340	DUF740	Protein of unknown function (DUF740). This family consists of several uncharacterized plant proteins of unknown function.	.	.	.	.	.
VN_GLEAN_10000362	0	1	0	0.223576	1	0	0	0.593049	0.376995	-1.40738	1	1	down	no	VN_GLEAN_10000362	protein_coding	chrscaffold20413:8007-10514:+	.	.	.	.	.	.	.	.	.	.	.	.	.	.	.	.	pfam15301	SLAIN	SLAIN motif-containing family. The SLAIN motif containing family is named after the presence of a SLAIN motif in SLAIN1. They are a family of microtubule plus-end tracking proteins.	.	.	.	.	.
VN_GLEAN_10000363	1581	1451	1569	991.049	873	1478	798	1582.61	0.62621	-0.675281	2.11255e-24	1.45323e-23	down	no	VN_GLEAN_10000363	protein_coding	chrscaffold20413:19860-28406:-	gi|972188806|ref|XP_015176029.1|	604	7e-77	PREDICTED: iron-sulfur cluster assembly scaffold protein IscU [Polistes dominula]	gi|734639803|ref|XM_010750405.1|	108	1e-47	PREDICTED: Larimichthys crocea iron-sulfur cluster assembly enzyme (iscu), mRNA	Q9D7P6	218	5e-71	Iron-sulfur cluster assembly enzyme ISCU, mitochondrial	iscU	203	2e-66	COG0822	pfam01592	NifU_N	NifU-like N terminal domain. This domain is found in NifU in combination with pfam01106. This domain is found on isolated in several bacterial species. The nif genes are responsible for nitrogen fixation. However this domain is found in bacteria that do not fix nitrogen, so it may have a broader significance in the cell than nitrogen fixation. These proteins appear to be scaffold proteins for iro…	GO:0044571|[2Fe-2S] cluster assembly;GO:0006879|cellular iron ion homeostasis;GO:0097428|protein maturation by iron-sulfur cluster transfer;	GO:0005737|cytoplasm;GO:0005829|cytosol;GO:0005759|mitochondrial matrix;GO:0005739|mitochondrion;	GO:0051537|2 iron, 2 sulfur cluster binding;GO:0051539|4 iron, 4 sulfur cluster binding;GO:0008198|ferrous iron binding;GO:0036455|iron-sulfur transferase activity;GO:0032947|protein complex scaffold;	.	.
VN_GLEAN_10000364	212	216	166	127.961	777	155	721	877.666	0.145796	-2.77797	3.94044e-48	4.27115e-47	down	yes	VN_GLEAN_10000364	protein_coding	chrscaffold20413:35695-50852:-	gi|546682951|gb|ERL92830.1|	658	5e-70	hypothetical protein D910_10138 [Dendroctonus ponderosae]	.	.	.	.	Q9VPQ6	75.9	1e-12	Zinc finger protein ush	.	.	.	.	pfam13912	zf-C2H2_6	C2H2-type zinc finger.	GO:0046665|amnioserosa maintenance;GO:0022416|chaeta development;GO:0048749|compound eye development;GO:0007391|dorsal closure;GO:0007393|dorsal closure, leading edge cell fate determination;GO:0007398|ectoderm development;GO:0007390|germ-band shortening;GO:0008258|head involution;GO:0007507|heart development;GO:0030097|hemopoiesis;GO:0035167|larval lymph gland hemopoiesis;GO:0048542|lymph gland …	GO:0005634|nucleus;	GO:0003677|DNA binding;GO:0046872|metal ion binding;GO:0001102|RNA polymerase II activating transcription factor binding;GO:0008134|transcription factor binding;GO:0001078|transcriptional repressor activity, RNA polymerase II core promoter proximal region sequence-specific binding;	K17441	ZFPM1, FOG1; zinc finger protein ZFPM1
VN_GLEAN_10000365	2	1	0	0.632143	0	1	3	1.89855	0.33296	-1.58658	0.272433	0.389892	down	no	VN_GLEAN_10000365	protein_coding	chrscaffold18811:36832-40820:+	gi|928021632|ref|XP_013858930.1|	342	5e-34	PREDICTED: dnaJ homolog subfamily A member 2 [Austrofundulus limnaeus]	.	.	.	.	O60884	133	2e-34	DnaJ homolog subfamily A member 2	SPBC405.06	85.1	5e-18	COG0484	pfam01556	CTDII	DnaJ C terminal domain. This family consists of the C terminal region form the DnaJ protein. It is always found associated with pfam00226 and pfam00684. DnaJ is a chaperone associated with the Hsp70 heat-shock system involved in protein folding and renaturation after stress. The two C-terminal domains CTDI and this, CTDII, are necessary for maintaining the J-domains in their specific relative pos…	GO:0008284|positive regulation of cell proliferation;GO:0042026|protein refolding;GO:0009408|response to heat;	GO:0005829|cytosol;GO:0070062|extracellular exosome;GO:0016020|membrane;	GO:0005524|ATP binding;GO:0051087|chaperone binding;GO:0046872|metal ion binding;GO:0051082|unfolded protein binding;	K09503	DNAJA2; DnaJ homolog subfamily A member 2
VN_GLEAN_10000366	1676	1488	1594	1024.2	487	1000	790	1129.06	0.90713	-0.140619	0.0440247	0.0785053	down	no	VN_GLEAN_10000366	protein_coding	chrscaffold7009:20331-33025:-	gi|951566181|ref|XP_014481832.1|	2324	0	PREDICTED: aconitate hydratase, mitochondrial-like [Dinoponera quadriceps]	gi|551524185|ref|XM_005813521.1|	275	7e-140	PREDICTED: Xiphophorus maculatus aconitate hydratase, mitochondrial-like (LOC102235443), mRNA	P16276	77.8	1e-13	Aconitate hydratase, mitochondrial	SPAC24C9.06c	758	0	COG1048	pfam00330	Aconitase	Aconitase family (aconitate hydratase).	GO:0006099|tricarboxylic acid cycle;	GO:0005739|mitochondrion;	GO:0051539|4 iron, 4 sulfur cluster binding;GO:0003994|aconitate hydratase activity;GO:0046872|metal ion binding;	K01681	ACO, acnA; aconitate hydratase [EC:4.2.1.3]
VN_GLEAN_10000369	55	42	39	29.1682	50	41	49	72.0566	0.404796	-1.30473	4.94305e-09	1.85652e-08	down	yes	VN_GLEAN_10000369	protein_coding	chrscaffold22564:22721-48147:+	gi|755978141|ref|XP_011308491.1|	415	1e-40	PREDICTED: uncharacterized protein KIAA0195 isoform X5 [Fopius arisanus]	.	.	.	.	Q12767	85.1	3e-16	Transmembrane protein 94	.	.	.	.	pfam09770	PAT1	Topoisomerase II-associated protein PAT1. Members of this family are necessary for accurate chromosome transmission during cell division.	.	GO:0016021|integral component of membrane;GO:0005654|nucleoplasm;	.	.	.
VN_GLEAN_10000370	1	4	4	1.97473	5	11	3	9.48316	0.208236	-2.26371	0.000525113	0.00130189	down	yes	VN_GLEAN_10000370	protein_coding	chrscaffold25556:27442-32865:-	gi|998517851|ref|XP_015519774.1|	132	5e-06	PREDICTED: rootletin, partial [Neodiprion lecontei]	.	.	.	.	.	.	.	.	.	.	.	.	pfam15035	Rootletin	Ciliary rootlet component, centrosome cohesion.	.	.	.	.	.
VN_GLEAN_10000371	446	415	388	268.881	133	116	118	188.967	1.4229	0.508831	5.65127e-05	0.000155833	up	no	VN_GLEAN_10000371	protein_coding	chrscaffold20229:5282-29684:+	.	.	.	.	.	.	.	.	.	.	.	.	.	.	.	.	pfam12128	DUF3584	Protein of unknown function (DUF3584). This protein is found in bacteria and eukaryotes. Proteins in this family are typically between 943 to 1234 amino acids in length. This family contains a P-loop motif suggesting it is a nucleotide binding protein. It may be involved in replication.	.	.	.	.	.
VN_GLEAN_10000375	146	124	134	86.8997	51	58	98	103.967	0.835837	-0.258707	0.118676	0.189692	down	no	VN_GLEAN_10000375	protein_coding	chrscaffold33632:1084-3393:+	gi|321479316|gb|EFX90272.1|	1005	4e-124	hypothetical protein DAPPUDRAFT_190169 [Daphnia pulex]	gi|585181762|ref|XM_006742457.1|	49	4e-14	PREDICTED: Leptonychotes weddellii zinc finger and SCAN domain containing 2 (ZSCAN2), mRNA	Q6ZN57	192	4e-52	Zinc finger protein 2 homolog	.	.	.	.	pfam13465	zf-H2C2_2	Zinc-finger double domain.	GO:0006355|regulation of transcription, DNA-templated;GO:0006351|transcription, DNA-templated;	GO:0005634|nucleus;	GO:0003677|DNA binding;GO:0046872|metal ion binding;GO:0003700|transcription factor activity, sequence-specific DNA binding;	.	.
VN_GLEAN_10000376	27	34	40	21.8787	16	7	4	14.6378	1.49467	0.579826	0.233724	0.340374	up	no	VN_GLEAN_10000376	protein_coding	chrscaffold33632:10673-30322:+	gi|321458098|gb|EFX69172.1|	313	5e-26	hypothetical protein DAPPUDRAFT_329395 [Daphnia pulex]	.	.	.	.	.	.	.	.	.	.	.	.	pfam03154	Atrophin-1	Atrophin-1 family. Atrophin-1 is the protein product of the dentatorubral-pallidoluysian atrophy (DRPLA) gene. DRPLA OMIM:125370 is a progressive neurodegenerative disorder. It is caused by the expansion of a CAG repeat in the DRPLA gene on chromosome 12p. This results in an extended polyglutamine region in atrophin-1, that is thought to confer toxicity to the protein, possibly through altering i…	.	.	.	.	.
VN_GLEAN_10000377	30	31	23	18.0972	16	4	2	12.2943	1.472	0.55778	0.269064	0.38545	up	no	VN_GLEAN_10000377	protein_coding	chrscaffold33632:33343-36562:+	gi|972210894|ref|XP_015187844.1|	263	1e-21	PREDICTED: uncharacterized protein LOC107072432 [Polistes dominula]	.	.	.	.	.	.	.	.	.	.	.	.	pfam15449	Retinal	Retinal protein. This family of proteins is found in the photoreceptor cells of the retina. Mutations of the gene encoding this protein have been associated with retinal disorders such as retinitis pigmentosa and late-onset progressive retinal atrophy. The function of this family of proteins is unknown, but it is likely to be important in the development and function of the retina.	.	.	.	.	.
VN_GLEAN_10000378	1	0	1	0.42332	0	0	0	0	Inf	Inf	0.980049	1	up	no	VN_GLEAN_10000378	protein_coding	chrscaffold11642:25128-25643:-	gi|914561379|gb|KOB68147.1|	364	3e-41	Uncharacterized protein OBRU01_18740 [Operophtera brumata]	.	.	.	.	Q8NFZ4	100	6e-23	Neuroligin-2	BS_pnbA	57.8	2e-09	COG2272	pfam00135	COesterase	Carboxylesterase family.	GO:0045217|cell-cell junction maintenance;GO:0097116|gephyrin clustering involved in postsynaptic density assembly;GO:0035641|locomotory exploration behavior;GO:0050804|modulation of synaptic transmission;GO:0050885|neuromuscular process controlling balance;GO:0007158|neuron cell-cell adhesion;GO:2000463|positive regulation of excitatory postsynaptic potential;GO:0097151|positive regulation of in…	GO:0030054|cell junction;GO:0009986|cell surface;GO:0060077|inhibitory synapse;GO:0005887|integral component of plasma membrane;GO:0016020|membrane;GO:0045211|postsynaptic membrane;GO:0042734|presynaptic membrane;GO:0045202|synapse;	GO:0052689|carboxylic ester hydrolase activity;GO:0050839|cell adhesion molecule binding;GO:0042043|neurexin family protein binding;GO:0004872|receptor activity;	K07378	NLGN; neuroligin
VN_GLEAN_10000379	78	55	66	42.6872	59	81	70	105.928	0.402984	-1.31121	2.04959e-12	9.33665e-12	down	yes	VN_GLEAN_10000379	protein_coding	chrscaffold18426:70-4694:+	gi|780158539|ref|XP_011682727.1|	449	1e-45	PREDICTED: iduronate 2-sulfatase [Strongylocentrotus purpuratus]	.	.	.	.	P22304	151	2e-38	Iduronate 2-sulfatase	PA0031	66.6	7e-11	COG3119	pfam00884	Sulfatase	Sulfatase.	GO:0030207|chondroitin sulfate catabolic process;GO:0006027|glycosaminoglycan catabolic process;	GO:0043202|lysosomal lumen;	GO:0004423|iduronate-2-sulfatase activity;GO:0046872|metal ion binding;	K01136	IDS; iduronate 2-sulfatase [EC:3.1.6.13]
VN_GLEAN_10000380	3	0	0	0.61285	3	1	0	2.24108	0.273461	-1.87059	0.676605	0.796031	down	no	VN_GLEAN_10000380	protein_coding	chrscaffold18426:25155-25748:-	.	.	.	.	.	.	.	.	.	.	.	.	.	.	.	.	pfam00802	Glycoprotein_G	Pneumovirus attachment glycoprotein G. This family includes attachment proteins from respiratory synctial virus. Glycoprotein G has not been shown to have any neuraminidase or hemagglutinin activity. The amino terminus is thought to be cytoplasmic, and the carboxyl terminus extracellular. The extracellular region contains four completely conserved cysteine residues.	.	.	.	.	.
VN_GLEAN_10000381	112	93	105	66.6712	53	71	52	89.1304	0.748018	-0.418856	0.0222435	0.0420566	down	no	VN_GLEAN_10000381	protein_coding	chrscaffold18426:30874-34278:-	gi|676487446|ref|XP_009064296.1|	523	9e-63	hypothetical protein LOTGIDRAFT_131242 [Lottia gigantea]	.	.	.	.	Q5FW12	183	3e-55	TIP41-like protein	.	.	.	.	pfam04176	TIP41	TIP41-like family. The TOR signalling pathway activates a cell-growth program in response to nutrients. TIP41 interacts with TAP42 and negatively regulates the TOR signaling pathway.	GO:0043009|chordate embryonic development;GO:0043066|negative regulation of apoptotic process;	GO:0005737|cytoplasm;	.	K17607	TIPRL, TIP41; type 2A phosphatase activator TIP41
VN_GLEAN_10000382	22	19	10	10.9325	9	4	13	13.4105	0.815221	-0.294737	0.605916	0.738484	down	no	VN_GLEAN_10000382	protein_coding	chrscaffold18426:51814-52313:+	.	.	.	.	.	.	.	.	.	.	.	.	.	.	.	.	pfam02589	DUF162	Uncharacterized ACR, YkgG family COG1556.	.	.	.	.	.
VN_GLEAN_10000383	4	4	2	2.14951	3	40	6	23.1298	0.0929324	-3.42767	8.29298e-13	3.85036e-12	down	yes	VN_GLEAN_10000383	protein_coding	chrscaffold4079:38167-52097:-	gi|817211128|ref|XP_012281688.1|	2801	0	PREDICTED: dynein heavy chain 5, axonemal [Orussus abietinus]	gi|260826867|ref|XM_002608341.1|	206	2e-101	Branchiostoma floridae hypothetical protein, mRNA	Q8TE73	1018	0	Dynein heavy chain 5, axonemal	YKR054c	73.9	2e-12	COG5245	pfam03028	Dynein_heavy	Dynein heavy chain and region D6 of dynein motor. This family represents the C-terminal region of dynein heavy chain. The chain also contains ATPase activity and microtubule binding ability and acts as a motor for the movement of organelles and vesicles along microtubules. Dynein is also involved in cilia and flagella movement. The dynein subunit consists of at least two heavy chains and a number…	GO:0042384|cilium assembly;GO:0003341|cilium movement;GO:0007368|determination of left/right symmetry;GO:0030317|sperm motility;GO:0007507|heart development;GO:0021670|lateral ventricle development;GO:0036158|outer dynein arm assembly;	GO:0005930|axoneme;GO:0005737|cytoplasm;GO:0005874|microtubule;GO:0036157|outer dynein arm;	GO:0005524|ATP binding;GO:0016887|ATPase activity;GO:0003777|microtubule motor activity;	K10408	DNAH; dynein heavy chain, axonemal
VN_GLEAN_10000384	113	145	133	84.6344	52	39	50	72.7977	1.1626	0.217352	0.461152	0.598962	up	no	VN_GLEAN_10000384	protein_coding	chrscaffold20534:31195-44085:+	gi|646722401|gb|KDR23414.1|	363	1e-36	DmX-like protein 2 [Zootermopsis nevadensis]	.	.	.	.	Q8BPN8	103	7e-24	DmX-like protein 2	.	.	.	.	pfam00400	WD40	WD domain, G-beta repeat.	.	GO:0030054|cell junction;GO:0005615|extracellular space;GO:0008021|synaptic vesicle;GO:0030672|synaptic vesicle membrane;	GO:0017137|Rab GTPase binding;	.	.
VN_GLEAN_10000385	351	316	403	230.625	132	222	172	263.198	0.876241	-0.1906	0.315876	0.442028	down	no	VN_GLEAN_10000385	protein_coding	chrscaffold20534:46828-51001:+	gi|675378533|gb|KFM71435.1|	488	5e-60	Protein SET, partial [Stegodyphus mimosarum]	.	.	.	.	P53997	159	2e-47	Protein SET	.	.	.	.	pfam00956	NAP	Nucleosome assembly protein (NAP). NAP proteins are involved in moving histones into the nucleus, nucleosome assembly and chromatin fluidity. They affect the transcription of many genes.	GO:0006334|nucleosome assembly;	GO:0005634|nucleus;	.	K11290	SET, TAF1, I2PP2A; template-activating factor I
VN_GLEAN_10000386	1256	1138	1032	737.055	68	89	191	172.904	4.26279	2.0918	8.22426e-37	7.32604e-36	up	yes	VN_GLEAN_10000386	protein_coding	chrscaffold3439:11630-27765:-	gi|928058752|ref|XP_013878785.1|	836	4e-104	PREDICTED: APOBEC1 complementation factor isoform X1 [Austrofundulus limnaeus]	.	.	.	.	P86049	328	1e-104	Probable RNA-binding protein 46	.	.	.	.	pfam14259	RRM_6	RNA recognition motif (a.k.a. RRM, RBD, or RNP domain).	GO:0048255|mRNA stabilization;GO:0001829|trophectodermal cell differentiation;	GO:0005634|nucleus;	GO:0000166|nucleotide binding;GO:0003723|RNA binding;	.	.
VN_GLEAN_10000387	128	134	132	85.0203	11	21	1	16.7031	5.0901	2.34769	5.40238e-14	2.63486e-13	up	yes	VN_GLEAN_10000387	protein_coding	chrscaffold32806:38500-39288:-	gi|662196992|ref|XP_008471551.1|	493	4e-57	PREDICTED: innexin inx2-like [Diaphorina citri]	.	.	.	.	Q9XYN1	186	9e-55	Innexin inx2	.	.	.	.	pfam00876	Innexin	Innexin. This family includes the drosophila proteins Ogre and shaking-B, and the C. elegans proteins Unc-7 and Unc-9. Members of this family are integral membrane proteins which are involved in the formation of gap junctions. This family has been named the Innexins.	GO:0006811|ion transport;	GO:0005921|gap junction;GO:0016021|integral component of membrane;GO:0005886|plasma membrane;	GO:0005243|gap junction channel activity;	.	.
VN_GLEAN_10000389	78	72	68	46.9261	22	24	25	36.1054	1.2997	0.378176	0.167422	0.256662	up	no	VN_GLEAN_10000389	protein_coding	chrscaffold32888:5130-12514:+	gi|642938969|ref|XP_008191638.1|	715	8e-74	PREDICTED: uncharacterized protein LOC661485 isoform X5 [Tribolium castaneum]	.	.	.	.	Q80U22	132	1e-29	Iporin	.	.	.	.	pfam02759	RUN	RUN domain. This domain is present in several proteins that are linked to the functions of GTPases in the Rap and Rab families. They could hence play important roles in multiple Ras-like GTPase signalling pathways. The domain is comprises six conserved regions, which in some proteins have considerable insertions between them. The domain core is thought to take up a predominantly alpha fold, with …	.	GO:0031410|cytoplasmic vesicle;GO:0005829|cytosol;GO:0070062|extracellular exosome;	GO:0017137|Rab GTPase binding;	.	.
VN_GLEAN_10000390	2066	1930	1855	1259.86	1155	1461	1458	2058.06	0.612162	-0.708015	1.14493e-29	9.00873e-29	down	no	VN_GLEAN_10000390	protein_coding	chrscaffold32888:25417-52581:-	gi|321468577|gb|EFX79561.1|	1052	1e-129	hypothetical protein DAPPUDRAFT_319459 [Daphnia pulex]	gi|440548635|gb|JX177505.1|	88	8e-36	Eriocheir sinensis Rab-3 mRNA, complete cds	Q61211	368	3e-115	Eukaryotic translation initiation factor 2D	all1488	74.7	1e-13	COG2214	pfam00226	DnaJ	DnaJ domain. DnaJ domains (J-domains) are associated with hsp70 heat-shock system and it is thought that this domain mediates the interaction. DnaJ-domain is therefore part of a chaperone (protein folding) system. The T-antigens, although not in Prosite are confirmed as DnaJ containing domains from literature.	GO:0001731|formation of translation preinitiation complex;GO:0002192|IRES-dependent translational initiation;GO:0032790|ribosome disassembly;	GO:0005737|cytoplasm;GO:0022627|cytosolic small ribosomal subunit;GO:0005634|nucleus;	GO:0003743|translation initiation factor activity;	K15027	EIF2D; translation initiation factor 2D
VN_GLEAN_10000391	114	115	99	70.6842	55	38	46	72.1994	0.979013	-0.0305998	1	1	down	no	VN_GLEAN_10000391	protein_coding	chrscaffold5919:14844-28790:+	gi|645000953|ref|XP_008209310.1|	434	6e-45	PREDICTED: uncharacterized protein LOC100122234 isoform X2 [Nasonia vitripennis]	.	.	.	.	Q6ZSB9	88.2	2e-16	Zinc finger and BTB domain-containing protein 49	.	.	.	.	pfam00096	zf-C2H2	Zinc finger, C2H2 type. The C2H2 zinc finger is the classical zinc finger domain. The two conserved cysteines and histidines co-ordinate a zinc ion. The following pattern describes the zinc finger. #-X-C-X(1-5)-C-X3-#-X5-#-X2-H-X(3-6)-[H/C] Where X can be any amino acid, and numbers in brackets indicate the number of residues. The positions marked # are those that are important for the stable fol…	GO:0007050|cell cycle arrest;GO:0008285|negative regulation of cell proliferation;GO:0045944|positive regulation of transcription from RNA polymerase II promoter;GO:0006351|transcription, DNA-templated;	GO:0005737|cytoplasm;GO:0005634|nucleus;	GO:0046872|metal ion binding;GO:0043565|sequence-specific DNA binding;GO:0001223|transcription coactivator binding;GO:0008134|transcription factor binding;	.	.
VN_GLEAN_10000393	273	162	234	143.243	31	30	54	58.1017	2.46539	1.30181	0.000336858	0.000853777	up	yes	VN_GLEAN_10000393	protein_coding	chrscaffold20750:31325-42405:-	gi|926618750|ref|XP_013774594.1|	411	1e-41	PREDICTED: protein tweety-like [Limulus polyphemus]	.	.	.	.	Q9U6L4	112	3e-25	Protein tweety	.	.	.	.	pfam04906	Tweety	Tweety. The tweety (tty) gene has not been characterized at the protein level. However, it is thought to form a membrane protein with five potential membrane-spanning regions. A number of potential functions have been suggested in.	GO:0006821|chloride transport;	GO:0034707|chloride channel complex;GO:0016021|integral component of membrane;GO:0005886|plasma membrane;	GO:0005254|chloride channel activity;	.	.
VN_GLEAN_10000394	571	496	471	330.706	434	421	1054	956.59	0.345713	-1.53235	4.34472e-77	6.66536e-76	down	yes	VN_GLEAN_10000394	protein_coding	chrscaffold8978:5551-6687:-	gi|501294218|dbj|BAN20702.1|	640	6e-77	tob protein [Riptortus pedestris]	gi|826424098|ref|XM_012671478.1|	142	4e-66	PREDICTED: Monomorium pharaonis protein Tob1-like (LOC105831392), transcript variant X2, mRNA	Q61471	180	7e-51	Protein Tob1	.	.	.	.	pfam07742	BTG	BTG family.	GO:0030514|negative regulation of BMP signaling pathway;GO:0008285|negative regulation of cell proliferation;GO:0060212|negative regulation of nuclear-transcribed mRNA poly(A) tail shortening;GO:0045668|negative regulation of osteoblast differentiation;GO:0017148|negative regulation of translation;GO:1900153|positive regulation of nuclear-transcribed mRNA catabolic process, deadenylation-dependen…	GO:0030014|CCR4-NOT complex;GO:0005737|cytoplasm;GO:0005634|nucleus;	GO:0030971|receptor tyrosine kinase binding;GO:0046332|SMAD binding;GO:0003714|transcription corepressor activity;	K14443	TOB; protein Tob/BTG
VN_GLEAN_10000395	1745	1630	1693	1091.73	3103	2218	6227	5846.74	0.186725	-2.42101	0	0	down	yes	VN_GLEAN_10000395	protein_coding	chrscaffold21180:3842-6335:+	gi|241378367|ref|XP_002409147.1|	438	3e-47	beta-glucocerebrosidase, putative [Ixodes scapularis]	.	.	.	.	G5ECR8	143	8e-38	Putative glucosylceramidase 3	STM4426	54.3	1e-07	COG5520	pfam02055	Glyco_hydro_30	O-Glycosyl hydrolase family 30.	GO:0005975|carbohydrate metabolic process;GO:0006665|sphingolipid metabolic process;	.	GO:0004348|glucosylceramidase activity;	K01201	GBA, srfJ; glucosylceramidase [EC:3.2.1.45]
VN_GLEAN_10000396	1	0	0	0.204283	0	0	0	0	Inf	Inf	1	1	up	no	VN_GLEAN_10000396	protein_coding	chrscaffold21180:47794-52351:+	.	.	.	.	.	.	.	.	.	.	.	.	.	.	.	.	pfam05350	GSK-3_bind	Glycogen synthase kinase-3 binding. Glycogen synthase kinase-3 (GSK-3) sequentially phosphorylates four serine residues on glycogen synthase (GS), in the sequence SxxxSxxxSxxx-SxxxS(p), by recognizing and phosphorylating the first serine in the sequence motif SxxxS(P) (where S(p) represents a phosphoserine). Interaction of GSK-3 with a peptide derived from GSK-3 binding protein (this family) prev…	.	.	.	.	.
VN_GLEAN_10000397	835	786	728	505.766	250	387	376	507.088	0.997394	-0.00376496	0.916377	1	down	no	VN_GLEAN_10000397	protein_coding	chrscaffold32270:7167-24685:+	gi|998505734|ref|XP_015513099.1|	2057	0	PREDICTED: vacuolar protein sorting-associated protein 11 homolog [Neodiprion lecontei]	gi|731504746|ref|XM_010597926.1|	45	1e-11	PREDICTED: Loxodonta africana vacuolar protein sorting 11 homolog (S. cerevisiae) (VPS11), transcript variant X2, mRNA	Q9H270	679	0	Vacuolar protein sorting-associated protein 11 homolog	.	.	.	.	pfam12451	VPS11_C	Vacuolar protein sorting protein 11 C terminal. This domain family is found in eukaryotes, and is approximately 50 amino acids in length. Vps 11 is one of the evolutionarily conserved class C vacuolar protein sorting genes (c-vps: vps11, vps16, vps18, and vps33), whose products physically associate to form the c-vps protein complex required for vesicle docking and fusion.	GO:0006914|autophagy;GO:0034058|endosomal vesicle fusion;GO:0007032|endosome organization;GO:0008333|endosome to lysosome transport;GO:0006886|intracellular protein transport;GO:0007040|lysosome organization;GO:1903364|positive regulation of cellular protein catabolic process;GO:2000643|positive regulation of early endosome to late endosome transport;GO:1903955|positive regulation of protein targ…	GO:0005776|autophagosome;GO:0030136|clathrin-coated vesicle;GO:0005769|early endosome;GO:0030139|endocytic vesicle;GO:0005768|endosome;GO:0030897|HOPS complex;GO:0005770|late endosome;GO:0031902|late endosome membrane;GO:0005765|lysosomal membrane;GO:0005764|lysosome;	GO:0000166|nucleotide binding;GO:0030674|protein binding, bridging;GO:0019904|protein domain specific binding;GO:0019905|syntaxin binding;GO:0008270|zinc ion binding;	.	.
VN_GLEAN_10000398	4	4	3	2.36855	8	15	10	16.4622	0.143878	-2.79708	1.65789e-07	5.64872e-07	down	yes	VN_GLEAN_10000398	protein_coding	chrscaffold32270:30300-33408:-	gi|91080763|ref|XP_967505.1|	1086	2e-133	PREDICTED: otopetrin-2 isoform X2 [Tribolium castaneum]	.	.	.	.	Q80SX5	60.1	6e-08	Otopetrin-2	.	.	.	.	pfam03189	Otopetrin	Otopetrin.	.	GO:0016021|integral component of membrane;	.	.	.
VN_GLEAN_10000401	10	5	4	4.03686	7	2	4	6.99071	0.577461	-0.792205	0.279957	0.399181	down	no	VN_GLEAN_10000401	protein_coding	chrscaffold32900:52398-52697:-	gi|242006012|ref|XP_002423851.1|	367	3e-39	zinc finger protein, putative [Pediculus humanus corporis]	gi|347963084|ref|XM_566366.4|	114	3e-51	Anopheles gambiae str. PEST AGAP000062-PA (AgaP_AGAP000062) mRNA, complete cds	Q5T0B9	88.6	2e-20	Zinc finger protein 362	.	.	.	.	pfam13465	zf-H2C2_2	Zinc-finger double domain.	GO:0006355|regulation of transcription, DNA-templated;GO:0006351|transcription, DNA-templated;	GO:0005634|nucleus;	GO:0003677|DNA binding;GO:0046872|metal ion binding;	.	.
VN_GLEAN_10000402	490	425	430	289.304	334	413	396	578.492	0.500101	-0.999708	2.39464e-28	1.80344e-27	down	no	VN_GLEAN_10000402	protein_coding	chrscaffold33472:41761-45953:+	gi|938065929|gb|KPP66252.1|	736	3e-94	omega-amidase NIT2-like [Scleropages formosus]	.	.	.	.	Q497B0	284	3e-94	Omega-amidase NIT2	SPAC26A3.11	210	2e-65	COG0388	pfam00795	CN_hydrolase	Carbon-nitrogen hydrolase. This family contains hydrolases that break carbon-nitrogen bonds. The family includes: Nitrilase EC:3.5.5.1, Aliphatic amidase EC:3.5.1.4, Biotidinase EC:3.5.1.12, Beta-ureidopropionase EC:3.5.1.6. Nitrilase-related proteins generally have a conserved E-K-C catalytic triad, and are multimeric alpha-beta-beta-alpha sandwich proteins.	GO:0006528|asparagine metabolic process;GO:0006541|glutamine metabolic process;GO:0006107|oxaloacetate metabolic process;	GO:0005813|centrosome;GO:0070062|extracellular exosome;GO:0005739|mitochondrion;	GO:0050152|omega-amidase activity;	K13566	NIT2; omega-amidase [EC:3.5.1.3]
VN_GLEAN_10000405	0	0	0	0	0	0	2	0.957745	#NAME?	#NAME?	0.175862	0.2669	down	no	VN_GLEAN_10000405	protein_coding	chrscaffold16533:22892-29201:-	.	.	.	.	.	.	.	.	.	.	.	.	.	.	.	.	.	.	.	.	.	.	.	.
VN_GLEAN_10000406	2	3	2	1.51737	0	0	0	0	Inf	Inf	0.230487	0.336505	up	no	VN_GLEAN_10000406	protein_coding	chrscaffold8927:4711-28668:-	.	.	.	.	.	.	.	.	.	.	.	.	.	.	.	.	pfam14662	CCDC155	Coiled-coil region of CCDC155. This is a small family of eukaryotic proteins of unknown function.ThiS is the central coiled-coil region.	.	.	.	.	.
VN_GLEAN_10000407	57	41	46	30.8865	8	22	27	27.8365	1.10956	0.149994	0.737178	0.848699	up	no	VN_GLEAN_10000407	protein_coding	chrscaffold30022:1711-8908:+	gi|998493003|ref|XP_015512225.1|	477	4e-50	PREDICTED: adenosine monophosphate-protein transferase FICD homolog isoform X2 [Neodiprion lecontei]	.	.	.	.	B3N5J3	80.9	6e-15	Adenosine monophosphate-protein transferase FICD homolog	MA2133	53.1	9e-07	COG3177	pfam13414	TPR_11	TPR repeat.	GO:0018117|protein adenylylation;	GO:0016021|integral component of membrane;	GO:0005524|ATP binding;GO:0070733|protein adenylyltransferase activity;	.	.
VN_GLEAN_10000408	6283	5750	6420	3975.29	4343	7526	5656	8760.65	0.453767	-1.13998	4.17962e-46	4.36714e-45	down	yes	VN_GLEAN_10000408	protein_coding	chrscaffold30022:18059-20432:-	gi|936683961|ref|XP_014239044.1|	599	2e-76	PREDICTED: 60S ribosomal protein L21-like [Trichogramma pretiosum]	.	.	.	.	P46778	218	3e-71	60S ribosomal protein L21	YBR191w	185	9e-59	COG2139	pfam01157	Ribosomal_L21e	Ribosomal protein L21e.	GO:0000184|nuclear-transcribed mRNA catabolic process, nonsense-mediated decay;GO:0006364|rRNA processing;GO:0006614|SRP-dependent cotranslational protein targeting to membrane;GO:0006412|translation;GO:0006413|translational initiation;GO:0019083|viral transcription;	GO:0005737|cytoplasm;GO:0005829|cytosol;GO:0022625|cytosolic large ribosomal subunit;GO:0016020|membrane;GO:0005730|nucleolus;	GO:0044822|poly(A) RNA binding;GO:0003723|RNA binding;GO:0003735|structural constituent of ribosome;	K02889	RP-L21e, RPL21; large subunit ribosomal protein L21e
VN_GLEAN_10000409	11	4	12	5.76986	2	0	6	4.05933	1.42138	0.507294	0.715695	0.82824	up	no	VN_GLEAN_10000409	protein_coding	chrscaffold30022:23318-32364:+	gi|1000198155|gb|KXJ71909.1|	445	3e-50	hypothetical protein RP20_CCG019399 [Aedes albopictus]	.	.	.	.	F1M625	155	4e-44	Ubiquitin carboxyl-terminal hydrolase 46	.	.	.	.	pfam00443	UCH	Ubiquitin carboxyl-terminal hydrolase.	GO:0008343|adult feeding behavior;GO:0001662|behavioral fear response;GO:0048149|behavioral response to ethanol;GO:0016579|protein deubiquitination;GO:0032228|regulation of synaptic transmission, GABAergic;GO:0060013|righting reflex;GO:0006511|ubiquitin-dependent protein catabolic process;	.	GO:0004843|ubiquitin-specific protease activity;	K11842	USP12_46; ubiquitin carboxyl-terminal hydrolase 12/46 [EC:3.4.19.12]
VN_GLEAN_10000410	708	680	668	442.981	210	290	323	413.178	1.07213	0.100482	0.342964	0.472187	up	no	VN_GLEAN_10000410	protein_coding	chrscaffold30022:47646-50865:-	gi|321475533|gb|EFX86495.1|	601	5e-76	hypothetical protein DAPPUDRAFT_307738 [Daphnia pulex]	.	.	.	.	Q9VCA9	210	2e-67	Signal peptidase complex subunit 3	.	.	.	.	pfam04573	SPC22	Signal peptidase subunit. Translocation of polypeptide chains across the endoplasmic reticulum membrane is triggered by signal sequences. During translocation of the nascent chain through the membrane, the signal sequence of most secretory and membrane proteins is cleaved off. Cleavage occurs by the signal peptidase complex (SPC) which consists of four subunits in yeast and five in mammals. This …	GO:0006465|signal peptide processing;	GO:0016021|integral component of membrane;GO:0031090|organelle membrane;GO:0005787|signal peptidase complex;	GO:0008233|peptidase activity;	K12948	SPCS3, SPC3; signal peptidase complex subunit 3 [EC:3.4.-.-]
VN_GLEAN_10000412	0	1	0	0.223576	0	0	0	0	Inf	Inf	1	1	up	no	VN_GLEAN_10000412	protein_coding	chrscaffold8226:3888-4769:-	gi|343474235|emb|CCD14077.1|	663	1e-79	unnamed protein product [Trypanosoma congolense IL3000]	.	.	.	.	.	.	.	.	.	.	.	.	pfam13868	Trichoplein	tumor suppressor, Mitostatin. Trichoplein or mitostatin, was first defined as a meiosis-specific nuclear structural protein. It has since been linked with mitochondrial movement. It is associated with the mitochondrial outer membrane, and over-expression leads to reduction in mitochondrial motility whereas lack of it enhances mitochondrial movement. The activity appears to be mediated through bin…	.	.	.	.	.
VN_GLEAN_10000413	0	0	0	0	2	0	0	1.1861	#NAME?	#NAME?	0.155303	0.240001	down	no	VN_GLEAN_10000413	protein_coding	chrscaffold8226:10477-11970:+	.	.	.	.	.	.	.	.	.	.	.	.	.	.	.	.	pfam12345	DUF3641	Protein of unknown function (DUF3641). This domain family is found in bacteria and eukaryotes, and is approximately 140 amino acids in length. The family is found in association with pfam04055. This family consists of proteins which are commonly annotated as Radical SAM domains but there is little annotation to back this up.	.	.	.	.	.
VN_GLEAN_10000415	2830	2583	2579	1720.51	564	547	746	944.398	1.82181	0.865373	2.86369e-29	2.23807e-28	up	no	VN_GLEAN_10000415	protein_coding	chrscaffold8226:41874-50282:+	gi|224486309|gb|ACN51920.1|	2378	0	phosphoglucose isomerase [Daphnia magna]	gi|262303004|gb|GQ886522.1|	434	0	Libinia emarginata voucher LemMALA glucose phosphate isomerase mRNA, partial cds	P52031	847	0	Glucose-6-phosphate isomerase	PM0416	763	0	COG0166	pfam00342	PGI	Phosphoglucose isomerase. Phosphoglucose isomerase catalyses the interconversion of glucose-6-phosphate and fructose-6-phosphate.	GO:0006094|gluconeogenesis;GO:0006096|glycolytic process;	GO:0005737|cytoplasm;	GO:0004347|glucose-6-phosphate isomerase activity;	K01810	GPI, pgi; glucose-6-phosphate isomerase [EC:5.3.1.9]
VN_GLEAN_10000416	76	84	90	54.0192	18	51	43	54.8251	0.9853	-0.021365	0.796358	0.901969	down	no	VN_GLEAN_10000416	protein_coding	chrscaffold20256:5207-9125:+	gi|556976582|ref|XP_005995710.1|	538	1e-64	PREDICTED: protein KTI12 homolog isoform X2 [Latimeria chalumnae]	.	.	.	.	Q4KLF3	197	2e-60	Protein KTI12 homolog	SPAC30.02c	115	1e-29	COG4088	pfam08433	KTI12	Chromatin associated protein KTI12. This is a family of chromatin associated proteins which interact with the Elongator complex, a component of the elongating form of RNA polymerase II. The Elongator complex has histone acetyltransferase activity.	.	.	GO:0005524|ATP binding;	K15456	KTI12; protein KTI12
VN_GLEAN_10000417	29	16	15	12.787	9	9	11	14.7625	0.866182	-0.207258	0.715009	0.827612	down	no	VN_GLEAN_10000417	protein_coding	chrscaffold20256:10991-20102:-	.	.	.	.	.	.	.	.	.	.	.	.	.	.	.	.	pfam07778	CENP-I	Mis6. Mis6 is an essential centromere connector protein acting during G1-S phase of the cell cycle. Mis6 is thought to be required for recruiting CENP-A, the centromere- specific histone H3 variant, an important event for centromere function and chromosome segregation during mitosis.	.	.	.	.	.
VN_GLEAN_10000418	7068	6914	6715	4460.51	4848	7756	6095	9376.61	0.475706	-1.07186	2.50256e-90	4.37119e-89	down	yes	VN_GLEAN_10000418	protein_coding	chrscaffold20256:31118-53468:+	gi|459353537|gb|AGG55290.1|	740	2e-85	ribosomal protein L18 [Litopenaeus vannamei]	gi|655897699|ref|XM_008252423.1|	48	4e-13	PREDICTED: Oryctolagus cuniculus ribosomal protein L18 (RPL18), mRNA	Q4GXG7	264	3e-78	60S ribosomal protein L18	SPBC11C11.07	176	4e-48	COG1727	pfam00828	Ribosomal_L18e	Ribosomal protein L18e/L15. This family includes eukaryotic L18 as well as prokaryotic L15.	GO:0006412|translation;	GO:0005840|ribosome;	GO:0003735|structural constituent of ribosome;	.	.
VN_GLEAN_10000419	79	66	78	47.9793	22	69	32	60.2446	0.796408	-0.328421	0.104229	0.169639	down	no	VN_GLEAN_10000419	protein_coding	chrscaffold14835:19802-43137:-	gi|390335354|ref|XP_788388.3|	667	2e-82	PREDICTED: deoxynucleoside triphosphate triphosphohydrolase SAMHD1 [Strongylocentrotus purpuratus]	.	.	.	.	Q5ZJL9	251	1e-77	Deoxynucleoside triphosphate triphosphohydrolase SAMHD1	TM1547	64.7	2e-11	COG1078	pfam01966	HD	HD domain. HD domains are metal dependent phosphohydrolases.	GO:0046061|dATP catabolic process;GO:0051607|defense response to virus;GO:0006203|dGTP catabolic process;GO:0045087|innate immune response;GO:0045088|regulation of innate immune response;	GO:0005634|nucleus;	GO:0032567|dGTP binding;GO:0008832|dGTPase activity;GO:0003676|nucleic acid binding;GO:0003723|RNA binding;GO:0008270|zinc ion binding;	.	.
VN_GLEAN_10000420	507	488	491	320.224	167	158	143	240.504	1.33147	0.41302	0.000403382	0.0010144	up	no	VN_GLEAN_10000420	protein_coding	chrscaffold6247:24113-40747:-	gi|642940435|ref|XP_008194234.1|	849	5e-101	PREDICTED: rho GTPase-activating protein 26, partial [Tribolium castaneum]	.	.	.	.	Q08DP6	254	2e-73	Rho GTPase-activating protein 10	.	.	.	.	pfam00620	RhoGAP	RhoGAP domain. GTPase activator proteins towards Rho/Rac/Cdc42-like small GTPases.	GO:0007010|cytoskeleton organization;GO:0043066|negative regulation of apoptotic process;GO:0007165|signal transduction;	GO:0005829|cytosol;GO:0048471|perinuclear region of cytoplasm;GO:0005886|plasma membrane;	GO:0005096|GTPase activator activity;	K13736	ARHGAP10; Rho GTPase-activating protein 10
VN_GLEAN_10000421	125	115	121	77.7501	40	41	37	60.3796	1.28769	0.364783	0.0853334	0.141305	up	no	VN_GLEAN_10000421	protein_coding	chrscaffold6247:41871-57333:-	gi|321466438|gb|EFX77433.1|	488	1e-54	hypothetical protein DAPPUDRAFT_321304 [Daphnia pulex]	.	.	.	.	B2RQE8	106	1e-25	Rho GTPase-activating protein 42	.	.	.	.	pfam05464	Phi-29_GP4	Phi-29-like late genes activator (early protein GP4). This family consists of phi-29-like late genes activator (or early protein GP4). This protein is thought to be a positive regulator of late transcription and may function as a sigma like component of the host RNA polymerase.	GO:0035024|negative regulation of Rho protein signal transduction;GO:0003085|negative regulation of systemic arterial blood pressure;GO:1904694|negative regulation of vascular smooth muscle contraction;GO:0007165|signal transduction;	.	GO:0005096|GTPase activator activity;	.	.
VN_GLEAN_10000422	12	4	6	4.65992	1	0	14	7.29726	0.638585	-0.647049	0.323308	0.450688	down	no	VN_GLEAN_10000422	protein_coding	chrscaffold1173:2350-21446:-	gi|914569917|gb|KOB73432.1|	1185	1e-152	DN cadherin-like protein, partial [Operophtera brumata]	.	.	.	.	O15943	66.2	1e-10	Neural-cadherin	.	.	.	.	pfam00028	Cadherin	Cadherin domain.	GO:0048675|axon extension;GO:0048846|axon extension involved in axon guidance;GO:0007411|axon guidance;GO:0007412|axon target recognition;GO:0007413|axonal fasciculation;GO:0016339|calcium-dependent cell-cell adhesion via plasma membrane cell adhesion molecules;GO:0044331|cell-cell adhesion mediated by cadherin;GO:0007156|homophilic cell adhesion via plasma membrane adhesion molecules;GO:0050774|…	GO:0030424|axon;GO:0005911|cell-cell junction;GO:0030425|dendrite;GO:0016021|integral component of membrane;GO:0005887|integral component of plasma membrane;GO:0005886|plasma membrane;	GO:0008013|beta-catenin binding;GO:0045296|cadherin binding;GO:0005509|calcium ion binding;GO:0050839|cell adhesion molecule binding;GO:0042803|protein homodimerization activity;GO:0004872|receptor activity;	.	.
VN_GLEAN_10000423	5	7	10	4.77682	1	4	1	2.91967	1.63608	0.710245	0.61299	0.743382	up	no	VN_GLEAN_10000423	protein_coding	chrscaffold1173:31425-45638:-	gi|61162135|dbj|BAD91056.1|	1611	0	Cj-cadherin [Caridina japonica]	gi|61162134|dbj|AB190301.1|	164	3e-78	Caridina japonica Cjcad mRNA for Cj-cadherin, complete cds	O15943	64.7	1e-09	Neural-cadherin	.	.	.	.	pfam00028	Cadherin	Cadherin domain.	GO:0048675|axon extension;GO:0048846|axon extension involved in axon guidance;GO:0007411|axon guidance;GO:0007412|axon target recognition;GO:0007413|axonal fasciculation;GO:0016339|calcium-dependent cell-cell adhesion via plasma membrane cell adhesion molecules;GO:0044331|cell-cell adhesion mediated by cadherin;GO:0007156|homophilic cell adhesion via plasma membrane adhesion molecules;GO:0050774|…	GO:0030424|axon;GO:0005911|cell-cell junction;GO:0030425|dendrite;GO:0016021|integral component of membrane;GO:0005887|integral component of plasma membrane;GO:0005886|plasma membrane;	GO:0008013|beta-catenin binding;GO:0045296|cadherin binding;GO:0005509|calcium ion binding;GO:0050839|cell adhesion molecule binding;GO:0042803|protein homodimerization activity;GO:0004872|receptor activity;	.	.
VN_GLEAN_10000424	129	119	119	79.0235	56	57	72	94.0199	0.840497	-0.250686	0.152313	0.236863	down	no	VN_GLEAN_10000424	protein_coding	chrscaffold469:29880-41788:-	gi|938071725|gb|KPP69976.1|	901	5e-103	zinc finger protein 341-like, partial [Scleropages formosus]	gi|658856604|ref|XM_008412735.1|	54	8e-17	PREDICTED: Poecilia reticulata zinc finger protein 341 (znf341), mRNA	Q9BYN7	81.6	3e-14	Zinc finger protein 341	.	.	.	.	pfam13465	zf-H2C2_2	Zinc-finger double domain.	GO:0006355|regulation of transcription, DNA-templated;GO:0006351|transcription, DNA-templated;	GO:0005634|nucleus;	GO:0003677|DNA binding;GO:0046872|metal ion binding;GO:0003700|transcription factor activity, sequence-specific DNA binding;	.	.
VN_GLEAN_10000425	140	130	130	86.1393	29	9	29	35.2431	2.44414	1.28933	1.20597e-07	4.16522e-07	up	yes	VN_GLEAN_10000425	protein_coding	chrscaffold8891:1872-14869:+	.	.	.	.	.	.	.	.	.	.	.	.	.	.	.	.	pfam01500	Keratin_B2	Keratin, high sulfur B2 protein. High sulfur proteins are cysteine-rich proteins synthesized during the differentiation of hair matrix cells, and form hair fibres in association with hair keratin intermediate filaments. This family has been divided up into four regions, with the second region containing 8 copies of a short repeat. This family is also known as B2 or KAP1.	.	.	.	.	.
VN_GLEAN_10000426	45	31	32	23.1328	25	15	36	38.9947	0.593229	-0.753339	0.00682272	0.0142731	down	no	VN_GLEAN_10000426	protein_coding	chrscaffold8891:22105-37846:+	.	.	.	.	.	.	.	.	.	.	.	.	.	.	.	.	.	.	.	.	.	.	.	.
VN_GLEAN_10000427	8	4	2	2.96664	20	8	4	17.472	0.169795	-2.55814	0.000991966	0.00235851	down	yes	VN_GLEAN_10000427	protein_coding	chrscaffold21278:23582-28929:+	gi|634836154|ref|XP_007934723.1|	183	1e-12	PREDICTED: ankyrin repeat and protein kinase domain-containing protein 1 [Orycteropus afer afer]	.	.	.	.	G5E8K5	51.2	2e-06	Ankyrin-3	SPAC6C3.08	50.4	8e-07	COG0666	pfam12796	Ank_2	Ankyrin repeats (3 copies).	GO:0007411|axon guidance;GO:0007409|axonogenesis;GO:0071286|cellular response to magnesium ion;GO:0045184|establishment of protein localization;GO:0043001|Golgi to plasma membrane protein transport;GO:0010960|magnesium ion homeostasis;GO:0072660|maintenance of protein location in plasma membrane;GO:0071709|membrane assembly;GO:0000281|mitotic cytokinesis;GO:1902260|negative regulation of delayed …	GO:0030424|axon;GO:0043194|axon initial segment;GO:0009925|basal plasma membrane;GO:0016323|basolateral plasma membrane;GO:0005923|bicellular tight junction;GO:0009986|cell surface;GO:0005737|cytoplasm;GO:0030425|dendrite;GO:0014704|intercalated disc;GO:0016328|lateral plasma membrane;GO:0005764|lysosome;GO:0016020|membrane;GO:0031594|neuromuscular junction;GO:0033268|node of Ranvier;GO:0033270|p…	GO:0045296|cadherin binding;GO:0008093|cytoskeletal adaptor activity;GO:0008092|cytoskeletal protein binding;GO:0044325|ion channel binding;GO:0030674|protein binding, bridging;GO:0030507|spectrin binding;GO:0005200|structural constituent of cytoskeleton;	K10380	ANK; ankyrin
VN_GLEAN_10000429	2022	1868	1956	1259.14	957	859	1251	1563.42	0.805373	-0.312271	2.56495e-06	7.98397e-06	down	no	VN_GLEAN_10000429	protein_coding	chrscaffold15729:42038-57831:-	gi|646714569|gb|KDR18482.1|	2328	0	TBC1 domain family member, partial [Zootermopsis nevadensis]	gi|170034921|ref|XM_001845269.1|	251	2e-126	Culex quinquefasciatus ecotropic viral integration site, mRNA	Q9VYY9	761	0	Ecotropic viral integration site 5 ortholog	.	.	.	.	pfam00566	RabGAP-TBC	Rab-GTPase-TBC domain. Identification of a TBC domain in GYP6_YEAST and GYP7_YEAST, which are GTPase activator proteins of yeast Ypt6 and Ypt7, implies that these domains are GTPase activator proteins of Rab-like small GTPases.	GO:0090630|activation of GTPase activity;GO:0007298|border follicle cell migration;GO:0006886|intracellular protein transport;GO:0030334|regulation of cell migration;GO:0043087|regulation of GTPase activity;GO:0032880|regulation of protein localization;GO:0031338|regulation of vesicle fusion;	GO:0005737|cytoplasm;GO:0005768|endosome;GO:0005794|Golgi apparatus;GO:0031982|vesicle;	GO:0005096|GTPase activator activity;GO:0017137|Rab GTPase binding;	.	.
VN_GLEAN_10000430	327	295	285	195.181	73	122	127	160.466	1.21634	0.282549	0.0487636	0.0858469	up	no	VN_GLEAN_10000430	protein_coding	chrscaffold13029:21738-28184:-	gi|345492655|ref|XP_003426902.1|	665	4e-78	PREDICTED: bromodomain-containing protein 7 isoform X3 [Nasonia vitripennis]	.	.	.	.	Q5ZKG2	166	2e-45	Bromodomain-containing protein 7	ECU10g1430	51.2	1e-06	COG5076	pfam12024	DUF3512	Domain of unknown function (DUF3512). This presumed domain is functionally uncharacterized. This domain is found in eukaryotes. This domain is typically between 231 to 249 amino acids in length. This domain is found associated with pfam00439.	GO:0007049|cell cycle;GO:0006355|regulation of transcription, DNA-templated;GO:0006351|transcription, DNA-templated;GO:0016055|Wnt signaling pathway;	GO:0005634|nucleus;	.	K11723	BRD7_9; bromodomain-containing protein 7/9
VN_GLEAN_10000432	10937	9938	10952	6855.03	1154	897	1831	1975.55	3.46994	1.79491	2.68166e-79	4.28401e-78	up	yes	VN_GLEAN_10000432	protein_coding	chrscaffold7463:207-1732:-	.	.	.	.	.	.	.	.	.	.	.	.	.	.	.	.	pfam03169	OPT	OPT oligopeptide transporter protein. The OPT family of oligopeptide transporters is distinct from the ABC pfam00005 and PTR pfam00854 transporter families. OPT transporters were first recognized in fungi (Candida albicans and Schizosaccharomyces pombe), but this alignment also includes orthologues from Arabidopsis thaliana. OPT transporters are thought to have 12-14 transmembrane domains and con…	.	.	.	.	.
VN_GLEAN_10000433	60	43	47	32.1655	21	2	9	17.6878	1.81852	0.862763	0.0162559	0.0316018	up	no	VN_GLEAN_10000433	protein_coding	chrscaffold7463:2253-30734:+	gi|926606944|ref|XP_013785416.1|	338	4e-31	PREDICTED: neuropeptide FF receptor 2-like [Limulus polyphemus]	.	.	.	.	Q95254	81.6	2e-15	Growth hormone secretagogue receptor type 1	.	.	.	.	pfam00001	7tm_1	7 transmembrane receptor (rhodopsin family). This family contains, amongst other G-protein-coupled receptors (GCPRs), members of the opsin family, which have been considered to be typical members of the rhodopsin superfamily. They share several motifs, mainly the seven transmembrane helices, GCPRs of the rhodopsin superfamily. All opsins bind a chromophore, such as 11-cis-retinal. The function of…	GO:0008154|actin polymerization or depolymerization;GO:0008343|adult feeding behavior;GO:0032869|cellular response to insulin stimulus;GO:0046697|decidualization;GO:0007186|G-protein coupled receptor signaling pathway;GO:0030252|growth hormone secretion;GO:0009755|hormone-mediated signaling pathway;GO:0050728|negative regulation of inflammatory response;GO:0032691|negative regulation of interleuk…	GO:0009986|cell surface;GO:0016021|integral component of membrane;GO:0045121|membrane raft;GO:0043005|neuron projection;GO:0005886|plasma membrane;	GO:0004930|G-protein coupled receptor activity;GO:0001616|growth hormone secretagogue receptor activity;GO:0016520|growth hormone-releasing hormone receptor activity;	K04284	GHSR; growth hormone secretagogue receptor
VN_GLEAN_10000434	764	756	704	479.298	262	218	276	388.25	1.23451	0.303937	0.00221157	0.00499411	up	no	VN_GLEAN_10000434	protein_coding	chrscaffold16880:31577-46040:-	gi|925672792|gb|KOX70425.1|	3316	0	F-box only protein 11 [Melipona quadrifasciata]	gi|964157010|ref|XM_001953563.2|	401	0	Drosophila ananassae uncharacterized protein (Dana\GF17149), mRNA	Q7TPD1	1101	0	F-box only protein 11	.	.	.	.	pfam13229	Beta_helix	Right handed beta helix region. This region contains a parallel beta helix region that shares some similarity with Pectate lyases.	GO:0006464|cellular protein modification process;GO:0007605|sensory perception of sound;	GO:0005694|chromosome;GO:0005737|cytoplasm;GO:0005730|nucleolus;GO:0005634|nucleus;GO:0000151|ubiquitin ligase complex;	GO:0016274|protein-arginine N-methyltransferase activity;GO:0004842|ubiquitin-protein transferase activity;GO:0008270|zinc ion binding;	K10297	FBXO11; F-box protein 11
VN_GLEAN_10000435	2	2	4	1.73187	2	2	1	2.58884	0.668973	-0.579981	0.616793	0.743382	down	no	VN_GLEAN_10000435	protein_coding	chrscaffold16880:54658-55547:-	.	.	.	.	.	.	.	.	.	.	.	.	.	.	.	.	pfam02388	FemAB	FemAB family. The femAB operon codes for two nearly identical approximately 50-kDa proteins involved in the formation of the Staphylococcal pentaglycine interpeptide bridge in peptidoglycan. These proteins are also considered as a factor influencing the level of methicillin resistance.	.	.	.	.	.
VN_GLEAN_10000436	303	281	241	177.511	128	99	202	218.374	0.812873	-0.298898	0.0459291	0.0812614	down	no	VN_GLEAN_10000436	protein_coding	chrscaffold19682:35562-51890:-	gi|780709364|ref|XP_011704085.1|	2537	0	PREDICTED: calcium-binding mitochondrial carrier protein Aralar1 isoform X3 [Wasmannia auropunctata]	gi|964098619|ref|XM_014905378.1|	240	2e-120	Drosophila ananassae uncharacterized protein, transcript variant C (Dana\GF23336), mRNA	Q9VA73	901	0	Calcium-binding mitochondrial carrier protein Aralar1	.	.	.	.	pfam00153	Mito_carr	Mitochondrial carrier protein.	GO:0006412|translation;GO:0055085|transmembrane transport;GO:0042060|wound healing;	GO:0016021|integral component of membrane;GO:0005811|lipid particle;GO:0005743|mitochondrial inner membrane;GO:0005739|mitochondrion;	GO:0005509|calcium ion binding;GO:0003735|structural constituent of ribosome;	K15105	SLC25A12_13, AGC; solute carrier family 25 (mitochondrial aspartate/glutamate transporter), member 12/13
VN_GLEAN_10000437	662	659	665	428.232	176	287	268	365.29	1.17231	0.229348	0.0305123	0.0560471	up	no	VN_GLEAN_10000437	protein_coding	chrscaffold28078:272-46990:-	gi|241063668|ref|XP_002408198.1|	725	5e-87	serine/threonine protein kinase rio3, putative [Ixodes scapularis]	.	.	.	.	Q9DBU3	251	2e-76	Serine/threonine-protein kinase RIO3	SPAC10F6.10	87	6e-18	COG1718	pfam01163	RIO1	RIO1 family. This is a family of atypical serine kinases which are found in archaea, bacteria and eukaryotes. Activity of Rio1 is vital in Saccharomyces cerevisiae for the processing of ribosomal RNA, as well as for proper cell cycle progression and chromosome maintenance. The structure of RIO1 has been determined.	.	.	GO:0005524|ATP binding;GO:0046872|metal ion binding;GO:0004674|protein serine/threonine kinase activity;	K08872	RIOK3, SUDD; RIO kinase 3 [EC:2.7.11.1]
VN_GLEAN_10000438	1056	1004	957	649.812	304	479	407	596.455	1.08946	0.123607	0.175012	0.266167	up	no	VN_GLEAN_10000438	protein_coding	chrscaffold18237:7549-24523:-	gi|646701285|gb|KDR11090.1|	463	7e-54	NADH dehydrogenase [ubiquinone] 1 beta subcomplex subunit 5, mitochondrial [Zootermopsis nevadensis]	.	.	.	.	Q4R4E0	104	2e-25	NADH dehydrogenase [ubiquinone] 1 beta subcomplex subunit 5, mitochondrial	.	.	.	.	pfam09781	NDUF_B5	NADH:ubiquinone oxidoreductase, NDUFB5/SGDH subunit. Members of this family mediate the transfer of electrons from NADH to the respiratory chain. The immediate electron acceptor for the enzyme is believed to be ubiquinone, the reaction that occurs being: NADH + ubiquinone = NAD(+) + ubiquinol.	GO:0055114|oxidation-reduction process;	GO:0016021|integral component of membrane;GO:0005743|mitochondrial inner membrane;GO:0070469|respiratory chain;	.	K03961	NDUFB5; NADH dehydrogenase (ubiquinone) 1 beta subcomplex subunit 5
VN_GLEAN_10000439	3	2	1	1.27904	0	0	0	0	Inf	Inf	0.289805	0.411	up	no	VN_GLEAN_10000439	protein_coding	chrscaffold18237:28803-29216:-	.	.	.	.	.	.	.	.	.	.	.	.	.	.	.	.	pfam15373	DUF4601	Domain of unknown function (DUF4601). This protein family is a domain of unknown function, which is found in eukaryotes. In humans, the gene encoding this protein is found in the position, chromosome 19 open reading frame 45.	.	.	.	.	.
VN_GLEAN_10000440	506	483	466	313.426	130	129	152	209.475	1.49625	0.581347	1.84645e-06	5.78473e-06	up	no	VN_GLEAN_10000440	protein_coding	chrscaffold18237:34805-37734:-	gi|675369431|gb|KFM62333.1|	154	1e-10	CCAAT/enhancer-binding protein gamma, partial [Stegodyphus mimosarum]	.	.	.	.	P26801	53.9	1e-08	CCAAT/enhancer-binding protein gamma	.	.	.	.	pfam07716	bZIP_2	Basic region leucine zipper.	GO:0030183|B cell differentiation;GO:0043353|enucleate erythrocyte differentiation;GO:0006955|immune response;GO:0001889|liver development;GO:0016071|mRNA metabolic process;GO:0042267|natural killer cell mediated cytotoxicity;GO:0043433|negative regulation of sequence-specific DNA binding transcription factor activity;GO:0045739|positive regulation of DNA repair;GO:0045078|positive regulation of …	GO:0005654|nucleoplasm;GO:0005634|nucleus;	GO:0003677|DNA binding;GO:0003690|double-stranded DNA binding;GO:0046982|protein heterodimerization activity;GO:0044377|RNA polymerase II core promoter proximal region sequence-specific DNA binding, bending;GO:0043565|sequence-specific DNA binding;GO:0008134|transcription factor binding;GO:0001077|transcriptional activator activity, RNA polymerase II core promoter proximal region sequence-specifi…	K10049	CEBPG; CCAAT/enhancer binding protein (C/EBP), gamma
VN_GLEAN_10000441	12	6	7	5.32611	2	3	0	2.57191	2.07088	1.05024	0.313379	0.438958	up	no	VN_GLEAN_10000441	protein_coding	chrscaffold545:19200-19907:-	gi|999972363|gb|KXJ11537.1|	378	1e-37	hypothetical protein AC249_AIPGENE5476 [Exaiptasia pallida]	.	.	.	.	.	.	.	.	.	.	.	.	pfam11736	DUF3299	Protein of unknown function (DUF3299). This is a family of bacterial proteins of unknown function.	.	.	.	.	.
VN_GLEAN_10000442	0	3	5	1.76591	1	3	0	1.97886	0.892389	-0.164255	0.981071	1	down	no	VN_GLEAN_10000442	protein_coding	chrscaffold11692:35106-42079:-	.	.	.	.	.	.	.	.	.	.	.	.	.	.	.	.	pfam05623	DUF789	Protein of unknown function (DUF789). This family consists of several plant proteins of unknown function.	.	.	.	.	.
VN_GLEAN_10000443	826	795	808	523.463	293	410	380	545.129	0.960255	-0.0585106	0.461988	0.599746	down	no	VN_GLEAN_10000443	protein_coding	chrscaffold11890:10260-53071:+	gi|926628370|ref|XP_013779793.1|	1638	0	PREDICTED: intraflagellar transport protein 81 homolog [Limulus polyphemus]	.	.	.	.	O35594	568	0	Intraflagellar transport protein 81 homolog	SMc01158	56.6	4e-08	COG0666	pfam12796	Ank_2	Ankyrin repeats (3 copies).	GO:0030154|cell differentiation;GO:0042384|cilium assembly;GO:0042073|intraciliary transport;GO:0035735|intraciliary transport involved in cilium morphogenesis;GO:0007275|multicellular organismal development;GO:0007283|spermatogenesis;	GO:0005813|centrosome;GO:0036064|ciliary basal body;GO:0005929|cilium;GO:0030992|intraciliary transport particle B;GO:0072372|primary cilium;GO:0097225|sperm midpiece;GO:0097228|sperm principal piece;	GO:0015631|tubulin binding;	.	.
VN_GLEAN_10000444	2316	2051	2015	1373.03	863	780	1549	1613.89	0.850763	-0.233171	0.000422724	0.00105754	down	no	VN_GLEAN_10000444	protein_coding	chrscaffold3519:383-9188:+	gi|926637808|ref|XP_013784897.1|	452	2e-44	PREDICTED: mucin-2-like [Limulus polyphemus]	.	.	.	.	O08789	152	2e-37	Max-binding protein MNT	.	.	.	.	pfam00010	HLH	Helix-loop-helix DNA-binding domain.	GO:0007569|cell aging;GO:2001234|negative regulation of apoptotic signaling pathway;GO:0000122|negative regulation of transcription from RNA polymerase II promoter;GO:0051726|regulation of cell cycle;GO:0006355|regulation of transcription, DNA-templated;GO:0006351|transcription, DNA-templated;	GO:0005634|nucleus;	GO:0003682|chromatin binding;GO:0003677|DNA binding;GO:0000977|RNA polymerase II regulatory region sequence-specific DNA binding;GO:0003700|transcription factor activity, sequence-specific DNA binding;GO:0001227|transcriptional repressor activity, RNA polymerase II transcription regulatory region sequence-specific binding;	K09115	MNT, ROX; MAX-binding protein
VN_GLEAN_10000445	981	851	874	582.103	237	330	332	451.977	1.2879	0.365025	0.000103575	0.000277961	up	no	VN_GLEAN_10000445	protein_coding	chrscaffold3519:9481-16049:-	gi|806629223|gb|AKB96215.1|	1053	7e-137	heat shock protein [Cherax cainii]	.	.	.	.	Q99M31	150	3e-39	Heat shock 70 kDa protein 14	SPBC1709.05	123	6e-30	COG0443	pfam00012	HSP70	Hsp70 protein. Hsp70 chaperones help to fold many proteins. Hsp70 assisted folding involves repeated cycles of substrate binding and release. Hsp70 activity is ATP dependent. Hsp70 proteins are made up of two regions: the amino terminus is the ATPase domain and the carboxyl terminus is the substrate binding region.	.	GO:0005829|cytosol;GO:0016020|membrane;GO:0005840|ribosome;	GO:0005524|ATP binding;	.	.
VN_GLEAN_10000446	2901	3183	3190	2003	2410	3789	3561	4884.79	0.410047	-1.28614	1.96767e-18	1.11322e-17	down	yes	VN_GLEAN_10000446	protein_coding	chrscaffold3519:38267-39266:+	gi|264667055|gb|ACY71124.1|	287	1e-30	60S acidic ribosomal protein P2-like protein [Scylla paramamosain]	gi|354832404|gb|JN112576.1|	55	2e-18	Epinephelus coioides 60S ribosomal protein LP1 mRNA, complete cds	P02399	76.3	4e-17	60S acidic ribosomal protein P2	SPBC23G7.15c	70.1	2e-15	COG2058	pfam00428	Ribosomal_60s	60s Acidic ribosomal protein. This family includes archaebacterial L12, eukaryotic P0, P1 and P2.	GO:0006414|translational elongation;	GO:0005840|ribosome;	GO:0003735|structural constituent of ribosome;	.	.
VN_GLEAN_10000447	425	365	362	247.717	121	152	139	208.537	1.18788	0.248392	0.0473047	0.0834815	up	no	VN_GLEAN_10000447	protein_coding	chrscaffold3519:42812-48518:-	gi|972180252|ref|XP_015171421.1|	563	5e-63	PREDICTED: E3 ubiquitin-protein ligase Hakai [Polistes dominula]	.	.	.	.	Q75N03	127	2e-30	E3 ubiquitin-protein ligase Hakai	.	.	.	.	pfam13923	zf-C3HC4_2	Zinc finger, C3HC4 type (RING finger).	GO:0007162|negative regulation of cell adhesion;GO:0030335|positive regulation of cell migration;GO:0045807|positive regulation of endocytosis;GO:0016567|protein ubiquitination;GO:0030155|regulation of cell adhesion;GO:0016337|single organismal cell-cell adhesion;	GO:0016607|nuclear speck;GO:0000151|ubiquitin ligase complex;	GO:0016874|ligase activity;GO:0003676|nucleic acid binding;GO:0061630|ubiquitin protein ligase activity;GO:0004842|ubiquitin-protein transferase activity;GO:0008270|zinc ion binding;	K15685	CBLL1; E3 ubiquitin-protein ligase Hakai [EC:2.3.2.27]
VN_GLEAN_10000448	316	324	310	204.894	2354	2884	5557	5389.36	0.0380182	-4.71717	0	0	down	yes	VN_GLEAN_10000448	protein_coding	chrscaffold22333:11418-17477:-	gi|743692758|gb|AJC52502.1|	1211	3e-163	estrogen sulfotransferase [Scylla olivacea]	.	.	.	.	Q8JG30	176	3e-50	Sulfotransferase family cytosolic 1B member 1	.	.	.	.	pfam00685	Sulfotransfer_1	Sulfotransferase domain.	GO:0008202|steroid metabolic process;GO:0051923|sulfation;GO:0042403|thyroid hormone metabolic process;GO:0006805|xenobiotic metabolic process;	GO:0005737|cytoplasm;	GO:0008146|sulfotransferase activity;	K01025	E2.8.2.-
VN_GLEAN_10000449	5	7	3	3.24356	1	16	0	7.98403	0.406256	-1.29954	0.0243979	0.0457135	down	yes	VN_GLEAN_10000449	protein_coding	chrscaffold22333:22309-24624:-	gi|743692758|gb|AJC52502.1|	1204	3e-162	estrogen sulfotransferase [Scylla olivacea]	.	.	.	.	Q8JG30	176	2e-50	Sulfotransferase family cytosolic 1B member 1	.	.	.	.	pfam00685	Sulfotransfer_1	Sulfotransferase domain.	GO:0008202|steroid metabolic process;GO:0051923|sulfation;GO:0042403|thyroid hormone metabolic process;GO:0006805|xenobiotic metabolic process;	GO:0005737|cytoplasm;	GO:0008146|sulfotransferase activity;	K01025	E2.8.2.-
VN_GLEAN_10000450	51	52	48	32.5582	4	51	19	35.0295	0.929449	-0.105552	0.570496	0.707465	down	no	VN_GLEAN_10000450	protein_coding	chrscaffold22333:29737-34172:-	gi|743692758|gb|AJC52502.1|	469	4e-54	estrogen sulfotransferase [Scylla olivacea]	.	.	.	.	Q8JG30	93.2	1e-21	Sulfotransferase family cytosolic 1B member 1	.	.	.	.	pfam00685	Sulfotransfer_1	Sulfotransferase domain.	GO:0008202|steroid metabolic process;GO:0051923|sulfation;GO:0042403|thyroid hormone metabolic process;GO:0006805|xenobiotic metabolic process;	GO:0005737|cytoplasm;	GO:0008146|sulfotransferase activity;	K01025	E2.8.2.-
VN_GLEAN_10000451	108	79	83	57.9051	16	27	25	33.9329	1.70646	0.771008	0.00302882	0.00671453	up	no	VN_GLEAN_10000451	protein_coding	chrscaffold14848:5155-17510:+	gi|1000762677|ref|XP_015604393.1|	1053	4e-135	PREDICTED: peptidyl-prolyl cis-trans isomerase-like 2 [Cephus cinctus]	.	.	.	.	Q13356	374	2e-122	Peptidyl-prolyl cis-trans isomerase-like 2	SPAC21E11.05c	210	1e-60	COG0652	pfam00160	Pro_isomerase	Cyclophilin type peptidyl-prolyl cis-trans isomerase/CLD. The peptidyl-prolyl cis-trans isomerases, also known as cyclophilins, share this domain of about 109 amino acids. Cyclophilins have been found in all organisms studied so far and catalyse peptidyl-prolyl isomerization during which the peptide bond preceding proline (the peptidyl-prolyl bond) is stabilized in the cis conformation. Mammalian…	GO:0050900|leukocyte migration;GO:0006457|protein folding;GO:0072659|protein localization to plasma membrane;GO:0000209|protein polyubiquitination;	GO:0005737|cytoplasm;GO:0005796|Golgi lumen;GO:0005654|nucleoplasm;GO:0005634|nucleus;GO:0005886|plasma membrane;	GO:0016874|ligase activity;GO:0003755|peptidyl-prolyl cis-trans isomerase activity;GO:0061630|ubiquitin protein ligase activity;GO:0034450|ubiquitin-ubiquitin ligase activity;	K10598	PPIL2, CYC4, CHP60; peptidyl-prolyl cis-trans isomerase-like 2 [EC:5.2.1.8]
VN_GLEAN_10000452	120	104	88	67.0411	22	20	26	34.7365	1.92999	0.948595	0.00014134	0.000373407	up	no	VN_GLEAN_10000452	protein_coding	chrscaffold14848:31825-45998:-	gi|189238110|ref|XP_001814014.1|	847	3e-97	PREDICTED: PHD finger protein 12 [Tribolium castaneum]	.	.	.	.	Q96QT6	59.7	1e-07	PHD finger protein 12	.	.	.	.	pfam00628	PHD	PHD-finger. PHD folds into an interleaved type of Zn-finger chelating 2 Zn ions in a similar manner to that of the RING and FYVE domains. Several PHD fingers have been identified as binding modules of methylated histone H3.	GO:0000122|negative regulation of transcription from RNA polymerase II promoter;GO:0045892|negative regulation of transcription, DNA-templated;GO:0006351|transcription, DNA-templated;	GO:0005654|nucleoplasm;GO:0005634|nucleus;GO:0016580|Sin3 complex;GO:0017053|transcriptional repressor complex;	GO:0003682|chromatin binding;GO:0042393|histone binding;GO:0035091|phosphatidylinositol binding;GO:0000977|RNA polymerase II regulatory region sequence-specific DNA binding;GO:0001106|RNA polymerase II transcription corepressor activity;GO:0008270|zinc ion binding;	.	.
VN_GLEAN_10000453	25	27	24	16.4005	58	43	21	64.3164	0.254997	-1.97145	4.31536e-15	2.19515e-14	down	yes	VN_GLEAN_10000453	protein_coding	chrscaffold865:55738-56967:-	gi|646709209|gb|KDR15190.1|	322	7e-30	Protein unzipped [Zootermopsis nevadensis]	.	.	.	.	P10379	74.3	5e-13	Protein unzipped	.	.	.	.	pfam11901	DUF3421	Protein of unknown function (DUF3421). This family of proteins are functionally uncharacterized. This protein is found in bacteria and eukaryotes. Proteins in this family are typically between 119 to 296 amino acids in length.	GO:0007411|axon guidance;GO:0007413|axonal fasciculation;GO:0030431|sleep;	GO:0016021|integral component of membrane;GO:0005886|plasma membrane;	.	.	.
VN_GLEAN_10000454	9	10	3	4.73142	14	11	3	14.8206	0.319246	-1.64726	0.0227149	0.0428509	down	yes	VN_GLEAN_10000454	protein_coding	chrscaffold11194:38088-39707:+	gi|566086468|gb|AHC55308.1|	241	1e-19	inhibitor of apoptosis protein [Palaemon carinicauda]	.	.	.	.	Q24307	65.9	7e-11	Death-associated inhibitor of apoptosis 2	.	.	.	.	pfam13920	zf-C3HC4_3	Zinc finger, C3HC4 type (RING finger).	GO:0050829|defense response to Gram-negative bacterium;GO:1990001|inhibition of cysteine-type endopeptidase activity involved in apoptotic process;GO:0045087|innate immune response;GO:0090307|mitotic spindle assembly;GO:0043066|negative regulation of apoptotic process;GO:0043154|negative regulation of cysteine-type endopeptidase activity involved in apoptotic process;GO:0061057|peptidoglycan reco…	GO:0005634|nucleus;GO:0048471|perinuclear region of cytoplasm;GO:0005876|spindle microtubule;	GO:0089720|caspase binding;GO:0043027|cysteine-type endopeptidase inhibitor activity involved in apoptotic process;GO:0016874|ligase activity;GO:0061630|ubiquitin protein ligase activity;GO:0031625|ubiquitin protein ligase binding;GO:0008270|zinc ion binding;	K16060	BIRC2_3; baculoviral IAP repeat-containing protein 2/3
VN_GLEAN_10000455	151	142	151	95.6691	9	32	58	47.894	1.99752	0.998208	8.26125e-06	2.46055e-05	up	no	VN_GLEAN_10000455	protein_coding	chrscaffold11600:36529-39099:+	gi|321476490|gb|EFX87451.1|	171	1e-09	hypothetical protein DAPPUDRAFT_312233 [Daphnia pulex]	.	.	.	.	.	.	.	.	.	.	.	.	pfam11066	DUF2867	Protein of unknown function (DUF2867). This bacterial family of proteins have no known function.	.	.	.	.	.
VN_GLEAN_10000456	1634	1445	1437	971.622	605	761	813	1099.65	0.883573	-0.178579	0.0136043	0.0267883	down	no	VN_GLEAN_10000456	protein_coding	chrscaffold474:16257-20366:+	gi|300836858|gb|ADK38544.1|	454	1e-53	progestin membrane receptor component 1 [Penaeus monodon]	gi|995975384|gb|KU175342.1|	97	2e-41	Eriocheir sinensis cullin 4 (Cul4) gene, complete cds	O15173	114	1e-29	Membrane-associated progesterone receptor component 2	.	.	.	.	pfam00173	Cyt-b5	Cytochrome b5-like Heme/Steroid binding domain. This family includes heme binding domains from a diverse range of proteins. This family also includes proteins that bind to steroids. The family includes progesterone receptors. Many members of this subfamily are membrane anchored by an N-terminal transmembrane alpha helix. This family also includes a domain in some chitin synthases. There is no kno…	.	GO:0012505|endomembrane system;GO:0016021|integral component of membrane;GO:0016020|membrane;GO:0005635|nuclear envelope;	GO:0020037|heme binding;GO:0005496|steroid binding;GO:0003707|steroid hormone receptor activity;	K17278	PGRMC1_2; membrane-associated progesterone receptor component
VN_GLEAN_10000457	373	316	302	212.997	226	169	357	383.054	0.556049	-0.846715	3.93217e-16	2.06359e-15	down	no	VN_GLEAN_10000457	protein_coding	chrscaffold29797:19129-30580:+	gi|607355919|gb|EZA50467.1|	1632	0	Serine/threonine-protein kinase N2 [Cerapachys biroi]	gi|241741185|ref|XM_002412330.1|	381	0	Ixodes scapularis protein kinase, putative, mRNA	A1Z7T0	596	0	Serine/threonine-protein kinase N	.	.	.	.	pfam00069	Pkinase	Protein kinase domain.	GO:0031532|actin cytoskeleton reorganization;GO:0007155|cell adhesion;GO:0007049|cell cycle;GO:0051301|cell division;GO:0007391|dorsal closure;GO:0035556|intracellular signal transduction;GO:0018105|peptidyl-serine phosphorylation;GO:0090303|positive regulation of wound healing;GO:0046777|protein autophosphorylation;GO:0006468|protein phosphorylation;GO:0006355|regulation of transcription, DNA-te…	GO:0030054|cell junction;GO:0032154|cleavage furrow;GO:0005737|cytoplasm;GO:0005856|cytoskeleton;GO:0005829|cytosol;GO:0030027|lamellipodium;GO:0016020|membrane;GO:0030496|midbody;GO:0005634|nucleus;	GO:0005524|ATP binding;GO:0004672|protein kinase activity;GO:0004697|protein kinase C activity;GO:0004674|protein serine/threonine kinase activity;	K06071	PKN; protein kinase N [EC:2.7.11.13]
VN_GLEAN_10000458	99	70	69	50.9879	105	107	105	161.979	0.314781	-1.66758	1.88072e-13	8.92497e-13	down	yes	VN_GLEAN_10000458	protein_coding	chrscaffold29797:43406-59207:-	gi|675373878|gb|KFM66780.1|	624	7e-68	Vitamin D3 receptor B, partial [Stegodyphus mimosarum]	.	.	.	.	P68306	106	6e-23	Thyroid hormone receptor beta	.	.	.	.	pfam00105	zf-C4	Zinc finger, C4 type (two domains). In nearly all cases, this is the DNA binding domain of a nuclear hormone receptor. The alignment contains two Zinc finger domains that are too dissimilar to be aligned with each other.	GO:0009887|organ morphogenesis;GO:0008050|female courtship behavior;GO:0007621|negative regulation of female receptivity;GO:0000122|negative regulation of transcription from RNA polymerase II promoter;GO:0045944|positive regulation of transcription from RNA polymerase II promoter;GO:0008016|regulation of heart contraction;GO:0007605|sensory perception of sound;GO:0006351|transcription, DNA-templa…	GO:0070062|extracellular exosome;GO:0000790|nuclear chromatin;GO:0005634|nucleus;	GO:0031490|chromatin DNA binding;GO:1990837|sequence-specific double-stranded DNA binding;GO:0003707|steroid hormone receptor activity;GO:0070324|thyroid hormone binding;GO:0004887|thyroid hormone receptor activity;GO:0008270|zinc ion binding;	K08362	NR1A2, THRB; thyroid hormone receptor beta
VN_GLEAN_10000459	187	192	163	116.831	47	47	49	73.0491	1.59934	0.67748	0.000293071	0.000749346	up	no	VN_GLEAN_10000459	protein_coding	chrscaffold15383:21738-31404:+	gi|820853207|ref|XP_012344008.1|	524	2e-61	PREDICTED: neurobeachin-like isoform X2 [Apis florea]	gi|968015263|ref|XM_015155512.1|	140	3e-65	Drosophila erecta uncharacterized protein, transcript variant I (Dere\GG18745), mRNA	Q9W4E2	206	9e-58	Neurobeachin	.	.	.	.	pfam08569	Mo25	Mo25-like. Mo25-like proteins are involved in both polarised growth and cytokinesis. In fission yeast Mo25 is localized alternately to the spindle pole body and to the site cell division in a cell cycle dependent manner.	GO:0042675|compound eye cone cell differentiation;GO:0042462|eye photoreceptor cell development;GO:0016319|mushroom body development;GO:0007528|neuromuscular junction development;GO:0008355|olfactory learning;GO:0007614|short-term memory;	GO:0005737|cytoplasm;GO:0016021|integral component of membrane;GO:0043025|neuronal cell body;GO:0043204|perikaryon;	GO:0051018|protein kinase A binding;	.	.
VN_GLEAN_10000460	2	0	0	0.408566	0	0	0	0	Inf	Inf	0.953561	1	up	no	VN_GLEAN_10000460	protein_coding	chrscaffold5506:25229-37120:+	gi|768424951|ref|XP_011553450.1|	511	3e-56	PREDICTED: hemicentin-1, partial [Plutella xylostella]	.	.	.	.	Q967D7	65.9	5e-11	Protein turtle	.	.	.	.	pfam13895	Ig_2	Immunoglobulin domain. This domain contains immunoglobulin-like domains.	GO:0008344|adult locomotory behavior;GO:0007411|axon guidance;GO:0016199|axon midline choice point recognition;GO:0007414|axonal defasciculation;GO:0070593|dendrite self-avoidance;GO:0007629|flight behavior;GO:0030537|larval behavior;GO:0046331|lateral inhibition;GO:0007638|mechanosensory behavior;GO:0045467|R7 cell development;GO:0048814|regulation of dendrite morphogenesis;GO:0019233|sensory pe…	GO:0005887|integral component of plasma membrane;	GO:0098632|protein binding involved in cell-cell adhesion;	.	.
VN_GLEAN_10000462	20	6	14	8.49363	1	5	1	3.3816	2.51172	1.32867	0.22166	0.325172	up	no	VN_GLEAN_10000462	protein_coding	chrscaffold24697:11056-16117:+	.	.	.	.	.	.	.	.	.	.	.	.	.	.	.	.	pfam06527	TniQ	TniQ. This family consists of several bacterial TniQ proteins. TniQ along with TniA and B is involved in the transposition of the mercury-resistance transposon Tn5053 which carries the mer operon. It has been suggested that the tni genes are involved in the dissemination of integrons.	.	.	.	.	.
VN_GLEAN_10000463	2072	1980	2051	1315.2	637	1081	969	1341.15	0.980649	-0.0281916	0.615943	0.743382	down	no	VN_GLEAN_10000463	protein_coding	chrscaffold18173:2952-46194:+	gi|328705771|ref|XP_001948247.2|	1910	0	PREDICTED: dihydrolipoyl dehydrogenase, mitochondrial [Acyrthosiphon pisum]	gi|929124766|ref|XM_014124569.1|	172	9e-83	PREDICTED: Salmo salar dihydrolipoyl dehydrogenase, mitochondrial-like (LOC106561021), mRNA	P09623	688	0	Dihydrolipoyl dehydrogenase, mitochondrial	SPAC1002.09c	545	0	COG1249	pfam07992	Pyr_redox_2	Pyridine nucleotide-disulphide oxidoreductase. This family includes both class I and class II oxidoreductases and also NADH oxidases and peroxidases. This domain is actually a small NADH binding domain within a larger FAD binding domain.	GO:0045454|cell redox homeostasis;	GO:0005759|mitochondrial matrix;	GO:0004148|dihydrolipoyl dehydrogenase activity;GO:0050660|flavin adenine dinucleotide binding;	K00382	DLD, lpd, pdhD; dihydrolipoamide dehydrogenase [EC:1.8.1.4]
VN_GLEAN_10000465	2	2	2	1.29379	0	1	0	0.461936	2.8008	1.48584	0.739956	0.85127	up	no	VN_GLEAN_10000465	protein_coding	chrscaffold1372:2554-6146:+	gi|926608446|ref|XP_013778038.1|	322	1e-32	PREDICTED: carbohydrate sulfotransferase 11-like [Limulus polyphemus]	.	.	.	.	Q9NPF2	112	3e-28	Carbohydrate sulfotransferase 11	.	.	.	.	pfam03567	Sulfotransfer_2	Sulfotransferase family. This family includes a variety of sulfotransferase enzymes. Chondroitin 6-sulfotransferase catalyses the transfer of sulfate to position 6 of the N-acetylgalactosamine residue of chondroitin. This family also includes Heparan sulfate 2-O-sulfotransferase (HS2ST) and Heparan sulfate 6-sulfotransferase (HS6ST). Heparan sulfate (HS) is a co-receptor for a number of growth fa…	GO:0016051|carbohydrate biosynthetic process;GO:0002063|chondrocyte development;GO:0030206|chondroitin sulfate biosynthetic process;GO:0048589|developmental growth;GO:0042733|embryonic digit morphogenesis;GO:0048703|embryonic viscerocranium morphogenesis;GO:0043066|negative regulation of apoptotic process;GO:0030512|negative regulation of transforming growth factor beta receptor signaling pathway…	GO:0000139|Golgi membrane;GO:0016021|integral component of membrane;GO:0016020|membrane;	GO:0047756|chondroitin 4-sulfotransferase activity;GO:0001537|N-acetylgalactosamine 4-O-sulfotransferase activity;GO:0050659|N-acetylgalactosamine 4-sulfate 6-O-sulfotransferase activity;	K01017	CHST11; chondroitin 4-sulfotransferase 11 [EC:2.8.2.5]
VN_GLEAN_10000468	8	7	4	4.07545	12	21	15	24.0003	0.169808	-2.55802	2.31481e-09	8.92525e-09	down	yes	VN_GLEAN_10000468	protein_coding	chrscaffold25130:17311-21474:-	.	.	.	.	.	.	.	.	.	.	.	.	.	.	.	.	pfam15263	DUF4593	Domain of unknown function (DUF4593). This protein family is a putative uncharacterized protein family. Its existence is uncertain and its precise function is unknown. This family of proteins is thought to be found in eukaryotes. Proteins in this family are estimated to be around 155 amino acids in length.	.	.	.	.	.
VN_GLEAN_10000469	0	0	0	0	0	3	6	4.25904	#NAME?	#NAME?	0.000173588	0.00045385	down	yes	VN_GLEAN_10000469	protein_coding	chrscaffold25130:27335-27799:+	.	.	.	.	.	.	.	.	.	.	.	.	.	.	.	.	pfam05287	PMG	PMG protein. This family consists of several mouse anagen-specific protein mKAP13 (PMG1 and PMG2). PMG1 and 2 contain characteristic repeats reminiscent of the keratin-associated proteins (KAPs). Both genes are expressed in growing hair follicles in skin as well as in sebaceous and eccrine sweat glands. Interestingly, expression is also detected in the mammary epithelium where it is limited to th…	.	.	.	.	.
VN_GLEAN_10000470	1654	1456	1622	1018.69	686	924	1081	1351.32	0.753846	-0.407658	3.96848e-09	1.50413e-08	down	no	VN_GLEAN_10000470	protein_coding	chrscaffold25130:33581-53290:-	gi|646720579|gb|KDR22240.1|	497	2e-50	hypothetical protein L798_02345 [Zootermopsis nevadensis]	.	.	.	.	Q96I24	119	8e-27	Far upstream element-binding protein 3	.	.	.	.	pfam00013	KH_1	KH domain. KH motifs bind RNA in vitro. Autoantibodies to Nova, a KH domain protein, cause paraneoplastic opsoclonus ataxia.	GO:0010628|positive regulation of gene expression;GO:0045944|positive regulation of transcription from RNA polymerase II promoter;GO:0045893|positive regulation of transcription, DNA-templated;GO:0006351|transcription, DNA-templated;	GO:0005737|cytoplasm;GO:0016020|membrane;GO:0005634|nucleus;	GO:0044822|poly(A) RNA binding;GO:0000978|RNA polymerase II core promoter proximal region sequence-specific DNA binding;GO:0001077|transcriptional activator activity, RNA polymerase II core promoter proximal region sequence-specific binding;	K13210	FUBP; far upstream element-binding protein
VN_GLEAN_10000472	160	130	138	91.9773	113	149	144	204.801	0.449106	-1.15487	6.31209e-17	3.39553e-16	down	yes	VN_GLEAN_10000472	protein_coding	chrscaffold8578:11513-20217:-	gi|642932951|ref|XP_008197201.1|	909	9e-112	PREDICTED: sodium-independent sulfate anion transporter isoform X1 [Tribolium castaneum]	.	.	.	.	Q86WA9	274	2e-82	Sodium-independent sulfate anion transporter	YLR092w	119	1e-27	COG0659	pfam00916	Sulfate_transp	Sulfate transporter family. Mutations in human SLC26A2 lead to several human diseases.	GO:0015701|bicarbonate transport;GO:1902476|chloride transmembrane transport;GO:0051453|regulation of intracellular pH;GO:0042391|regulation of membrane potential;GO:0008272|sulfate transport;	GO:0005783|endoplasmic reticulum;GO:0070062|extracellular exosome;GO:0005794|Golgi apparatus;GO:0016021|integral component of membrane;GO:0005887|integral component of plasma membrane;GO:0043231|intracellular membrane-bounded organelle;GO:0005765|lysosomal membrane;GO:0005654|nucleoplasm;GO:0005886|plasma membrane;	GO:0008509|anion transmembrane transporter activity;GO:0015301|anion:anion antiporter activity;GO:0015106|bicarbonate transmembrane transporter activity;GO:0005254|chloride channel activity;GO:0019531|oxalate transmembrane transporter activity;GO:0008271|secondary active sulfate transmembrane transporter activity;GO:0015116|sulfate transmembrane transporter activity;	K14708	SLC26A11; solute carrier family 26 (sodium-independent sulfate anion transporter), member 11
VN_GLEAN_10000476	0	0	0	0	1	1	0	1.05499	#NAME?	#NAME?	0.20972	0.30993	down	no	VN_GLEAN_10000476	protein_coding	chrscaffold26503:31290-35357:-	.	.	.	.	gi|936626753|gb|KR297231.1|	46	2e-13	Eriocheir sinensis C-type lectin mRNA, complete cds	.	.	.	.	.	.	.	.	pfam01560	HCV_NS1	Hepatitis C virus non-structural protein E2/NS1. The hypervariable region of the E2/NS1 region of hepatitis C virus varies greatly between viral isolates. E2 is thought to encode a structurally unconstrained envelope protein.	.	.	.	.	.
VN_GLEAN_10000477	39	43	35	25.2471	8	22	21	24.9633	1.01137	0.0163085	0.93922	1	up	no	VN_GLEAN_10000477	protein_coding	chrscaffold7063:6277-8798:+	.	.	.	.	.	.	.	.	.	.	.	.	.	.	.	.	pfam13044	DUF3904	Protein of unknown function (DUF3904). This family of proteins is functionally uncharacterized. This family of proteins is found in viruses. Proteins in this family are typically between 437 and 448 amino acids in length.	.	.	.	.	.
VN_GLEAN_10000478	111	89	119	68.6391	27	26	46	50.0508	1.37139	0.455637	0.0752108	0.126295	up	no	VN_GLEAN_10000478	protein_coding	chrscaffold7063:9388-16362:+	gi|919100980|ref|XP_013386859.1|	1082	2e-139	PREDICTED: serine/threonine-protein kinase RIO1-like [Lingula anatina]	gi|780021432|ref|XM_788567.4|	40	2e-09	PREDICTED: Strongylocentrotus purpuratus serine/threonine-protein kinase RIO1 (LOC588904), mRNA	Q9BRS2	395	8e-131	Serine/threonine-protein kinase RIO1	SPAC10F6.10	301	2e-95	COG1718	pfam01163	RIO1	RIO1 family. This is a family of atypical serine kinases which are found in archaea, bacteria and eukaryotes. Activity of Rio1 is vital in Saccharomyces cerevisiae for the processing of ribosomal RNA, as well as for proper cell cycle progression and chromosome maintenance. The structure of RIO1 has been determined.	GO:0006364|rRNA processing;	GO:0005829|cytosol;GO:0005654|nucleoplasm;	GO:0005524|ATP binding;GO:0046872|metal ion binding;GO:0004674|protein serine/threonine kinase activity;	K07178	RIOK1; RIO kinase 1 [EC:2.7.11.1]
VN_GLEAN_10000480	0	0	0	0	1	0	0	0.593049	#NAME?	#NAME?	0.599772	0.732535	down	no	VN_GLEAN_10000480	protein_coding	chrscaffold706:5446-6098:-	gi|954559780|ref|XP_014603637.1|	246	7e-23	PREDICTED: omega-amidase NIT2 isoform X1 [Polistes canadensis]	.	.	.	.	Q9NQR4	84	6e-19	Omega-amidase NIT2	MTH1811	63.2	5e-12	COG0388	pfam00795	CN_hydrolase	Carbon-nitrogen hydrolase. This family contains hydrolases that break carbon-nitrogen bonds. The family includes: Nitrilase EC:3.5.5.1, Aliphatic amidase EC:3.5.1.4, Biotidinase EC:3.5.1.12, Beta-ureidopropionase EC:3.5.1.6. Nitrilase-related proteins generally have a conserved E-K-C catalytic triad, and are multimeric alpha-beta-beta-alpha sandwich proteins.	GO:0006528|asparagine metabolic process;GO:0006541|glutamine metabolic process;GO:0006107|oxaloacetate metabolic process;	GO:0005813|centrosome;GO:0005737|cytoplasm;GO:0070062|extracellular exosome;GO:0005739|mitochondrion;	GO:0050152|omega-amidase activity;	K13566	NIT2; omega-amidase [EC:3.5.1.3]
VN_GLEAN_10000482	68	61	76	44.1762	36	31	56	62.4866	0.70697	-0.500279	0.0194054	0.0371393	down	no	VN_GLEAN_10000482	protein_coding	chrscaffold5104:9756-23716:+	gi|939635326|ref|XP_014293835.1|	372	1e-41	PREDICTED: patj homolog, partial [Halyomorpha halys]	.	.	.	.	Q9NB04	114	1e-28	Patj homolog	.	.	.	.	pfam00595	PDZ	PDZ domain (Also known as DHR or GLGF). PDZ domains are found in diverse signaling proteins.	GO:0034334|adherens junction maintenance;GO:0034332|adherens junction organization;GO:0045176|apical protein localization;GO:0007043|cell-cell junction assembly;GO:0001736|establishment of planar polarity;GO:0035088|establishment or maintenance of apical/basal cell polarity;GO:0007163|establishment or maintenance of cell polarity;GO:0016332|establishment or maintenance of polarity of embryonic ep…	GO:0005912|adherens junction;GO:0045179|apical cortex;GO:0016324|apical plasma membrane;GO:0016327|apicolateral plasma membrane;GO:0005737|cytoplasm;GO:0005875|microtubule associated complex;GO:0005635|nuclear envelope;GO:0005886|plasma membrane;GO:0005918|septate junction;GO:0035003|subapical complex;	GO:0032033|myosin II light chain binding;GO:0005080|protein kinase C binding;	K06095	MPDZ, MUPP1, Patj; multiple PDZ domain protein
VN_GLEAN_10000483	1	0	1	0.42332	0	1	0	0.461936	0.916403	-0.125946	1	1	down	no	VN_GLEAN_10000483	protein_coding	chrscaffold12005:57455-60262:+	gi|37778438|gb|AAO73305.1|	890	8e-117	ovary development-related protein [Eriocheir sinensis]	gi|37778439|gb|AY185918.1|	293	3e-150	Eriocheir sinensis ovary development-related protein (EJO2) mRNA, complete cds	.	.	.	.	.	.	.	.	pfam15449	Retinal	Retinal protein. This family of proteins is found in the photoreceptor cells of the retina. Mutations of the gene encoding this protein have been associated with retinal disorders such as retinitis pigmentosa and late-onset progressive retinal atrophy. The function of this family of proteins is unknown, but it is likely to be important in the development and function of the retina.	.	.	.	.	.
VN_GLEAN_10000484	4	1	1	1.25975	1	0	1	1.07192	1.17522	0.232933	1	1	up	no	VN_GLEAN_10000484	protein_coding	chrscaffold18105:34850-57354:-	.	.	.	.	.	.	.	.	.	.	.	.	.	.	.	.	pfam05539	Pneumo_att_G	Pneumovirinae attachment membrane glycoprotein G.	.	.	.	.	.
VN_GLEAN_10000485	17037	15521	15202	10280.3	11773	7773	14245	17394.1	0.591021	-0.758719	4.32082e-51	4.93237e-50	down	no	VN_GLEAN_10000485	protein_coding	chrscaffold23326:46769-54484:-	gi|321461668|gb|EFX72698.1|	1615	0	hypothetical protein DAPPUDRAFT_200882 [Daphnia pulex]	gi|195569396|ref|XM_002102660.1|	43	9e-11	Drosophila simulans GD20045 (Dsim\GD20045), mRNA	O16796	518	6e-169	Neprilysin-11	XF0576	296	5e-87	COG3590	pfam05649	Peptidase_M13_N	Peptidase family M13. M13 peptidases are well-studied proteases found in a wide range of organisms including mammals and bacteria. In mammals they participate in processes such as cardiovascular development, blood-pressure regulation, nervous control of respiration, and regulation of the function of neuropeptides in the central nervous system. In bacteria they may be used for digestion of milk.	.	GO:0016021|integral component of membrane;GO:0005886|plasma membrane;	GO:0046872|metal ion binding;GO:0004222|metalloendopeptidase activity;	K01415	ECE; endothelin-converting enzyme [EC:3.4.24.71]
VN_GLEAN_10000488	8	8	12	6.05131	8	4	29	20.4794	0.295482	-1.75886	1.84634e-05	5.31362e-05	down	yes	VN_GLEAN_10000488	protein_coding	chrscaffold11892:19292-21976:-	gi|646708165|gb|KDR14578.1|	653	4e-79	hypothetical protein L798_11307, partial [Zootermopsis nevadensis]	gi|936604026|ref|XM_014360361.1|	48	6e-14	PREDICTED: Copidosoma floridanum gastrin-releasing peptide receptor (LOC106644717), partial mRNA	A1ZAX0	211	1e-61	Neuropeptide CCHamide-1 receptor	.	.	.	.	pfam00001	7tm_1	7 transmembrane receptor (rhodopsin family). This family contains, amongst other G-protein-coupled receptors (GCPRs), members of the opsin family, which have been considered to be typical members of the rhodopsin superfamily. They share several motifs, mainly the seven transmembrane helices, GCPRs of the rhodopsin superfamily. All opsins bind a chromophore, such as 11-cis-retinal. The function of…	GO:0007186|G-protein coupled receptor signaling pathway;GO:0007218|neuropeptide signaling pathway;	GO:0016021|integral component of membrane;GO:0005887|integral component of plasma membrane;	GO:0008261|allatostatin receptor activity;GO:0008188|neuropeptide receptor activity;	.	.
VN_GLEAN_10000491	0	2	4	1.3233	0	0	3	1.43662	0.921121	-0.118537	0.912874	1	down	no	VN_GLEAN_10000491	protein_coding	chrscaffold15452:15469-35495:-	gi|768437125|ref|XP_011560086.1|	537	2e-55	PREDICTED: peroxidase-like [Plutella xylostella]	.	.	.	.	Q01603	178	5e-46	Peroxidase	.	.	.	.	pfam03098	An_peroxidase	Animal haem peroxidase.	GO:0007306|eggshell chorion assembly;GO:0042744|hydrogen peroxide catabolic process;GO:0022008|neurogenesis;GO:0006909|phagocytosis;GO:0045471|response to ethanol;GO:0006979|response to oxidative stress;	GO:0042600|chorion;GO:0005576|extracellular region;	GO:0020037|heme binding;GO:0046872|metal ion binding;GO:0004601|peroxidase activity;	.	.
VN_GLEAN_10000492	158	144	151	97.5462	21	64	34	58.2996	1.67319	0.7426	0.000419589	0.00105015	up	no	VN_GLEAN_10000492	protein_coding	chrscaffold15452:37435-44693:-	gi|321475819|gb|EFX86781.1|	1087	2e-141	hypothetical protein DAPPUDRAFT_44560 [Daphnia pulex]	gi|729737264|ref|XM_010566439.1|	42	2e-10	PREDICTED: Haliaeetus leucocephalus seryl-tRNA synthetase 2, mitochondrial (SARS2), partial mRNA	Q9NP81	323	6e-103	Serine--tRNA ligase, mitochondrial	BB0226	239	2e-72	COG0172	pfam00587	tRNA-synt_2b	tRNA synthetase class II core domain (G, H, P, S and T). Other tRNA synthetase sub-families are too dissimilar to be included. This domain is the core catalytic domain of tRNA synthetases and includes glycyl, histidyl, prolyl, seryl and threonyl tRNA synthetases.	GO:0097056|selenocysteinyl-tRNA(Sec) biosynthetic process;GO:0006434|seryl-tRNA aminoacylation;GO:0006418|tRNA aminoacylation for protein translation;	GO:0005737|cytoplasm;GO:0005759|mitochondrial matrix;GO:0005739|mitochondrion;	GO:0005524|ATP binding;GO:0044822|poly(A) RNA binding;GO:0004828|serine-tRNA ligase activity;	K01875	SARS, serS; seryl-tRNA synthetase [EC:6.1.1.11]
VN_GLEAN_10000494	1	0	1	0.42332	0	0	2	0.957745	0.441996	-1.17789	0.62021	0.743382	down	no	VN_GLEAN_10000494	protein_coding	chrscaffold18359:18285-40329:+	gi|241174080|ref|XP_002410957.1|	350	4e-33	sialin, putative [Ixodes scapularis]	.	.	.	.	Q9V7S5	57	2e-07	Putative inorganic phosphate cotransporter	.	.	.	.	pfam07690	MFS_1	Major Facilitator Superfamily.	GO:0006820|anion transport;GO:0006814|sodium ion transport;GO:0055085|transmembrane transport;	GO:0016021|integral component of membrane;	GO:0015114|phosphate ion transmembrane transporter activity;GO:0015293|symporter activity;GO:0022857|transmembrane transporter activity;	.	.
VN_GLEAN_10000495	0	0	0	0	0	0	1	0.478872	#NAME?	#NAME?	0.621344	0.743382	down	no	VN_GLEAN_10000495	protein_coding	chrscaffold18359:44852-55259:+	gi|909570720|ref|XP_013140918.1|	182	7e-13	PREDICTED: sialin [Papilio polytes]	.	.	.	.	Q9NRA2	61.6	5e-10	Sialin	.	.	.	.	pfam02932	Neur_chan_memb	Neurotransmitter-gated ion-channel transmembrane region. This family includes the four transmembrane helices that form the ion channel.	GO:0006865|amino acid transport;GO:0006820|anion transport;GO:0006811|ion transport;GO:0015739|sialic acid transport;	GO:0030054|cell junction;GO:0005737|cytoplasm;GO:0005887|integral component of plasma membrane;GO:0005765|lysosomal membrane;GO:0016020|membrane;GO:0005886|plasma membrane;GO:0030672|synaptic vesicle membrane;	GO:0015136|sialic acid transmembrane transporter activity;GO:0015538|sialic acid:proton symporter activity;GO:0005351|sugar:proton symporter activity;	K12301	SLC17A5; MFS transporter, ACS family, solute carrier family 17 (sodium-dependent inorganic phosphate cotransporter), member 5
VN_GLEAN_10000496	1	1	0	0.427859	1	1	2	2.01273	0.212577	-2.23394	0.158867	0.245019	down	no	VN_GLEAN_10000496	protein_coding	chrscaffold33634:39858-40832:-	.	.	.	.	.	.	.	.	.	.	.	.	.	.	.	.	pfam05622	HOOK	HOOK protein. This family consists of several HOOK1, 2 and 3 proteins from different eukaryotic organisms. The different members of the human gene family are HOOK1, HOOK2 and HOOK3. Different domains have been identified in the three human HOOK proteins, and it was demonstrated that the highly conserved NH2-domain mediates attachment to microtubules, whereas the central coiled-coil motif mediates…	.	.	.	.	.
VN_GLEAN_10000497	48	41	53	30.5812	47	50	59	79.2236	0.386011	-1.37329	1.09523e-10	4.61239e-10	down	yes	VN_GLEAN_10000497	protein_coding	chrscaffold31003:43973-48886:+	gi|762104942|ref|XP_011435021.1|	147	4e-08	PREDICTED: uncharacterized protein LOC105333649 [Crassostrea gigas]	.	.	.	.	.	.	.	.	.	.	.	.	pfam13873	Myb_DNA-bind_5	Myb/SANT-like DNA-binding domain. This presumed domain appears to be related to other Myb/SANT like DNA binding domains. This family is greatly expanded in arthropods and higher eukaryotes.	.	.	.	.	.
VN_GLEAN_10000501	3	3	1	1.50261	3	0	0	1.77915	0.84457	-0.24371	0.874342	0.969467	down	no	VN_GLEAN_10000501	protein_coding	chrscaffold5539:48439-50164:-	gi|919003916|ref|XP_013420256.1|	169	2e-10	PREDICTED: uncharacterized protein LOC106180724 [Lingula anatina]	.	.	.	.	.	.	.	.	.	.	.	.	pfam00668	Condensation	Condensation domain. This domain is found in many multi-domain enzymes which synthesize peptide antibiotics. This domain catalyses a condensation reaction to form peptide bonds in non- ribosomal peptide biosynthesis. It is usually found to the carboxy side of a phosphopantetheine binding domain (pfam00550). It has been shown that mutations in the HHXXXDG motif abolish activity suggesting this is …	.	.	.	.	.
VN_GLEAN_10000502	865	801	758	521.819	452	348	630	730.502	0.71433	-0.485337	2.99034e-09	1.14462e-08	down	no	VN_GLEAN_10000502	protein_coding	chrscaffold9963:24434-30766:-	gi|260831607|ref|XP_002610750.1|	980	5e-127	hypothetical protein BRAFLDRAFT_90953 [Branchiostoma floridae]	gi|557265818|ref|XM_006018276.1|	86	5e-35	PREDICTED: Alligator sinensis galactokinase 1 (GALK1), mRNA	P51570	339	1e-111	Galactokinase	PM1035	197	1e-57	COG0153	pfam10509	GalKase_gal_bdg	Galactokinase galactose-binding signature. This is the highly conserved galactokinase signature sequence which appears to be present in all galactokinases irrespective of how many other ATP binding sites, etc that they carry. The function of this domain appears to be to bind galactose, and the domain is normally at the N-terminus of the enzymes, EC:2.7.1.6. This domain is associated with the fami…	GO:0019402|galactitol metabolic process;GO:0019388|galactose catabolic process;GO:0006012|galactose metabolic process;GO:0061623|glycolytic process from galactose;	GO:0005737|cytoplasm;GO:0005829|cytosol;GO:0070062|extracellular exosome;GO:0016020|membrane;	GO:0005524|ATP binding;GO:0004335|galactokinase activity;GO:0005534|galactose binding;	K00849	galK; galactokinase [EC:2.7.1.6]
VN_GLEAN_10000503	400	391	410	258.937	85	169	181	215.152	1.2035	0.267241	0.0408585	0.0733328	up	no	VN_GLEAN_10000503	protein_coding	chrscaffold9963:37093-57307:+	gi|585686741|ref|XP_006820378.1|	437	3e-44	PREDICTED: WD repeat-containing protein 34-like [Saccoglossus kowalevskii]	gi|734633974|ref|XM_010747198.1|	34	6e-06	PREDICTED: Larimichthys crocea cold shock domain-containing protein C2-like (LOC104932054), transcript variant X2, mRNA	Q9VVA0	145	2e-39	Cold shock domain-containing protein CG9705	BU322	48.5	3e-06	COG1278	pfam00313	CSD	'Cold-shock' DNA-binding domain.	GO:0048813|dendrite morphogenesis;GO:0006355|regulation of transcription, DNA-templated;	.	GO:0003677|DNA binding;	.	.
VN_GLEAN_10000504	637	605	549	385.643	166	166	176	259.409	1.48662	0.572037	3.42797e-07	1.13723e-06	up	no	VN_GLEAN_10000504	protein_coding	chrscaffold8990:15563-42078:+	gi|646700917|gb|KDR10870.1|	1785	0	Ubiquitin carboxyl-terminal hydrolase 22 [Zootermopsis nevadensis]	gi|472371452|ref|XM_004405168.1|	131	9e-60	PREDICTED: Odobenus rosmarus divergens ubiquitin specific peptidase 22 (USP22), mRNA	P0C8Z3	617	0	Ubiquitin carboxyl-terminal hydrolase 22	.	.	.	.	pfam00443	UCH	Ubiquitin carboxyl-terminal hydrolase.	GO:0007049|cell cycle;GO:0016578|histone deubiquitination;GO:0016574|histone ubiquitination;GO:0045931|positive regulation of mitotic cell cycle;GO:0045893|positive regulation of transcription, DNA-templated;GO:0006355|regulation of transcription, DNA-templated;GO:0006351|transcription, DNA-templated;GO:0006511|ubiquitin-dependent protein catabolic process;	GO:0000124|SAGA complex;	GO:0010485|H4 histone acetyltransferase activity;GO:0030374|ligand-dependent nuclear receptor transcription coactivator activity;GO:0004843|ubiquitin-specific protease activity;GO:0008270|zinc ion binding;	K11366	USP22_27_51, UBP8; ubiquitin carboxyl-terminal hydrolase 22/27/51 [EC:3.4.19.12]
VN_GLEAN_10000505	10	7	9	5.57919	1	3	5	4.37322	1.27576	0.351361	0.850942	0.950426	up	no	VN_GLEAN_10000505	protein_coding	chrscaffold8990:48566-57660:+	gi|1000745012|ref|XP_015595232.1|	339	3e-30	PREDICTED: protein-associating with the carboxyl-terminal domain of ezrin [Cephus cinctus]	.	.	.	.	Q9DBQ7	111	6e-24	Protein-associating with the carboxyl-terminal domain of ezrin	.	.	.	.	pfam05876	Terminase_GpA	Phage terminase large subunit (GpA). This family consists of several phage terminase large subunit proteins as well as related sequences from several bacterial species. The DNA packaging enzyme of bacteriophage lambda, terminase, is a heteromultimer composed of a small subunit, gpNu1, and a large subunit, gpA, products of the Nu1 and A genes, respectively. Terminase is involved in the site-specif…	.	GO:0005737|cytoplasm;GO:0005794|Golgi apparatus;GO:0030027|lamellipodium;	GO:0005524|ATP binding;GO:0004672|protein kinase activity;	K17542	SCYL3; SCY1-like protein 3
VN_GLEAN_10000506	112	98	87	63.8464	2	3	2	3.52965	18.0886	4.17701	1.11073e-19	6.5392e-19	up	yes	VN_GLEAN_10000506	protein_coding	chrscaffold10155:58144-60562:-	gi|546680154|gb|ERL90490.1|	716	9e-86	hypothetical protein D910_07838 [Dendroctonus ponderosae]	gi|959069037|ref|XM_014882354.1|	154	1e-72	PREDICTED: Sturnus vulgaris early growth response 2 (EGR2), mRNA	A4II20	207	7e-59	Early growth response protein 1	.	.	.	.	pfam13465	zf-H2C2_2	Zinc-finger double domain.	GO:0060059|embryonic retina morphogenesis in camera-type eye;GO:0048703|embryonic viscerocranium morphogenesis;GO:0045944|positive regulation of transcription from RNA polymerase II promoter;GO:0006355|regulation of transcription, DNA-templated;GO:0006351|transcription, DNA-templated;	GO:0005737|cytoplasm;GO:0005634|nucleus;	GO:0010385|double-stranded methylated DNA binding;GO:0044729|hemi-methylated DNA-binding;GO:1990841|promoter-specific chromatin binding;GO:0043565|sequence-specific DNA binding;GO:0003700|transcription factor activity, sequence-specific DNA binding;GO:0008270|zinc ion binding;	K09203	EGR1; early growth response protein 1
VN_GLEAN_10000511	254	225	238	154.323	53	109	106	132.543	1.16433	0.219494	0.177475	0.269136	up	no	VN_GLEAN_10000511	protein_coding	chrscaffold4675:5194-5869:+	gi|686604583|ref|XP_009278711.1|	450	1e-54	PREDICTED: methylmalonyl-CoA epimerase, mitochondrial [Aptenodytes forsteri]	gi|657575152|ref|XM_008293090.1|	74	6e-29	PREDICTED: Stegastes partitus methylmalonyl CoA epimerase (mcee), mRNA	Q9D1I5	160	6e-49	Methylmalonyl-CoA epimerase, mitochondrial	.	.	.	.	pfam13669	Glyoxalase_4	Glyoxalase/Bleomycin resistance protein/Dioxygenase superfamily.	GO:0046491|L-methylmalonyl-CoA metabolic process;	GO:0005739|mitochondrion;	GO:0046872|metal ion binding;GO:0004493|methylmalonyl-CoA epimerase activity;	K05606	MCEE, epi; methylmalonyl-CoA/ethylmalonyl-CoA epimerase [EC:5.1.99.1]
VN_GLEAN_10000512	1287	1119	1152	765.424	411	710	559	839.408	0.911863	-0.133112	0.082151	0.136385	down	no	VN_GLEAN_10000512	protein_coding	chrscaffold4675:7471-14271:-	gi|675388328|gb|KFM81225.1|	1510	0	26S proteasome non-ATPase regulatory subunit 6, partial [Stegodyphus mimosarum]	.	.	.	.	Q9V3G7	576	0	26S proteasome non-ATPase regulatory subunit 6	SPBC582.07c	295	6e-95	COG5187	pfam10602	RPN7	26S proteasome subunit RPN7. RPN7 (known as the non ATPase regulatory subunit 6 in higher eukaryotes) is one of the lid subunits of the 26S proteasome and has been shown in Saccharomyces cerevisiae to be required for structural integrity. The 26S proteasome is is involved in the ATP-dependent degradation of ubiquitinated proteins.	GO:0022008|neurogenesis;GO:0043161|proteasome-mediated ubiquitin-dependent protein catabolic process;	GO:0000502|proteasome complex;GO:0005838|proteasome regulatory particle;GO:0008541|proteasome regulatory particle, lid subcomplex;	.	K03037	PSMD6, RPN7; 26S proteasome regulatory subunit N7
VN_GLEAN_10000513	23	19	22	13.7653	8	3	9	10.4401	1.31851	0.398904	0.467429	0.604914	up	no	VN_GLEAN_10000513	protein_coding	chrscaffold4675:18128-25225:+	gi|409711834|gb|AFV39705.1|	1522	0	Bmal1a [Pacifastacus leniusculus]	gi|459377953|gb|JX129272.1|	99	3e-42	Anopheles cruzii isolate Ita09a cycle gene, partial cds	Q91YA9	364	1e-118	Aryl hydrocarbon receptor nuclear translocator-like protein 1	.	.	.	.	pfam00010	HLH	Helix-loop-helix DNA-binding domain.	GO:0032922|circadian regulation of gene expression;GO:0045599|negative regulation of fat cell differentiation;GO:0032007|negative regulation of TOR signaling;GO:0090403|oxidative stress-induced premature senescence;GO:0090263|positive regulation of canonical Wnt signaling pathway;GO:0042753|positive regulation of circadian rhythm;GO:2001016|positive regulation of skeletal muscle cell differentiat…	GO:0033391|chromatoid body;GO:0005634|nucleus;GO:0016605|PML body;GO:0005667|transcription factor complex;	GO:0001047|core promoter binding;GO:0003677|DNA binding;GO:0070888|E-box binding;GO:0003700|transcription factor activity, sequence-specific DNA binding;	K02296	ARNTL, BMAL1, CYC; aryl hydrocarbon receptor nuclear translocator-like protein 1
VN_GLEAN_10000514	10	17	12	8.47207	4	11	4	9.36899	0.904267	-0.145179	0.691697	0.810169	down	no	VN_GLEAN_10000514	protein_coding	chrscaffold4675:25391-27214:+	gi|409711834|gb|AFV39705.1|	551	6e-63	Bmal1a [Pacifastacus leniusculus]	.	.	.	.	Q6YGZ5	65.5	5e-11	Aryl hydrocarbon receptor nuclear translocator-like protein 1	.	.	.	.	pfam01517	HDV_ag	Hepatitis delta virus delta antigen. The hepatitis delta virus (HDV) encodes a single protein, the hepatitis delta antigen (HDAg). The central region of this protein has been shown to bind RNA. Several interactions are also mediated by a coiled-coil region at the N terminus of the protein.	GO:0045893|positive regulation of transcription, DNA-templated;GO:0051775|response to redox state;GO:0048511|rhythmic process;GO:0006351|transcription, DNA-templated;	GO:0005737|cytoplasm;GO:0016605|PML body;GO:0005667|transcription factor complex;	GO:0003677|DNA binding;GO:0003700|transcription factor activity, sequence-specific DNA binding;	.	.
VN_GLEAN_10000515	0	0	0	0	4	1	0	2.83413	#NAME?	#NAME?	0.00618596	0.0130208	down	yes	VN_GLEAN_10000515	protein_coding	chrscaffold23640:15615-43001:-	.	.	.	.	gi|315493889|gb|HQ316178.1|	50	1e-15	Fenneropenaeus chinensis transposon piggyBac-like transposase mRNA, complete cds	.	.	.	.	.	.	.	.	pfam14808	TMEM164	TMEM164 family. This family of proteins is found in eukaryotes. Proteins in this family are typically between 214 and 330 amino acids in length. There are two conserved sequence motifs: LNPCH and DPF.	.	.	.	.	.
VN_GLEAN_10000516	31	37	29	20.9572	212	285	267	385.237	0.0544007	-4.20023	2.63711e-181	9.43986e-180	down	yes	VN_GLEAN_10000516	protein_coding	chrscaffold14982:1498-10184:-	gi|675389706|gb|KFM82603.1|	687	2e-79	hypothetical protein X975_11956, partial [Stegodyphus mimosarum]	.	.	.	.	O16374	59.3	3e-08	Beta-1,4-galactosyltransferase galt-1	.	.	.	.	pfam01697	Glyco_transf_92	Glycosyltransferase family 92. Members of this family act as galactosyltransferases, belonging to glycosyltransferase family 92. The aligned region contains several conserved cysteine residues and several charged residues that may be catalytic residues. This is supported by the inclusion of this family in the GT-A glycosyl transferase superfamily.	GO:0006491|N-glycan processing;	GO:0016021|integral component of membrane;GO:0043229|intracellular organelle;	GO:0035250|UDP-galactosyltransferase activity;	K14434	GALT-1; alpha 1,6-fucoside beta 1,4-galactosyltransferase [EC:2.4.1.-]
VN_GLEAN_10000518	326	290	364	211.163	52	80	54	93.6526	2.25475	1.17296	2.70521e-07	9.06791e-07	up	yes	VN_GLEAN_10000518	protein_coding	chrscaffold19194:13873-23581:+	gi|646720841|gb|KDR22424.1|	690	2e-82	Endoplasmic reticulum protein ERp29 [Zootermopsis nevadensis]	.	.	.	.	P81623	169	2e-46	Endoplasmic reticulum resident protein 29	.	.	.	.	pfam07912	ERp29_N	ERp29, N-terminal domain. ERp29 is a ubiquitously expressed endoplasmic reticulum protein, and is involved in the processes of protein maturation and protein secretion in this organelle. The protein exists as a homodimer, with each monomer being composed of two domains. The N-terminal domain featured in this family is organized into a thioredoxin-like fold that resembles the a domain of human pro…	GO:0000187|activation of MAPK activity;GO:0006886|intracellular protein transport;GO:0010629|negative regulation of gene expression;GO:0050709|negative regulation of protein secretion;GO:0010628|positive regulation of gene expression;GO:0006457|protein folding;GO:0009306|protein secretion;GO:1902235|regulation of endoplasmic reticulum stress-induced intrinsic apoptotic signaling pathway;	GO:0009986|cell surface;GO:0005783|endoplasmic reticulum;GO:0005788|endoplasmic reticulum lumen;GO:0070062|extracellular exosome;GO:0042470|melanosome;GO:0016020|membrane;	.	K09586	ERP29; endoplasmic reticulum protein 29
VN_GLEAN_10000519	20	11	11	8.95441	2	0	3	2.62272	3.41417	1.77154	0.0305535	0.0561029	up	no	VN_GLEAN_10000519	protein_coding	chrscaffold19194:36808-38114:+	gi|641648963|ref|XP_008184245.1|	430	4e-48	PREDICTED: uncharacterized protein LOC103309753 [Acyrthosiphon pisum]	.	.	.	.	.	.	.	.	.	.	.	.	pfam10545	MADF_DNA_bdg	Alcohol dehydrogenase transcription factor Myb/SANT-like. The myb/SANT-like domain in Adf-1 (MADF) is an approximately 80-amino-acid module that directs sequence specific DNA binding to a site consisting of multiple tri-nucleotide repeats. The MADF domain is found in one or more copies in eukaryotic and viral proteins and is often associated with the BESS domain. It is likely that the MADF domain…	.	.	.	.	.
VN_GLEAN_10000520	65	60	54	38.521	10	9	32	25.4118	1.51587	0.600143	0.0627897	0.107695	up	no	VN_GLEAN_10000520	protein_coding	chrscaffold19194:41882-46771:-	gi|646710162|gb|KDR15763.1|	507	2e-59	hypothetical protein L798_10307 [Zootermopsis nevadensis]	.	.	.	.	Q503V3	101	4e-24	UPF0454 protein C12orf49 homolog	.	.	.	.	pfam10218	DUF2054	Uncharacterized conserved protein (DUF2054). This entry contains 14 conserved cysteines, three of which are CC-dimers. The region is of approximately 200 residues in length but its function is unknown.	.	GO:0005576|extracellular region;	.	.	.
VN_GLEAN_10000521	63	55	72	40.9372	41	42	33	59.5191	0.687799	-0.539942	0.0151195	0.0295014	down	no	VN_GLEAN_10000521	protein_coding	chrscaffold19194:48516-50348:+	gi|241595281|ref|XP_002404454.1|	371	1e-41	NudC domain-containing protein, putative [Ixodes scapularis]	.	.	.	.	Q8WVJ2	124	1e-34	NudC domain-containing protein 2	.	.	.	.	pfam04969	CS	CS domain. The CS and CHORD (pfam04968) are fused into a single polypeptide chain in metazoans but are found in separate proteins in plants; this is thought to be indicative of an interaction between CS and CHORD. It has been suggested that the CS domain is a binding module for HSP90, implying that CS domain-containing proteins are involved in recruiting heat shock proteins to multiprotein assemb…	GO:0032502|developmental process;GO:0006457|protein folding;	GO:0000777|condensed chromosome kinetochore;GO:0005737|cytoplasm;GO:0070062|extracellular exosome;GO:0005622|intracellular;GO:0015630|microtubule cytoskeleton;GO:0005815|microtubule organizing center;GO:0000922|spindle pole;	GO:0051082|unfolded protein binding;	.	.
VN_GLEAN_10000522	634	561	488	361.832	170	327	288	389.787	0.928281	-0.107366	0.459559	0.597529	down	no	VN_GLEAN_10000522	protein_coding	chrscaffold19194:51242-55729:-	gi|646696804|gb|KDR08844.1|	3934	0	116 kDa U5 small nuclear ribonucleoprotein component [Zootermopsis nevadensis]	gi|861473900|ref|XM_013077598.1|	832	0	PREDICTED: Heterocephalus glaber elongation factor Tu GTP binding domain containing 2 (Eftud2), transcript variant X3, mRNA	Q5F3X4	1467	0	116 kDa U5 small nuclear ribonucleoprotein component	SPBC215.12	999	0	COG0480	pfam00009	GTP_EFTU	Elongation factor Tu GTP binding domain. This domain contains a P-loop motif, also found in several other families such as pfam00071, pfam00025 and pfam00063. Elongation factor Tu consists of three structural domains, this plus two C-terminal beta barrel domains.	GO:0006397|mRNA processing;GO:0008380|RNA splicing;	GO:0015030|Cajal body;GO:0071013|catalytic step 2 spliceosome;GO:0005737|cytoplasm;GO:0005622|intracellular;GO:0016020|membrane;GO:0016607|nuclear speck;	GO:0005525|GTP binding;GO:0003924|GTPase activity;GO:0044822|poly(A) RNA binding;	K12852	EFTUD2; 116 kDa U5 small nuclear ribonucleoprotein component
VN_GLEAN_10000523	114	105	107	70.2007	69	41	69	92.902	0.755643	-0.404224	0.0284368	0.0526013	down	no	VN_GLEAN_10000523	protein_coding	chrscaffold30837:8163-61153:+	gi|675389673|gb|KFM82570.1|	1661	0	hypothetical protein X975_21308, partial [Stegodyphus mimosarum]	gi|617596372|ref|XM_007521619.1|	135	5e-62	PREDICTED: Erinaceus europaeus myeloid/lymphoid or mixed-lineage leukemia (trithorax homolog, Drosophila); translocated to, 4 (MLLT4), mRNA	P55196	501	3e-156	Afadin	YOR326w	63.9	1e-09	COG5022	pfam01843	DIL	DIL domain. The DIL domain has no known function.	GO:0034332|adherens junction organization;GO:0007155|cell adhesion;GO:0007267|cell-cell signaling;GO:0090557|establishment of endothelial intestinal barrier;GO:0043547|positive regulation of GTPase activity;GO:0007165|signal transduction;	GO:0030054|cell junction;GO:0005913|cell-cell adherens junction;GO:0005911|cell-cell junction;GO:0005737|cytoplasm;GO:0005829|cytosol;GO:0005654|nucleoplasm;GO:0005886|plasma membrane;	GO:0098641|cadherin binding involved in cell-cell adhesion;GO:0008022|protein C-terminus binding;GO:0017016|Ras GTPase binding;	K05702	AF6, MLLT4; afadin
VN_GLEAN_10000524	1	0	0	0.204283	0	0	0	0	Inf	Inf	1	1	up	no	VN_GLEAN_10000524	protein_coding	chrscaffold30837:61750-62591:+	gi|375173474|gb|AFA42360.1|	318	9e-33	clip domain serine proteinase 2 [Portunus trituberculatus]	.	.	.	.	Q9GZN4	63.9	1e-11	Brain-specific serine protease 4	.	.	.	.	pfam00089	Trypsin	Trypsin.	.	GO:0046658|anchored component of plasma membrane;GO:0005576|extracellular region;GO:0019897|extrinsic component of plasma membrane;	GO:0004252|serine-type endopeptidase activity;GO:0008236|serine-type peptidase activity;	K09626	PRSS22; protease, serine, 22 [EC:3.4.21.-]
VN_GLEAN_10000525	439	386	439	272.138	212	278	231	364.764	0.746065	-0.422627	3.79612e-05	0.000106295	down	no	VN_GLEAN_10000525	protein_coding	chrscaffold2736:24365-31002:+	gi|919020357|ref|XP_013394140.1|	307	5e-28	PREDICTED: F-box only protein 22-like [Lingula anatina]	.	.	.	.	Q78JE5	94.7	6e-20	F-box only protein 22	.	.	.	.	pfam10442	FIST_C	FIST C domain. The FIST C domain is a novel sensory domain, which is present in signal transduction proteins from Bacteria, Archaea and Eukarya. Chromosomal proximity of FIST-encoding genes to those coding for proteins involved in amino acid metabolizm and transport suggest that FIST domains bind small ligands, such as amino acids.	GO:0009267|cellular response to starvation;GO:0006913|nucleocytoplasmic transport;GO:0032436|positive regulation of proteasomal ubiquitin-dependent protein catabolic process;GO:2000060|positive regulation of protein ubiquitination involved in ubiquitin-dependent protein catabolic process;GO:0000209|protein polyubiquitination;GO:0010830|regulation of myotube differentiation;GO:0048742|regulation o…	GO:0005737|cytoplasm;GO:0005634|nucleus;GO:0030018|Z disc;	.	K10302	FBXO22; F-box protein 22
VN_GLEAN_10000526	944	851	857	570.821	251	359	401	506.718	1.12651	0.171855	0.065615	0.111912	up	no	VN_GLEAN_10000526	protein_coding	chrscaffold2736:34127-52211:-	gi|646714519|gb|KDR18449.1|	2910	0	Vacuolar protein sorting-associated protein 35 [Zootermopsis nevadensis]	gi|929128506|ref|XM_014126517.1|	324	6e-167	PREDICTED: Salmo salar VPS35 retromer complex component (vps35), transcript variant X3, mRNA	Q2HJG5	1088	0	Vacuolar protein sorting-associated protein 35	.	.	.	.	pfam03635	Vps35	Vacuolar protein sorting-associated protein 35. Vacuolar protein sorting-associated protein (Vps) 35 is one of around 50 proteins involved in protein trafficking. In particular, Vps35 assembles into a retromer complex with at least four other proteins Vps5, Vps17, Vps26 and Vps29. Vps35 contains a central region of weaker sequence similarity, thought to indicate the presence of at least three dom…	GO:0006886|intracellular protein transport;GO:1902823|negative regulation of late endosome to lysosome transport;GO:0090263|positive regulation of canonical Wnt signaling pathway;GO:0061357|positive regulation of Wnt protein secretion;GO:0031647|regulation of protein stability;GO:0042147|retrograde transport, endosome to Golgi;GO:1990126|retrograde transport, endosome to plasma membrane;GO:004505…	GO:0005829|cytosol;GO:0005769|early endosome;GO:0005768|endosome;GO:0070062|extracellular exosome;GO:0005770|late endosome;GO:0005765|lysosomal membrane;GO:0030904|retromer complex;GO:0097422|tubular endosome;	GO:0008565|protein transporter activity;	K18468	VPS35; vacuolar protein sorting-associated protein 35
VN_GLEAN_10000528	72	57	60	40.5944	43	44	53	71.2065	0.570094	-0.810728	0.000126632	0.000336391	down	no	VN_GLEAN_10000528	protein_coding	chrscaffold722:5408-42087:+	gi|998520724|ref|XP_015521353.1|	1274	9e-156	PREDICTED: cytosolic carboxypeptidase 1-like isoform X3 [Neodiprion lecontei]	.	.	.	.	Q6DD21	324	3e-93	Cytosolic carboxypeptidase 1	NMB1073	72.4	1e-12	COG2866	pfam00246	Peptidase_M14	Zinc carboxypeptidase.	GO:0035609|C-terminal protein deglutamylation;GO:0021702|cerebellar Purkinje cell differentiation;GO:0001754|eye photoreceptor cell differentiation;GO:0007005|mitochondrion organization;GO:0050905|neuromuscular process;GO:0021772|olfactory bulb development;GO:0035610|protein side chain deglutamylation;	GO:0005737|cytoplasm;GO:0005829|cytosol;GO:0005739|mitochondrion;GO:0005634|nucleus;	GO:0004181|metallocarboxypeptidase activity;GO:0015631|tubulin binding;GO:0008270|zinc ion binding;	.	.
VN_GLEAN_10000529	0	0	0	0	0	1	1	0.940809	#NAME?	#NAME?	0.208811	0.30898	down	no	VN_GLEAN_10000529	protein_coding	chrscaffold722:43324-49814:-	gi|642910754|ref|XP_008193395.1|	336	3e-36	PREDICTED: uncharacterized protein LOC656349 isoform X4 [Tribolium castaneum]	.	.	.	.	Q59DY6	53.1	5e-08	C-type lectin 37Da	.	.	.	.	pfam00059	Lectin_C	Lectin C-type domain. This family includes both long and short form C-type	GO:0016339|calcium-dependent cell-cell adhesion via plasma membrane cell adhesion molecules;	GO:0005576|extracellular region;	GO:0005534|galactose binding;GO:0046872|metal ion binding;	.	.
VN_GLEAN_10000530	61	47	46	33.045	7	14	13	16.8438	1.96185	0.972217	0.0064314	0.0135133	up	no	VN_GLEAN_10000530	protein_coding	chrscaffold4443:10618-14857:+	gi|815804457|ref|XP_012222937.1|	634	2e-78	PREDICTED: phosphatidate phosphatase PPAPDC1B [Linepithema humile]	.	.	.	.	Q5VZY2	195	4e-59	Phospholipid phosphatase 4	YDR284c	99.8	1e-23	COG0671	pfam01569	PAP2	PAP2 superfamily. This family includes the enzyme type 2 phosphatidic acid phosphatase (PAP2), Glucose-6-phosphatase EC:3.1.3.9, Phosphatidylglycerophosphatase B EC:3.1.3.27 and bacterial acid phosphatase EC:3.1.3.2. The family also includes a variety of haloperoxidases that function by oxidizing halides in the presence of hydrogen peroxide to form the corresponding hypohalous acids.	GO:0038096|Fc-gamma receptor signaling pathway involved in phagocytosis;GO:0046839|phospholipid dephosphorylation;GO:0006644|phospholipid metabolic process;GO:0007165|signal transduction;	GO:0005887|integral component of plasma membrane;GO:0005886|plasma membrane;	GO:0008195|phosphatidate phosphatase activity;	.	.
VN_GLEAN_10000532	40	36	40	24.9815	6	7	13	13.0172	1.91912	0.940444	0.0228271	0.0430343	up	no	VN_GLEAN_10000532	protein_coding	chrscaffold4443:24532-40781:-	gi|751212628|ref|XP_011159098.1|	849	6e-106	PREDICTED: uncharacterized protein LOC105195416 [Solenopsis invicta]	.	.	.	.	.	.	.	.	CAC0731	53.5	9e-07	COG0451	pfam01370	Epimerase	NAD dependent epimerase/dehydratase family. This family of proteins utilize NAD as a cofactor. The proteins in this family use nucleotide-sugar substrates for a variety of chemical reactions.	.	.	.	.	.
VN_GLEAN_10000533	1598	1383	1631	992.899	580	658	765	1014.26	0.97894	-0.0307083	0.77416	0.881995	down	no	VN_GLEAN_10000533	protein_coding	chrscaffold31295:27756-50004:+	gi|665794627|ref|XP_008545018.1|	758	3e-86	PREDICTED: protein no-on-transient A-like [Microplitis demolitor]	.	.	.	.	Q9U1N0	285	2e-84	Hrp65 protein	.	.	.	.	pfam08075	NOPS	NOPS (NUC059) domain. This domain is found at the C-terminus of NONA and PSP1 proteins adjacent to 1 or 2 pfam00076 domains.	GO:0006406|mRNA export from nucleus;	GO:0005737|cytoplasm;GO:0005856|cytoskeleton;GO:0005634|nucleus;	GO:0000166|nucleotide binding;GO:0003723|RNA binding;	.	.
VN_GLEAN_10000534	129	80	106	67.4565	18	26	27	35.6148	1.89406	0.921482	0.010133	0.0206108	up	no	VN_GLEAN_10000534	protein_coding	chrscaffold18604:10102-33118:-	gi|443683306|gb|ELT87605.1|	206	5e-15	hypothetical protein CAPTEDRAFT_161319 [Capitella teleta]	.	.	.	.	Q6P4W0	77.8	2e-14	BRISC complex subunit Abro1	.	.	.	.	pfam10697	DUF2502	Protein of unknown function (DUF2502). Members of this family are all Gammaproteobacteria. The function is not known.	GO:0008608|attachment of spindle microtubules to kinetochore;GO:0051301|cell division;GO:0007059|chromosome segregation;GO:0000278|mitotic cell cycle;GO:0090307|mitotic spindle assembly;GO:0070536|protein K63-linked deubiquitination;GO:0002931|response to ischemia;	GO:0070552|BRISC complex;GO:0005737|cytoplasm;GO:0005874|microtubule;GO:0000922|spindle pole;	GO:0008017|microtubule binding;GO:0031593|polyubiquitin binding;	.	.
VN_GLEAN_10000538	248	223	223	149.365	48	64	95	103.523	1.44282	0.528888	0.00139078	0.00322864	up	no	VN_GLEAN_10000538	protein_coding	chrscaffold34452:43541-65405:-	gi|91087225|ref|XP_975488.1|	1892	0	PREDICTED: N-terminal kinase-like protein [Tribolium castaneum]	gi|946758363|ref|XM_005864456.2|	64	2e-22	PREDICTED: Myotis brandtii SCY1-like, kinase-like 1 (SCYL1), partial mRNA	Q28FH2	606	0	N-terminal kinase-like protein	.	.	.	.	pfam00069	Pkinase	Protein kinase domain.	.	.	GO:0005524|ATP binding;GO:0004672|protein kinase activity;	K08876	SCYL1; SCY1-like protein 1
VN_GLEAN_10000539	109	103	87	64.3514	82	91	197	185.004	0.347838	-1.52351	6.71766e-25	4.67656e-24	down	yes	VN_GLEAN_10000539	protein_coding	chrscaffold26991:6647-58172:+	gi|926647797|ref|XP_013790292.1|	801	4e-86	PREDICTED: zinc finger protein 616-like [Limulus polyphemus]	.	.	.	.	A2APF3	70.9	6e-11	Transcriptional repressor CTCFL	.	.	.	.	pfam13465	zf-H2C2_2	Zinc-finger double domain.	GO:0043046|DNA methylation involved in gamete generation;GO:0016571|histone methylation;GO:0010628|positive regulation of gene expression;GO:0045944|positive regulation of transcription from RNA polymerase II promoter;GO:0045893|positive regulation of transcription, DNA-templated;GO:0006349|regulation of gene expression by genetic imprinting;GO:0051569|regulation of histone H3-K4 methylation;	GO:0005737|cytoplasm;GO:0005634|nucleus;	GO:0003677|DNA binding;GO:0042393|histone binding;GO:0046872|metal ion binding;GO:0000978|RNA polymerase II core promoter proximal region sequence-specific DNA binding;GO:0043565|sequence-specific DNA binding;GO:0044212|transcription regulatory region DNA binding;GO:0001077|transcriptional activator activity, RNA polymerase II core promoter proximal region sequence-specific binding;	.	.
VN_GLEAN_10000541	0	0	0	0	0	1	0	0.461936	#NAME?	#NAME?	0.619248	0.743382	down	no	VN_GLEAN_10000541	protein_coding	chrscaffold10044:7855-11754:+	gi|939685274|ref|XP_014287015.1|	699	2e-84	PREDICTED: neuropeptide F receptor-like [Halyomorpha halys]	.	.	.	.	Q9VNM1	167	7e-45	Neuropeptide F receptor	.	.	.	.	pfam00001	7tm_1	7 transmembrane receptor (rhodopsin family). This family contains, amongst other G-protein-coupled receptors (GCPRs), members of the opsin family, which have been considered to be typical members of the rhodopsin superfamily. They share several motifs, mainly the seven transmembrane helices, GCPRs of the rhodopsin superfamily. All opsins bind a chromophore, such as 11-cis-retinal. The function of…	GO:0007186|G-protein coupled receptor signaling pathway;GO:0030536|larval feeding behavior;GO:0007194|negative regulation of adenylate cyclase activity;GO:0007218|neuropeptide signaling pathway;GO:0007217|tachykinin receptor signaling pathway;	GO:0016021|integral component of membrane;GO:0005887|integral component of plasma membrane;	GO:0042263|neuropeptide F receptor activity;GO:0008188|neuropeptide receptor activity;GO:0004983|neuropeptide Y receptor activity;GO:0004995|tachykinin receptor activity;	K04209	NPYNR; neuropeptide Y receptor, invertebrate
VN_GLEAN_10000542	3	0	2	1.05092	0	0	0	0	Inf	Inf	0.370714	0.502048	up	no	VN_GLEAN_10000542	protein_coding	chrscaffold11486:35550-42719:+	.	.	.	.	.	.	.	.	.	.	.	.	.	.	.	.	pfam12848	ABC_tran_2	ABC transporter. This domain is related to pfam00005.	.	.	.	.	.
VN_GLEAN_10000543	1	1	0	0.427859	0	0	0	0	Inf	Inf	0.979713	1	up	no	VN_GLEAN_10000543	protein_coding	chrscaffold26135:19653-24870:-	gi|768427715|ref|XP_011554962.1|	152	2e-09	PREDICTED: uncharacterized protein LOC105386156 [Plutella xylostella]	.	.	.	.	.	.	.	.	.	.	.	.	pfam13873	Myb_DNA-bind_5	Myb/SANT-like DNA-binding domain. This presumed domain appears to be related to other Myb/SANT like DNA binding domains. This family is greatly expanded in arthropods and higher eukaryotes.	.	.	.	.	.
VN_GLEAN_10000544	1	3	1	1.09405	0	0	0	0	Inf	Inf	0.372017	0.502996	up	no	VN_GLEAN_10000544	protein_coding	chrscaffold26135:28852-30429:-	gi|321473145|gb|EFX84113.1|	136	9e-08	hypothetical protein DAPPUDRAFT_315291 [Daphnia pulex]	.	.	.	.	.	.	.	.	.	.	.	.	pfam09660	DUF2397	Protein of unknown function (DUF2397). Proteins in this entry are encoded within a conserved gene four-gene neighbourhood found sporadically in a phylogenetically broad range of bacteria including: Nocardia farcinica, Symbiobacterium thermophilum, and Streptomyces avermitilis (Actinobacteria), Geobacillus kaustophilus (Firmicutes), Azoarcus sp. EbN1 and Ralstonia solanacearum (Betaproteobacteria).	.	.	.	.	.
VN_GLEAN_10000545	2230	2112	2041	1374.8	543	824	801	1086.24	1.26565	0.33988	5.12868e-06	1.5555e-05	up	no	VN_GLEAN_10000545	protein_coding	chrscaffold26135:39466-53565:+	gi|646708778|gb|KDR14943.1|	288	1e-27	WW domain-binding protein 2 [Zootermopsis nevadensis]	.	.	.	.	.	.	.	.	.	.	.	.	pfam02893	GRAM	GRAM domain. The GRAM domain is found in in glucosyltransferases, myotubularins and other putative membrane-associated proteins.	.	.	.	.	.
VN_GLEAN_10000546	141	131	131	86.7862	23	29	35	43.7968	1.98156	0.98664	1.34572e-05	3.92545e-05	up	no	VN_GLEAN_10000546	protein_coding	chrscaffold26135:55394-57609:+	gi|769846200|ref|XP_011634392.1|	354	2e-38	PREDICTED: reticulocalbin-2 isoform X2 [Pogonomyrmex barbatus]	.	.	.	.	Q62703	91.3	1e-21	Reticulocalbin-2	.	.	.	.	pfam13499	EF-hand_7	EF-hand domain pair.	.	GO:0005788|endoplasmic reticulum lumen;GO:0005730|nucleolus;	GO:0005509|calcium ion binding;	.	.
VN_GLEAN_10000548	306	281	273	185.133	195	178	337	359.249	0.515332	-0.956426	4.43936e-19	2.55142e-18	down	no	VN_GLEAN_10000548	protein_coding	chrscaffold25720:14306-25792:-	gi|926646319|ref|XP_013789501.1|	881	4e-103	PREDICTED: probable cysteine--tRNA ligase, mitochondrial [Limulus polyphemus]	.	.	.	.	Q6DJ95	304	1e-90	Probable cysteine--tRNA ligase, mitochondrial	VC1848	215	3e-60	COG0215	pfam01406	tRNA-synt_1e	tRNA synthetases class I (C) catalytic domain. This family includes only cysteinyl tRNA synthetases.	GO:0006423|cysteinyl-tRNA aminoacylation;	GO:0005737|cytoplasm;GO:0005759|mitochondrial matrix;	GO:0005524|ATP binding;GO:0004817|cysteine-tRNA ligase activity;GO:0046872|metal ion binding;	.	.
VN_GLEAN_10000549	351	328	339	219.29	140	193	151	244.49	0.896926	-0.156938	0.169994	0.260104	down	no	VN_GLEAN_10000549	protein_coding	chrscaffold2328:11924-13175:+	gi|828234766|ref|XP_012566190.1|	206	8e-16	PREDICTED: uncharacterized protein LOC105850263 [Hydra vulgaris]	.	.	.	.	.	.	.	.	.	.	.	.	pfam05225	HTH_psq	helix-turn-helix, Psq domain. This DNA-binding motif is found in four copies in the pipsqueak protein of Drosophila melanogaster. In pipsqueak this domain binds to GAGA sequence.	.	.	.	.	.
VN_GLEAN_10000551	220	196	259	145.494	60	29	69	82.0213	1.77385	0.826887	0.00318546	0.00703445	up	no	VN_GLEAN_10000551	protein_coding	chrscaffold2328:39005-44591:+	gi|815812212|ref|XP_012227053.1|	621	6e-76	PREDICTED: phosducin-like protein [Linepithema humile]	.	.	.	.	Q9VUR7	199	3e-60	Phosducin-like protein	.	.	.	.	pfam02114	Phosducin	Phosducin.	GO:0008616|queuosine biosynthetic process;	GO:0005737|cytoplasm;	.	.	.
VN_GLEAN_10000552	214	239	217	144.682	67	87	98	126.852	1.14056	0.189739	0.339488	0.468736	up	no	VN_GLEAN_10000552	protein_coding	chrscaffold3494:10406-45392:+	gi|961123650|ref|XP_014783421.1|	582	1e-65	PREDICTED: TBC1 domain family member 22B-like isoform X2 [Octopus bimaculoides]	gi|768419318|ref|XM_011552070.1|	118	9e-53	PREDICTED: Plutella xylostella TBC1 domain family member 22B (LOC105382222), mRNA	Q9NU19	209	3e-60	TBC1 domain family member 22B	.	.	.	.	pfam00566	RabGAP-TBC	Rab-GTPase-TBC domain. Identification of a TBC domain in GYP6_YEAST and GYP7_YEAST, which are GTPase activator proteins of yeast Ypt6 and Ypt7, implies that these domains are GTPase activator proteins of Rab-like small GTPases.	GO:0090630|activation of GTPase activity;GO:0006886|intracellular protein transport;GO:0031338|regulation of vesicle fusion;	GO:0012505|endomembrane system;GO:0005622|intracellular;	GO:0071889|14-3-3 protein binding;GO:0005096|GTPase activator activity;GO:0017137|Rab GTPase binding;	.	.
VN_GLEAN_10000553	173	164	171	109.463	51	104	105	128.568	0.851396	-0.232097	0.107674	0.174561	down	no	VN_GLEAN_10000553	protein_coding	chrscaffold3494:17266-22793:-	.	.	.	.	.	.	.	.	.	.	.	.	.	.	.	.	pfam07098	DUF1360	Protein of unknown function (DUF1360). This family consists of several bacterial proteins of around 115 residues in length. Members of this family are found in Bacillus species and Streptomyces coelicolor, the function of the family is unknown.	.	.	.	.	.
VN_GLEAN_10000554	0	0	0	0	0	1	0	0.461936	#NAME?	#NAME?	0.619248	0.743382	down	no	VN_GLEAN_10000554	protein_coding	chrscaffold11917:8934-11844:-	gi|780181863|ref|XP_011662107.1|	230	5e-20	PREDICTED: blastula protease 10 [Strongylocentrotus purpuratus]	.	.	.	.	P42674	88.6	4e-19	Blastula protease 10	.	.	.	.	pfam01400	Astacin	Astacin (Peptidase family M12A). The members of this family are enzymes that cleave peptides. These proteases require zinc for catalysis. Members of this family contain two conserved disulphide bridges, these are joined 1-4 and 2-3. Members of this family have an amino terminal propeptide which is cleaved to give the active protease domain. All other linked domains are found to the carboxyl termi…	.	GO:0005938|cell cortex;GO:0005615|extracellular space;GO:0048471|perinuclear region of cytoplasm;	GO:0004222|metalloendopeptidase activity;GO:0008270|zinc ion binding;	.	.
VN_GLEAN_10000555	0	1	1	0.442613	5	4	0	4.81299	0.0919621	-3.44282	0.00251242	0.00564492	down	yes	VN_GLEAN_10000555	protein_coding	chrscaffold730:47338-47676:-	.	.	.	.	.	.	.	.	.	.	.	.	.	.	.	.	pfam04817	Umbravirus_LDM	Umbravirus long distance movement (LDM) family. The long distance movement protein of Umbraviruses mediates the movement of viral RNA through the phloem of infected plants.	.	.	.	.	.
VN_GLEAN_10000557	194	157	142	105.836	63	97	80	120.48	0.878452	-0.186965	0.328922	0.456867	down	no	VN_GLEAN_10000557	protein_coding	chrscaffold7830:12944-34424:+	gi|926622361|ref|XP_013776563.1|	3329	0	PREDICTED: LOW QUALITY PROTEIN: DENN domain-containing protein 5B-like [Limulus polyphemus]	gi|973213815|ref|XM_015338101.1|	102	2e-43	PREDICTED: Lepisosteus oculatus DENN/MADD domain containing 5A (dennd5a), mRNA	Q6IQ26	1033	0	DENN domain-containing protein 5A	.	.	.	.	pfam02141	DENN	DENN (AEX-3) domain. DENN (after differentially expressed in neoplastic vs normal cells) is a domain which occurs in several proteins involved in Rab- mediated processes or regulation of MAPK signalling pathways.	GO:0050982|detection of mechanical stimulus;GO:0042147|retrograde transport, endosome to Golgi;	GO:0005829|cytosol;GO:0005802|trans-Golgi network;	GO:0005262|calcium channel activity;GO:0017112|Rab guanyl-nucleotide exchange factor activity;	.	.
VN_GLEAN_10000559	77	89	70	50.9607	35	12	31	41.145	1.23856	0.308667	0.287476	0.408696	up	no	VN_GLEAN_10000559	protein_coding	chrscaffold4213:9006-12143:+	gi|187474463|gb|ACD11824.1|	430	4e-47	hypothetical protein [Isometrus maculatus]	.	.	.	.	Q6B8I0	152	7e-42	Dual specificity protein phosphatase 13 isoform A	SPBC17A3.06	72.8	2e-13	COG2453	pfam00782	DSPc	Dual specificity phosphatase, catalytic domain. Ser/Thr and Tyr protein phosphatases. The enzyme's tertiary fold is highly similar to that of tyrosine-specific phosphatases, except for a "recognition" region.	GO:0016311|dephosphorylation;	GO:0005737|cytoplasm;	GO:0016791|phosphatase activity;GO:0004725|protein tyrosine phosphatase activity;GO:0008138|protein tyrosine/serine/threonine phosphatase activity;	K14165	K14165; atypical dual specificity phosphatase [EC:3.1.3.16 3.1.3.48]
VN_GLEAN_10000560	71	73	81	48.5671	72	59	33	85.7566	0.566337	-0.820267	2.49092e-05	7.06694e-05	down	no	VN_GLEAN_10000560	protein_coding	chrscaffold4213:31384-51414:-	gi|240957125|ref|XP_002400083.1|	881	3e-99	protein kinase pkn/prk1, effector, putative [Ixodes scapularis]	.	.	.	.	Q5F3L9	215	5e-58	Protein FAM65B	.	.	.	.	pfam04632	FUSC	Fusaric acid resistance protein family. This family includes a conserved region found in two proteins associated with fusaric acid resistance, from Burkholderia cepacia and Klebsiella oxytoca. These proteins are likely to be membrane transporter proteins.	GO:0007605|sensory perception of sound;	GO:0005737|cytoplasm;GO:0060171|stereocilium membrane;	.	.	.
VN_GLEAN_10000562	2369	2169	2174	1445.07	538	1052	936	1253.24	1.15306	0.205474	0.00468156	0.0100602	up	no	VN_GLEAN_10000562	protein_coding	chrscaffold3347:33104-42566:-	gi|675364114|gb|KFM57016.1|	1827	0	26S proteasome non-ATPase regulatory subunit 1, partial [Stegodyphus mimosarum]	gi|831276964|ref|XM_012842205.1|	344	4e-178	PREDICTED: Clupea harengus proteasome (prosome, macropain) 26S subunit, non-ATPase, 1 (psmd1), transcript variant X1, mRNA	Q5F418	193	5e-50	26S proteasome non-ATPase regulatory subunit 1	SPBC17D11.07c	466	1e-148	COG5116	pfam13646	HEAT_2	HEAT repeats. This family includes multiple HEAT repeats.	GO:0043161|proteasome-mediated ubiquitin-dependent protein catabolic process;GO:0042176|regulation of protein catabolic process;	GO:0005634|nucleus;GO:0022624|proteasome accessory complex;GO:0008540|proteasome regulatory particle, base subcomplex;GO:0034515|proteasome storage granule;	GO:0030234|enzyme regulator activity;	K03032	PSMD1, RPN2; 26S proteasome regulatory subunit N2
VN_GLEAN_10000563	66	52	66	39.5651	63	57	65	94.8192	0.417269	-1.26095	1.16551e-10	4.89414e-10	down	yes	VN_GLEAN_10000563	protein_coding	chrscaffold3347:45777-51142:+	gi|568256634|gb|ETN65107.1|	220	6e-19	Troponin C-akin-1 protein [Anopheles darlingi]	.	.	.	.	Q9W0Y2	77.4	2e-16	Putative gamma-glutamylcyclotransferase CG2811	.	.	.	.	pfam06094	AIG2	AIG2-like family. AIG2 is an Arabidopsis proteins that exhibit RPS2- and avrRpt2-dependent induction early after infection with Pseudomonas syringae pv maculicola strain ES4326 carrying avrRpt2.	.	.	GO:0016746|transferase activity, transferring acyl groups;	.	.
VN_GLEAN_10000564	43	44	41	27.602	12	10	14	18.4402	1.49684	0.581923	0.115397	0.185217	up	no	VN_GLEAN_10000564	protein_coding	chrscaffold18662:164-6372:-	.	.	.	.	.	.	.	.	.	.	.	.	.	.	.	.	pfam10328	7TM_GPCR_Srx	Serpentine type 7TM GPCR chemoreceptor Srx. Chemoreception is mediated in Caenorhabditis elegans by members of the seven-transmembrane G-protein-coupled receptor class (7TM GPCRs) of proteins which are of the serpentine type. Srx is part of the Srg superfamily of chemoreceptors. Chemoperception is one of the central senses of soil nematodes like C. elegans which are otherwise 'blind' and 'deaf'.	.	.	.	.	.
VN_GLEAN_10000565	0	1	0	0.223576	1	1	0	1.05499	0.211924	-2.23838	0.456261	0.594335	down	no	VN_GLEAN_10000565	protein_coding	chrscaffold18158:46866-52485:-	gi|642931907|ref|XP_008196777.1|	248	5e-22	PREDICTED: group XIIA secretory phospholipase A2 [Tribolium castaneum]	.	.	.	.	Q9EPR2	49.7	6e-06	Group XIIA secretory phospholipase A2	.	.	.	.	pfam06951	PLA2G12	Group XII secretory phospholipase A2 precursor (PLA2G12). This family consists of several group XII secretory phospholipase A2 precursor (PLA2G12) (EC:3.1.1.4) proteins. Group XII and group V PLA(2)s are thought to participate in helper T cell immune response through release of immediate second signals and generation of downstream eicosanoids.	GO:0050482|arachidonic acid secretion;GO:0016042|lipid catabolic process;GO:0006644|phospholipid metabolic process;	GO:0005783|endoplasmic reticulum;GO:0005576|extracellular region;GO:0005794|Golgi apparatus;GO:0005622|intracellular;	GO:0005509|calcium ion binding;GO:0004623|phospholipase A2 activity;	K01047	PLA2G, SPLA2; secretory phospholipase A2 [EC:3.1.1.4]
VN_GLEAN_10000566	3	2	8	2.81229	3	0	0	1.77915	1.5807	0.660562	0.867907	0.964545	up	no	VN_GLEAN_10000566	protein_coding	chrscaffold12942:66527-67726:+	gi|528763496|gb|EPY83155.1|	329	3e-32	hypothetical protein CB1_000594019 [Camelus ferus]	.	.	.	.	.	.	.	.	.	.	.	.	pfam03344	Daxx	Daxx Family. The Daxx protein (also known as the Fas-binding protein) is thought to play a role in apoptosis, but precise role played by Daxx remains to be determined. Daxx forms a complex with Axin.	.	.	.	.	.
VN_GLEAN_10000567	1093	1006	1040	675.997	433	423	535	708.386	0.954278	-0.0675183	0.394958	0.528464	down	no	VN_GLEAN_10000567	protein_coding	chrscaffold5842:35811-61710:+	gi|646714834|gb|KDR18667.1|	4418	0	Structural maintenance of chromosomes protein 1A [Zootermopsis nevadensis]	gi|909579142|ref|XM_013290003.1|	205	1e-100	PREDICTED: Papilio polytes structural maintenance of chromosomes protein 1A (LOC106108744), mRNA	Q9CU62	1175	0	Structural maintenance of chromosomes protein 1A	SPBC29A10.04	500	1e-153	COG1196	pfam02463	SMC_N	RecF/RecN/SMC N terminal domain. This domain is found at the N terminus of SMC proteins. The SMC (structural maintenance of chromosomes) superfamily proteins have ATP-binding domains at the N- and C-termini, and two extended coiled-coil domains separated by a hinge in the middle. The eukaryotic SMC proteins form two kind of heterodimers: the SMC1/SMC3 and the SMC2/SMC4 types. These heterodimers c…	GO:0051301|cell division;GO:0006281|DNA repair;GO:0007126|meiotic nuclear division;GO:0007093|mitotic cell cycle checkpoint;GO:0007064|mitotic sister chromatid cohesion;GO:0032876|negative regulation of DNA endoreduplication;GO:0009314|response to radiation;GO:0042770|signal transduction in response to DNA damage;GO:0007062|sister chromatid cohesion;GO:0019827|stem cell population maintenance;	GO:0008280|cohesin core heterodimer;GO:0005737|cytoplasm;GO:0000776|kinetochore;GO:0030893|meiotic cohesin complex;GO:0005654|nucleoplasm;GO:0005634|nucleus;	GO:0005524|ATP binding;GO:0003682|chromatin binding;GO:0036033|mediator complex binding;GO:0044822|poly(A) RNA binding;GO:0046982|protein heterodimerization activity;	K06636	SMC1; structural maintenance of chromosome 1
VN_GLEAN_10000568	1667	1583	1443	1010.53	86	115	223	210.913	4.79121	2.26039	2.08433e-58	2.65067e-57	up	yes	VN_GLEAN_10000568	protein_coding	chrscaffold23303:41339-49251:-	gi|946718726|gb|ALM25772.1|	1055	9e-139	cyclin G2 [Penaeus monodon]	gi|768416096|ref|XM_011550323.1|	39	6e-09	PREDICTED: Plutella xylostella cyclin-G1 (LOC105380726), transcript variant X4, mRNA	Q95TJ9	151	2e-39	Cyclin G	.	.	.	.	pfam00134	Cyclin_N	Cyclin, N-terminal domain. Cyclins regulate cyclin dependent kinases (CDKs). Human cyclin-O is a Uracil-DNA glycosylase that is related to other cyclins. Cyclins contain two domains of similar all-alpha fold, of which this family corresponds with the N-terminal domain.	GO:0051301|cell division;GO:0006302|double-strand break repair;GO:0060429|epithelium development;GO:0007143|female meiotic division;GO:0000711|meiotic DNA repair synthesis;GO:0007275|multicellular organismal development;GO:2000134|negative regulation of G1/S transition of mitotic cell cycle;GO:0045927|positive regulation of growth;GO:0008593|regulation of Notch signaling pathway;GO:0006355|regula…	GO:0005700|polytene chromosome;	GO:0016538|cyclin-dependent protein serine/threonine kinase regulator activity;GO:0003677|DNA binding;	.	.
VN_GLEAN_10000569	9	5	8	4.70872	6	0	0	3.55829	1.32331	0.40415	0.913704	1	up	no	VN_GLEAN_10000569	protein_coding	chrscaffold29939:38221-42513:-	.	.	.	.	.	.	.	.	.	.	.	.	.	.	.	.	pfam05300	DUF737	Protein of unknown function (DUF737). This family consists of several uncharacterized mammalian proteins of unknown function.	.	.	.	.	.
VN_GLEAN_10000570	0	0	1	0.219037	0	0	0	0	Inf	Inf	1	1	up	no	VN_GLEAN_10000570	protein_coding	chrscaffold29939:46609-47406:+	.	.	.	.	.	.	.	.	.	.	.	.	.	.	.	.	.	.	.	.	.	.	.	.
VN_GLEAN_10000572	16	10	15	8.78984	3	5	0	4.08883	2.14972	1.10415	0.149081	0.232086	up	no	VN_GLEAN_10000572	protein_coding	chrscaffold23725:38173-39078:-	.	.	.	.	.	.	.	.	.	.	.	.	.	.	.	.	pfam01686	Adeno_Penton_B	Adenovirus penton base protein. This family consists of various adenovirus penton base proteins, from both the Mastadenoviradae having mammalian hosts and the Aviadenoviradae having avian hosts. The penton base is a major structural protein forming part of the penton which consists of a base and a fibre, the pentons hold a morphologically prominent position at the vertex capsomer in the adenoviru…	.	.	.	.	.
VN_GLEAN_10000574	736	639	707	448.077	386	359	366	570.019	0.786072	-0.347266	8.93704e-05	0.000241838	down	no	VN_GLEAN_10000574	protein_coding	chrscaffold22609:4469-27564:-	gi|321463114|gb|EFX74132.1|	713	4e-87	hypothetical protein DAPPUDRAFT_200252 [Daphnia pulex]	.	.	.	.	Q5ZJZ5	129	8e-33	D-beta-hydroxybutyrate dehydrogenase, mitochondrial	.	.	.	.	pfam00106	adh_short	short chain dehydrogenase. This family contains a wide variety of dehydrogenases.	.	GO:0005759|mitochondrial matrix;	GO:0003858|3-hydroxybutyrate dehydrogenase activity;	.	.
VN_GLEAN_10000575	0	1	0	0.223576	0	0	1	0.478872	0.466881	-1.09887	1	1	down	no	VN_GLEAN_10000575	protein_coding	chrscaffold22609:36374-47700:+	gi|926629597|ref|XP_013780451.1|	540	1e-59	PREDICTED: rac GTPase-activating protein 1-like, partial [Limulus polyphemus]	.	.	.	.	Q9WVM1	155	9e-41	Rac GTPase-activating protein 1	.	.	.	.	pfam00620	RhoGAP	RhoGAP domain. GTPase activator proteins towards Rho/Rac/Cdc42-like small GTPases.	GO:0000915|actomyosin contractile ring assembly;GO:0009790|embryo development;GO:0035556|intracellular signal transduction;GO:0000281|mitotic cytokinesis;GO:0051256|mitotic spindle midzone assembly;GO:0007405|neuroblast proliferation;GO:0032467|positive regulation of cytokinesis;GO:0051988|regulation of attachment of spindle microtubules to kinetochore;GO:0043087|regulation of GTPase activity;GO:…	GO:0001669|acrosomal vesicle;GO:0097149|centralspindlin complex;GO:0032154|cleavage furrow;GO:0005737|cytoplasm;GO:0070062|extracellular exosome;GO:0031234|extrinsic component of cytoplasmic side of plasma membrane;GO:0030496|midbody;GO:0072686|mitotic spindle;GO:0005654|nucleoplasm;GO:0005634|nucleus;GO:0051233|spindle midzone;	GO:0043014|alpha-tubulin binding;GO:0048487|beta-tubulin binding;GO:0043015|gamma-tubulin binding;GO:0005096|GTPase activator activity;GO:0046872|metal ion binding;GO:0008017|microtubule binding;GO:0005547|phosphatidylinositol-3,4,5-trisphosphate binding;GO:0019901|protein kinase binding;	K16733	RACGAP1, Tum; Rac GTPase-activating protein 1
VN_GLEAN_10000576	6043	5321	5496	3627.96	636	1394	1514	1746.13	2.07771	1.055	5.11556e-52	5.89764e-51	up	yes	VN_GLEAN_10000576	protein_coding	chrscaffold22609:58946-67960:-	gi|321471668|gb|EFX82640.1|	846	2e-103	hypothetical protein DAPPUDRAFT_316454 [Daphnia pulex]	.	.	.	.	Q54P79	257	6e-77	Probable 4-coumarate--CoA ligase 3	PAE1379	195	2e-54	COG0318	pfam00501	AMP-binding	AMP-binding enzyme.	GO:0009698|phenylpropanoid metabolic process;	.	GO:0016207|4-coumarate-CoA ligase activity;GO:0005524|ATP binding;	.	.
VN_GLEAN_10000579	1	3	2	1.31309	1	0	7	3.94516	0.332835	-1.58712	0.0775207	0.129589	down	no	VN_GLEAN_10000579	protein_coding	chrscaffold3112:6878-32498:+	gi|1000207942|gb|KXJ78483.1|	482	6e-55	hypothetical protein RP20_CCG004529 [Aedes albopictus]	.	.	.	.	P36513	177	3e-49	UDP-glucuronosyltransferase 2B14	BS_ydhE	70.9	6e-13	COG1819	pfam00201	UDPGT	UDP-glucoronosyl and UDP-glucosyl transferase.	GO:0008152|metabolic process;	GO:0005789|endoplasmic reticulum membrane;GO:0016021|integral component of membrane;GO:0031090|organelle membrane;	GO:0015020|glucuronosyltransferase activity;	K00699	UGT; glucuronosyltransferase [EC:2.4.1.17]
VN_GLEAN_10000580	1	0	0	0.204283	0	0	0	0	Inf	Inf	1	1	up	no	VN_GLEAN_10000580	protein_coding	chrscaffold26019:67256-67549:+	.	.	.	.	.	.	.	.	.	.	.	.	.	.	.	.	pfam15320	RAM	mRNA cap methylation, RNMT-activating mini protein. This family of proteins is found in eukaryotes. Proteins in this family are typically between 102 and 154 amino acids in length. There is a single completely conserved residue D that may be functionally important. RAM is a family of eukaryotic proteins that are an obligate component of the mammalian cap methyltransferase, RNMT (RNA guanine-7 met…	.	.	.	.	.
VN_GLEAN_10000581	1421	1281	1241	848.512	421	410	573	713.461	1.18929	0.2501	0.00230519	0.00519542	up	no	VN_GLEAN_10000581	protein_coding	chrscaffold15339:15233-24167:+	gi|568249008|gb|ETN58827.1|	1226	1e-165	gilgamesh [Anopheles darlingi]	gi|241574596|ref|XM_002403071.1|	244	6e-123	Ixodes scapularis casein kinase, putative, mRNA	Q62763	406	1e-138	Casein kinase I isoform gamma-3	.	.	.	.	pfam00069	Pkinase	Protein kinase domain.	GO:0006897|endocytosis;GO:0018105|peptidyl-serine phosphorylation;GO:0046777|protein autophosphorylation;GO:0006468|protein phosphorylation;GO:0008360|regulation of cell shape;GO:0016055|Wnt signaling pathway;	GO:0005737|cytoplasm;GO:0005634|nucleus;	GO:0005524|ATP binding;GO:0001948|glycoprotein binding;GO:0000287|magnesium ion binding;GO:0042277|peptide binding;GO:0051219|phosphoprotein binding;GO:0004674|protein serine/threonine kinase activity;	K08958	CSNK1G; casein kinase 1, gamma [EC:2.7.11.1]
VN_GLEAN_10000582	502	487	575	337.378	58	76	120	126.969	2.65717	1.40989	1.35219e-10	5.64532e-10	up	yes	VN_GLEAN_10000582	protein_coding	chrscaffold15339:34549-39752:+	.	.	.	.	.	.	.	.	.	.	.	.	.	.	.	.	pfam05483	SCP-1	Synaptonemal complex protein 1 (SCP-1). Synaptonemal complex protein 1 (SCP-1) is the major component of the transverse filaments of the synaptonemal complex. Synaptonemal complexes are structures that are formed between homologous chromosomes during meiotic prophase.	.	.	.	.	.
VN_GLEAN_10000583	201	175	185	120.709	41	40	58	70.5671	1.71055	0.774461	3.54944e-05	9.97731e-05	up	no	VN_GLEAN_10000583	protein_coding	chrscaffold15339:43992-50336:+	.	.	.	.	.	.	.	.	.	.	.	.	.	.	.	.	pfam05483	SCP-1	Synaptonemal complex protein 1 (SCP-1). Synaptonemal complex protein 1 (SCP-1) is the major component of the transverse filaments of the synaptonemal complex. Synaptonemal complexes are structures that are formed between homologous chromosomes during meiotic prophase.	.	.	.	.	.
VN_GLEAN_10000584	2883	2693	2593	1759	428	247	315	518.768	3.39073	1.76159	1.0488e-82	1.71323e-81	up	yes	VN_GLEAN_10000584	protein_coding	chrscaffold15339:53983-63574:-	gi|910326567|ref|XP_013166430.1|	1546	0	PREDICTED: matrix metalloproteinase-14 [Papilio xuthus]	gi|968022630|ref|XR_001448498.1|	110	3e-48	Drosophila erecta GG19900 (Dere\GG19900), miscRNA	Q9GLE4	285	4e-87	Matrix metalloproteinase-14	.	.	.	.	pfam00413	Peptidase_M10	Matrixin. The members of this family are enzymes that cleave peptides. These proteases require zinc for catalysis.	GO:0048754|branching morphogenesis of an epithelial tube;GO:0016477|cell migration;GO:0030324|lung development;GO:0045746|negative regulation of Notch signaling pathway;GO:0045579|positive regulation of B cell differentiation;GO:0010831|positive regulation of myotube differentiation;GO:0031638|zymogen activation;	GO:0031012|extracellular matrix;GO:0016021|integral component of membrane;GO:0042470|melanosome;	GO:0005509|calcium ion binding;GO:0004222|metalloendopeptidase activity;GO:0008270|zinc ion binding;	K07763	MMP14; matrix metalloproteinase-14 (membrane-inserted) [EC:3.4.24.80]
VN_GLEAN_10000585	59	60	56	37.7333	22	28	24	37.4742	1.00691	0.00994053	1	1	up	no	VN_GLEAN_10000585	protein_coding	chrscaffold13338:6020-13388:-	gi|321474459|gb|EFX85424.1|	1610	0	hypothetical protein DAPPUDRAFT_45739 [Daphnia pulex]	gi|960979390|ref|XM_014949354.1|	87	2e-35	PREDICTED: Calidris pugnax mitochondrial tRNA translation optimization 1 (MTO1), transcript variant X1, mRNA	Q4R4P6	583	0	Protein MTO1 homolog, mitochondrial	YGL236c	436	2e-143	COG0445	pfam01134	GIDA	Glucose inhibited division protein A.	GO:0002098|tRNA wobble uridine modification;	GO:0005739|mitochondrion;	GO:0050660|flavin adenine dinucleotide binding;GO:0016491|oxidoreductase activity;	K03495	gidA, mnmG, MTO1; tRNA uridine 5-carboxymethylaminomethyl modification enzyme
VN_GLEAN_10000586	5455	5059	5586	3468.98	4339	6669	6272	8657.38	0.400696	-1.31942	5.83339e-68	8.17097e-67	down	yes	VN_GLEAN_10000586	protein_coding	chrscaffold13338:18120-20659:-	gi|328899855|gb|AEB54651.1|	713	1e-92	ribosomal protein S9 [Procambarus clarkii]	gi|504174869|ref|XM_004596938.1|	178	2e-86	PREDICTED: Ochotona princeps ribosomal protein S9 (RPS9), mRNA	B4PEU8	244	9e-81	40S ribosomal protein S9	SPBC29A3.12	220	7e-72	COG0522	pfam00163	Ribosomal_S4	Ribosomal protein S4/S9 N-terminal domain. This family includes small ribosomal subunit S9 from prokaryotes and S16 from metazoans. This domain is predicted to bind to ribosomal RNA. This domain is composed of four helices in the known structure. However the domain is discontinuous in sequence and the alignment for this family contains only the first three helices.	GO:0006412|translation;	GO:0015935|small ribosomal subunit;	GO:0019843|rRNA binding;GO:0003735|structural constituent of ribosome;	K02997	RP-S9e, RPS9; small subunit ribosomal protein S9e
VN_GLEAN_10000587	24	15	31	15.0466	3	5	10	8.87755	1.6949	0.761201	0.300304	0.424126	up	no	VN_GLEAN_10000587	protein_coding	chrscaffold13338:30082-37677:+	.	.	.	.	.	.	.	.	.	.	.	.	.	.	.	.	pfam15449	Retinal	Retinal protein. This family of proteins is found in the photoreceptor cells of the retina. Mutations of the gene encoding this protein have been associated with retinal disorders such as retinitis pigmentosa and late-onset progressive retinal atrophy. The function of this family of proteins is unknown, but it is likely to be important in the development and function of the retina.	.	.	.	.	.
VN_GLEAN_10000588	1075	991	967	652.977	492	614	814	965.211	0.676512	-0.563813	6.80304e-14	3.30132e-13	down	no	VN_GLEAN_10000588	protein_coding	chrscaffold9599:28761-68980:-	gi|242008519|ref|XP_002425051.1|	1773	0	UDP-GalNAc:polypeptide N-acetylgalactosaminyltransferase, putative [Pediculus humanus corporis]	gi|968052624|ref|XM_002006566.2|	183	6e-89	Drosophila mojavensis uncharacterized protein, transcript variant A (Dmoj\GI18492), mRNA	Q8MRC9	570	0	Putative polypeptide N-acetylgalactosaminyltransferase 9	.	.	.	.	pfam00652	Ricin_B_lectin	Ricin-type beta-trefoil lectin domain.	GO:0032504|multicellular organism reproduction;GO:0006493|protein O-linked glycosylation;	GO:0005829|cytosol;GO:0005794|Golgi apparatus;GO:0031985|Golgi cisterna;GO:0000139|Golgi membrane;GO:0016021|integral component of membrane;	GO:0030246|carbohydrate binding;GO:0046872|metal ion binding;GO:0004653|polypeptide N-acetylgalactosaminyltransferase activity;	K00710	GALNT; polypeptide N-acetylgalactosaminyltransferase [EC:2.4.1.41]
VN_GLEAN_10000589	77	49	51	37.8559	27	19	16	32.4511	1.16655	0.222252	0.529398	0.663581	up	no	VN_GLEAN_10000589	protein_coding	chrscaffold19253:48184-50618:-	gi|926645683|ref|XP_013789158.1|	1356	0	PREDICTED: serine/threonine-protein kinase Nek7-like isoform X2 [Limulus polyphemus]	gi|504167970|ref|XM_004593584.1|	252	2e-127	PREDICTED: Ochotona princeps NIMA-related kinase 6 (NEK6), mRNA	Q9ES74	485	2e-171	Serine/threonine-protein kinase Nek7	.	.	.	.	pfam00069	Pkinase	Protein kinase domain.	GO:0051973|positive regulation of telomerase activity;GO:1904355|positive regulation of telomere capping;GO:0032212|positive regulation of telomere maintenance via telomerase;GO:0006468|protein phosphorylation;	GO:0005737|cytoplasm;GO:0005815|microtubule organizing center;GO:0005654|nucleoplasm;GO:0000922|spindle pole;	GO:0005524|ATP binding;GO:0046872|metal ion binding;GO:0004674|protein serine/threonine kinase activity;	K08857	NEK; NIMA (never in mitosis gene a)-related kinase [EC:2.7.11.1]
VN_GLEAN_10000590	297	229	186	152.612	75	110	92	139.348	1.09519	0.131176	0.693923	0.810771	up	no	VN_GLEAN_10000590	protein_coding	chrscaffold14944:24698-47974:-	gi|951517316|ref|XP_014489309.1|	237	9e-17	PREDICTED: uncharacterized protein LOC106752244 isoform X3 [Dinoponera quadriceps]	.	.	.	.	.	.	.	.	.	.	.	.	pfam01429	MBD	Methyl-CpG binding domain. The Methyl-CpG binding domain (MBD) binds to DNA that contains one or more symmetrically methylated CpGs. DNA methylation in animals is associated with alterations in chromatin structure and silencing of gene expression. MBD has negligible non-specific affinity for DNA. In vitro foot-printing with MeCP2 showed the MBD can protect a 12 nucleotide region surrounding a met…	.	.	.	.	.
VN_GLEAN_10000592	185	157	178	111.882	13	29	42	41.2184	2.71438	1.44062	1.45637e-10	6.05847e-10	up	yes	VN_GLEAN_10000592	protein_coding	chrscaffold6511:18634-29215:-	gi|646714835|gb|KDR18668.1|	2198	0	MAK10-like protein [Zootermopsis nevadensis]	gi|765129967|ref|XM_011479070.1|	43	8e-11	PREDICTED: Oryzias latipes N(alpha)-acetyltransferase 35, NatC auxiliary subunit (naa35), mRNA	Q7T322	753	0	N-alpha-acetyltransferase 35, NatC auxiliary subunit	.	.	.	.	pfam04112	Mak10	Mak10 subunit, NatC N(alpha)-terminal acetyltransferase. NatC N(alpha)-terminal acetyltransferases contains Mak10p, Mak31p and Mak3p subunits. All three subunits are associated with each other to form the active complex.	GO:0048514|blood vessel morphogenesis;GO:0043066|negative regulation of apoptotic process;GO:0008284|positive regulation of cell proliferation;GO:0032006|regulation of TOR signaling;GO:0048659|smooth muscle cell proliferation;GO:0001756|somitogenesis;	GO:0005737|cytoplasm;GO:0031417|NatC complex;	.	.	.
VN_GLEAN_10000593	5	4	1	2.13476	0	0	1	0.478872	4.45788	2.15636	0.351326	0.481185	up	no	VN_GLEAN_10000593	protein_coding	chrscaffold21886:19099-34821:+	gi|939664360|ref|XP_014279678.1|	191	7e-13	PREDICTED: transmembrane and TPR repeat-containing protein 2-like [Halyomorpha halys]	.	.	.	.	Q9VQE9	72.8	2e-12	Transmembrane and TPR repeat-containing protein CG31690	CC0119_1	49.7	6e-06	COG0457	pfam13432	TPR_16	Tetratricopeptide repeat.	.	GO:0016021|integral component of membrane;	.	.	.
VN_GLEAN_10000594	63	50	47	34.3434	26	18	41	43.3679	0.791908	-0.336596	0.182152	0.274506	down	no	VN_GLEAN_10000594	protein_coding	chrscaffold24915:11460-12771:+	gi|566086468|gb|AHC55308.1|	491	1e-53	inhibitor of apoptosis protein [Palaemon carinicauda]	.	.	.	.	Q95M72	133	1e-35	Baculoviral IAP repeat-containing protein 8	.	.	.	.	pfam00653	BIR	Inhibitor of Apoptosis domain. BIR stands for 'Baculovirus Inhibitor of apoptosis protein Repeat'. It is found repeated in inhibitor of apoptosis proteins (IAPs), and in fact it is also known as IAP repeat. These domains characteristically have a number of invariant residues, including 3 conserved cysteines and one conserved histidine that coordinate a zinc ion. They are usually made up of 4-5 al…	GO:1990001|inhibition of cysteine-type endopeptidase activity involved in apoptotic process;GO:0090263|positive regulation of canonical Wnt signaling pathway;	GO:0005737|cytoplasm;GO:0005634|nucleus;	GO:0043027|cysteine-type endopeptidase inhibitor activity involved in apoptotic process;GO:0004842|ubiquitin-protein transferase activity;GO:0008270|zinc ion binding;	K16061	BIRC7_8; baculoviral IAP repeat-containing protein 7/8
VN_GLEAN_10000595	3	6	2	2.39238	80	14	59	82.1645	0.029117	-5.102	2.24627e-18	1.26837e-17	down	yes	VN_GLEAN_10000595	protein_coding	chrscaffold14403:465-63706:-	gi|762091430|ref|XP_011428111.1|	1656	0	PREDICTED: sucrase-isomaltase, intestinal-like [Crassostrea gigas]	gi|620958053|ref|XM_007665308.1|	76	6e-29	PREDICTED: Ornithorhynchus anatinus maltase-glucoamylase (alpha-glucosidase) (MGAM), partial mRNA	O43451	142	8e-33	Maltase-glucoamylase, intestinal	SPAPB24D3.10c	312	1e-88	COG1501	pfam01055	Glyco_hydro_31	Glycosyl hydrolases family 31. Glycosyl hydrolases are key enzymes of carbohydrate metabolizm. Family 31 comprises of enzymes that are, or similar to, alpha- galactosidases.	GO:0044245|polysaccharide digestion;GO:0005983|starch catabolic process;	GO:0016324|apical plasma membrane;GO:0070062|extracellular exosome;GO:0016021|integral component of membrane;GO:0005886|plasma membrane;	GO:0004558|alpha-1,4-glucosidase activity;GO:0016160|amylase activity;GO:0030246|carbohydrate binding;GO:0003824|catalytic activity;GO:0004339|glucan 1,4-alpha-glucosidase activity;GO:0032450|maltose alpha-glucosidase activity;	K12047	MGAM; maltase-glucoamylase [EC:3.2.1.20 3.2.1.3]
VN_GLEAN_10000596	3847	3527	3287	2294.4	618	567	872	1046	2.19351	1.13324	1.79357e-29	1.40553e-28	up	yes	VN_GLEAN_10000596	protein_coding	chrscaffold10931:12148-36423:+	gi|242008012|ref|XP_002424807.1|	4805	0	hect E3 ubiquitin ligase, putative [Pediculus humanus corporis]	gi|594065342|ref|XM_006056604.1|	178	3e-85	PREDICTED: Bubalus bubalis HECT domain containing E3 ubiquitin protein ligase 1 (HECTD1), transcript variant X1, mRNA	Q9ULT8	135	4e-30	E3 ubiquitin-protein ligase HECTD1	SPAC12B10.01c	139	2e-33	COG5021	pfam00632	HECT	HECT-domain (ubiquitin-transferase). The name HECT comes from Homologous to the E6-AP Carboxyl Terminus.	GO:0042787|protein ubiquitination involved in ubiquitin-dependent protein catabolic process;	GO:0005737|cytoplasm;GO:0005634|nucleus;	GO:0046872|metal ion binding;GO:0004842|ubiquitin-protein transferase activity;	K12231	HECTD1; E3 ubiquitin-protein ligase HECTD1 [EC:2.3.2.26]
VN_GLEAN_10000597	1	5	2	1.76024	6	15	1	10.9662	0.160515	-2.63922	0.00665697	0.0139616	down	yes	VN_GLEAN_10000597	protein_coding	chrscaffold10931:49614-51360:-	gi|926624974|ref|XP_013777964.1|	711	3e-85	PREDICTED: beta-1,4-glucuronyltransferase 1-like [Limulus polyphemus]	.	.	.	.	L7YAI7	91.3	1e-18	Beta-1,4-glucuronyltransferase 1	.	.	.	.	pfam13896	Glyco_transf_49	Glycosyl-transferase for dystroglycan. This glycosyl-transferase brings about the glycosylation of the alpha-dystroglycan subunit. Dystroglycan is an integral member of the skeletal muscular dystrophin glycoprotein complex, which links dystrophin to proteins in the extracellular matrix.	GO:0048747|muscle fiber development;GO:0006486|protein glycosylation;GO:0035269|protein O-linked mannosylation;	GO:0005794|Golgi apparatus;GO:0000139|Golgi membrane;GO:0016021|integral component of membrane;	GO:0015020|glucuronosyltransferase activity;GO:0046872|metal ion binding;	K00741	B3GNT1, B3GNT2; N-acetyllactosaminide beta-1,3-N-acetylglucosaminyltransferase [EC:2.4.1.149]
VN_GLEAN_10000599	0	0	0	0	0	4	1	2.32662	#NAME?	#NAME?	0.00866318	0.0178085	down	yes	VN_GLEAN_10000599	protein_coding	chrscaffold23724:8131-24118:+	gi|751789022|ref|XP_011203997.1|	471	1e-54	PREDICTED: serine-enriched protein isoform X4 [Bactrocera dorsalis]	.	.	.	.	O61366	188	2e-53	Serine-enriched protein	.	.	.	.	pfam00651	BTB	BTB/POZ domain. The BTB (for BR-C, ttk and bab) or POZ (for Pox virus and Zinc finger) domain is present near the N-terminus of a fraction of zinc finger (pfam00096) proteins and in proteins that contain the pfam01344 motif such as Kelch and a family of pox virus proteins. The BTB/POZ domain mediates homomeric dimerization and in some instances heteromeric dimerization. The structure of the dimer…	GO:0048747|muscle fiber development;GO:0006486|protein glycosylation;GO:0035269|protein O-linked mannosylation;	GO:0005794|Golgi apparatus;GO:0000139|Golgi membrane;GO:0016021|integral component of membrane;	GO:0015020|glucuronosyltransferase activity;GO:0046872|metal ion binding;	.	.
VN_GLEAN_10000600	1512	1239	1156	839.093	229	228	453	458.059	1.83185	0.873298	4.21512e-06	1.28785e-05	up	no	VN_GLEAN_10000600	protein_coding	chrscaffold12638:9482-13547:+	gi|970898297|ref|XP_015114750.1|	1340	4e-179	PREDICTED: solute carrier family 2, facilitated glucose transporter member 1-like isoform X6 [Diachasma alloeum]	.	.	.	.	Q8IRI6	394	3e-122	Glucose transporter type 1	.	.	.	.	pfam00083	Sugar_tr	Sugar (and other) transporter.	GO:0048085|adult chitin-containing cuticle pigmentation;GO:0008643|carbohydrate transport;GO:0090277|positive regulation of peptide hormone secretion;GO:0019233|sensory perception of pain;	GO:0016021|integral component of membrane;	GO:0022891|substrate-specific transmembrane transporter activity;	K07299	SLC2A1, GLUT1; MFS transporter, SP family, solute carrier family 2 (facilitated glucose transporter), member 1
VN_GLEAN_10000601	491	487	530	325.274	190	327	365	438.521	0.741753	-0.43099	0.000115695	0.000309176	down	no	VN_GLEAN_10000601	protein_coding	chrscaffold12638:22996-43334:+	gi|759048559|ref|XP_011333322.1|	932	1e-108	PREDICTED: WD repeat-containing protein 75 [Cerapachys biroi]	.	.	.	.	Q6DFC6	278	3e-79	WD repeat-containing protein 75	.	.	.	.	pfam01664	Reo_sigma1	Reovirus viral attachment protein sigma 1. This family consists of the reovirus sigma 1 hemagglutinin, cell attachment protein. This glycoprotein is a minor capsid protein and also determines the serotype-specific humoral immune response. Sigma 1 consist of a fibrous tail and a globular head. The head has important roles in the cell attachment function of sigma 1 and determinant of the type-speci…	.	GO:0005730|nucleolus;	.	K14552	NAN1, UTP17, WDR75; NET1-associated nuclear protein 1 (U3 small nucleolar RNA-associated protein 17)
VN_GLEAN_10000604	102	88	63	54.3109	305	350	395	531.712	0.102143	-3.29133	4.82899e-33	4.04672e-32	down	yes	VN_GLEAN_10000604	protein_coding	chrscaffold3088:13087-13347:+	gi|998511674|ref|XP_015516373.1|	126	1e-06	PREDICTED: estradiol 17-beta-dehydrogenase 11-like [Neodiprion lecontei]	.	.	.	.	.	.	.	.	.	.	.	.	pfam15279	SOBP	Sine oculis-binding protein. SOBP is associated with syndromic and nonsyndromic intellectual disability. It carries a zinc-finger of the zf-C2H2 type at the N-terminus, and a highly characteristic C-terminal PhPhPhPhPhPh motif. The deduced 873-amino acid protein contains an N-terminal nuclear localisation signal (NLS), followed by 2 FCS-type zinc finger motifs, a proline-rich region (PR1), a puta…	.	.	.	.	.
VN_GLEAN_10000605	1	4	3	1.7557	1	1	0	1.05499	1.66419	0.734822	0.882914	0.975613	up	no	VN_GLEAN_10000605	protein_coding	chrscaffold3088:34640-49917:+	gi|779984953|ref|XP_011665481.1|	186	3e-14	PREDICTED: zinc finger MYM-type protein 1-like [Strongylocentrotus purpuratus]	.	.	.	.	.	.	.	.	.	.	.	.	pfam05699	Dimer_Tnp_hAT	hAT family C-terminal dimerization region. This dimerization region is found at the C terminus of the transposases of elements belonging to the Activator superfamily (hAT element superfamily). The isolated dimerization region forms extremely stable dimers in vitro.	.	.	.	.	.
VN_GLEAN_10000606	604	565	550	370.178	329	331	394	536.69	0.689742	-0.53587	3.12106e-09	1.19151e-08	down	no	VN_GLEAN_10000606	protein_coding	chrscaffold24119:3882-48204:-	gi|939668290|ref|XP_014281164.1|	1264	7e-151	PREDICTED: uncharacterized protein LOC106683916 isoform X2 [Halyomorpha halys]	.	.	.	.	Q6P2E9	279	1e-74	Enhancer of mRNA-decapping protein 4	.	.	.	.	pfam02995	DUF229	Protein of unknown function (DUF229). Members of this family are uncharacterized. They are 500-1200 amino acids in length and share a long region conservation that probably corresponds to several domains. The Go annotation for the protein indicates that it is involved in nematode larval development and has a positive regulation on growth rate.	GO:0043928|exonucleolytic nuclear-transcribed mRNA catabolic process involved in deadenylation-dependent decay;	GO:0005737|cytoplasm;GO:0000932|cytoplasmic mRNA processing body;GO:0005829|cytosol;GO:0043231|intracellular membrane-bounded organelle;GO:0016020|membrane;GO:0005654|nucleoplasm;GO:0005634|nucleus;	.	K12616	EDC4; enhancer of mRNA-decapping protein 4
VN_GLEAN_10000607	315	260	379	205.494	69	80	73	112.833	1.82122	0.864907	0.00566455	0.0119886	up	no	VN_GLEAN_10000607	protein_coding	chrscaffold24119:53269-58234:+	gi|646697526|gb|KDR09187.1|	873	2e-110	Ubiquitin carrier protein E2 28 [Zootermopsis nevadensis]	.	.	.	.	P46595	114	1e-28	Ubiquitin-conjugating enzyme E2 4	SPBC119.02	114	4e-29	COG5078	pfam00179	UQ_con	Ubiquitin-conjugating enzyme. Proteins destined for proteasome-mediated degradation may be ubiquitinated. Ubiquitination follows conjugation of ubiquitin to a conserved cysteine residue of UBC homologues. TSG101 is one of several UBC homologues that lacks this active site cysteine.	GO:0045842|positive regulation of mitotic metaphase/anaphase transition;GO:0034067|protein localization to Golgi apparatus;GO:0000209|protein polyubiquitination;GO:0016485|protein processing;GO:0042787|protein ubiquitination involved in ubiquitin-dependent protein catabolic process;GO:0060049|regulation of protein glycosylation;GO:0031146|SCF-dependent proteasomal ubiquitin-dependent protein cata…	GO:0005737|cytoplasm;GO:0005829|cytosol;GO:0043224|nuclear SCF ubiquitin ligase complex;GO:0005634|nucleus;	GO:0005524|ATP binding;GO:0061631|ubiquitin conjugating enzyme activity;GO:0004842|ubiquitin-protein transferase activity;	K06689	UBE2D_E, UBC4, UBC5; ubiquitin-conjugating enzyme E2 D/E [EC:2.3.2.23]
VN_GLEAN_10000608	39	30	25	20.1502	18	6	1	13.9254	1.44702	0.533082	0.243861	0.353096	up	no	VN_GLEAN_10000608	protein_coding	chrscaffold24425:17675-18895:-	gi|926614038|ref|XP_013772051.1|	333	2e-33	PREDICTED: LOW QUALITY PROTEIN: reelin-like [Limulus polyphemus]	.	.	.	.	P78509	48.1	5e-06	Reelin	.	.	.	.	pfam05059	Orbi_VP4	Orbivirus VP4 core protein. Orbiviruses are double stranded RNA retroviruses of which the bluetongue virus is a member. The core of bluetongue virus (BTV) is a multienzyme complex composed of two major proteins (VP7 and VP3) and three minor proteins (VP1, VP4 and VP6) in addition to the viral genome. VP4 has been shown to perform all RNA capping activities and has both methyltransferase type 1 an…	GO:0008306|associative learning;GO:0007411|axon guidance;GO:0007420|brain development;GO:0007155|cell adhesion;GO:0000904|cell morphogenesis involved in differentiation;GO:0007417|central nervous system development;GO:0021800|cerebral cortex tangential migration;GO:0016358|dendrite development;GO:0010001|glial cell differentiation;GO:0021766|hippocampus development;GO:0097477|lateral motor column…	GO:0005737|cytoplasm;GO:0030425|dendrite;GO:0005615|extracellular space;GO:0005886|plasma membrane;GO:0005578|proteinaceous extracellular matrix;	GO:0070325|lipoprotein particle receptor binding;GO:0046872|metal ion binding;GO:0004712|protein serine/threonine/tyrosine kinase activity;GO:0008236|serine-type peptidase activity;GO:0070326|very-low-density lipoprotein particle receptor binding;	K06249	RELN; reelin [EC:3.4.21.-]
VN_GLEAN_10000609	0	0	0	0	0	1	0	0.461936	#NAME?	#NAME?	0.619248	0.743382	down	no	VN_GLEAN_10000609	protein_coding	chrscaffold24425:19590-19916:-	.	.	.	.	.	.	.	.	.	.	.	.	.	.	.	.	pfam04392	ABC_sub_bind	ABC transporter substrate binding protein. This family contains many hypothetical proteins and some ABC transporter substrate binding proteins.	.	.	.	.	.
VN_GLEAN_10000612	4	1	4	1.91686	0	0	0	0	Inf	Inf	0.145724	0.227715	up	no	VN_GLEAN_10000612	protein_coding	chrscaffold22127:5726-15716:-	gi|114326083|gb|ABI64137.1|	469	6e-53	type 2 dopamine receptor [Panulirus interruptus]	.	.	.	.	Q8IS44	134	3e-36	Dopamine D2-like receptor	.	.	.	.	pfam00001	7tm_1	7 transmembrane receptor (rhodopsin family). This family contains, amongst other G-protein-coupled receptors (GCPRs), members of the opsin family, which have been considered to be typical members of the rhodopsin superfamily. They share several motifs, mainly the seven transmembrane helices, GCPRs of the rhodopsin superfamily. All opsins bind a chromophore, such as 11-cis-retinal. The function of…	GO:0007212|dopamine receptor signaling pathway;GO:0007186|G-protein coupled receptor signaling pathway;GO:0001963|synaptic transmission, dopaminergic;	GO:0016021|integral component of membrane;GO:0005887|integral component of plasma membrane;	GO:0035240|dopamine binding;GO:0004952|dopamine neurotransmitter receptor activity;GO:0001588|dopamine neurotransmitter receptor activity, coupled via Gs;GO:0008227|G-protein coupled amine receptor activity;GO:0004930|G-protein coupled receptor activity;	K14049	DRD2N; dopamine D2-like receptor
VN_GLEAN_10000614	0	1	0	0.223576	0	0	0	0	Inf	Inf	1	1	up	no	VN_GLEAN_10000614	protein_coding	chrscaffold17815:16973-34875:-	gi|71986992|ref|NP_501590.2|	170	5e-10	DEgenerin Linked to Mechanosensation [Caenorhabditis elegans]	.	.	.	.	.	.	.	.	.	.	.	.	pfam00858	ASC	Amiloride-sensitive sodium channel.	.	.	.	.	.
VN_GLEAN_10000615	2	6	6	3.06424	3	0	6	4.65238	0.65864	-0.602439	0.435666	0.572627	down	no	VN_GLEAN_10000615	protein_coding	chrscaffold17815:45429-59292:-	gi|157138743|ref|XP_001664317.1|	512	9e-60	AAEL014069-PA [Aedes aegypti]	.	.	.	.	P16562	135	4e-36	Cysteine-rich secretory protein 2	.	.	.	.	pfam08562	Crisp	Crisp. This domain is found on Crisp proteins which contain pfam00188 and has been termed the Crisp domain. It is found in the mammalian reproductive tract and the venom of reptiles, and has been shown to regulate ryanodine receptor Ca2+ signalling. It contains 10 conserved cysteines which are all involved in disulphide bonds and is structurally related to the ion channel inhibitor toxins BgK and…	GO:0016337|single organismal cell-cell adhesion;	GO:0005615|extracellular space;	.	.	.
VN_GLEAN_10000616	364	343	299	216.538	233	179	179	306.585	0.706289	-0.50167	0.000111099	0.000297169	down	no	VN_GLEAN_10000616	protein_coding	chrscaffold14632:12501-26723:-	gi|356651210|gb|AET34922.1|	443	1e-48	interferon-related developmental regulator 1 [Macrobrachium rosenbergii]	.	.	.	.	P19182	62.4	4e-10	Interferon-related developmental regulator 1	.	.	.	.	pfam05004	IFRD	Interferon-related developmental regulator (IFRD). Interferon-related developmental regulator (IFRD1) is the human homologue of the rat early response protein PC4 and its murine homologue TIS7. The exact function of IFRD1 is unknown but it has been shown that PC4 is necessary to muscle differentiation and that it might have a role in signal transduction. This family also contains IFRD2 and its mu…	GO:0042692|muscle cell differentiation;GO:0030517|negative regulation of axon extension;GO:0048671|negative regulation of collateral sprouting;GO:0051091|positive regulation of sequence-specific DNA binding transcription factor activity;GO:0045944|positive regulation of transcription from RNA polymerase II promoter;GO:0043403|skeletal muscle tissue regeneration;GO:0014706|striated muscle tissue d…	GO:0005737|cytoplasm;GO:0005634|nucleus;	GO:0061629|RNA polymerase II sequence-specific DNA binding transcription factor binding;	.	.
VN_GLEAN_10000617	256	217	260	157.762	3028	2824	1756	3941.16	0.0400293	-4.6428	0	0	down	yes	VN_GLEAN_10000617	protein_coding	chrscaffold14632:34184-38729:+	gi|237847769|gb|ACR23316.1|	687	1e-82	beta-N-acetylglucosaminidase [Litopenaeus vannamei]	.	.	.	.	P49010	201	7e-59	Chitooligosaccharidolytic beta-N-acetylglucosaminidase	.	.	.	.	pfam00728	Glyco_hydro_20	Glycosyl hydrolase family 20, catalytic domain. This domain has a TIM barrel fold.	GO:0006032|chitin catabolic process;GO:0000272|polysaccharide catabolic process;	.	GO:0004563|beta-N-acetylhexosaminidase activity;	K12373	HEXA_B; hexosaminidase [EC:3.2.1.52]
VN_GLEAN_10000618	1	0	1	0.42332	0	0	1	0.478872	0.883993	-0.177893	1	1	down	no	VN_GLEAN_10000618	protein_coding	chrscaffold14632:56090-61558:-	.	.	.	.	.	.	.	.	.	.	.	.	.	.	.	.	pfam10174	Cast	RIM-binding protein of the cytomatrix active zone. This is a family of proteins that form part of the CAZ (cytomatrix at the active zone) complex which is involved in determining the site of synaptic vesicle fusion. The C-terminus is a PDZ-binding motif that binds directly to RIM (a small G protein Rab-3A effector). The family also contains four coiled-coil domains.	.	.	.	.	.
VN_GLEAN_10000619	0	0	0	0	0	1	0	0.461936	#NAME?	#NAME?	0.619248	0.743382	down	no	VN_GLEAN_10000619	protein_coding	chrscaffold14632:62262-64018:+	gi|667340014|ref|XP_008561978.1|	1379	9e-180	PREDICTED: zinc finger protein 850-like [Galeopterus variegatus]	.	.	.	.	Q96SE7	270	6e-79	Zinc finger protein 347	.	.	.	.	pfam13465	zf-H2C2_2	Zinc-finger double domain.	GO:0006355|regulation of transcription, DNA-templated;GO:0006351|transcription, DNA-templated;	GO:0005634|nucleus;	GO:0003677|DNA binding;GO:0046872|metal ion binding;	K09228	KRAB; KRAB domain-containing zinc finger protein
VN_GLEAN_10000621	2	0	0	0.408566	0	0	17	8.14083	0.0501873	-4.31653	0.0427021	0.0762875	down	no	VN_GLEAN_10000621	protein_coding	chrscaffold12625:32610-33485:-	gi|972209305|ref|XP_015187000.1|	525	1e-56	PREDICTED: RNA exonuclease 1 homolog [Polistes dominula]	.	.	.	.	Q7TT28	166	5e-44	RNA exonuclease 1 homolog	SPAC637.09	116	5e-28	COG0847	pfam00929	RNase_T	Exonuclease. This family includes a variety of exonuclease proteins, such as ribonuclease T and the epsilon subunit of DNA polymerase III.;	.	GO:0005634|nucleus;	GO:0004527|exonuclease activity;GO:0003676|nucleic acid binding;	K14570	REX1, REXO1, RNH70; RNA exonuclease 1 [EC:3.1.-.-]
VN_GLEAN_10000622	46	53	46	31.3223	84	133	378	292.267	0.10717	-3.22203	1.99934e-110	4.17056e-109	down	yes	VN_GLEAN_10000622	protein_coding	chrscaffold12625:42425-43297:-	gi|972209305|ref|XP_015187000.1|	499	3e-53	PREDICTED: RNA exonuclease 1 homolog [Polistes dominula]	.	.	.	.	Q7TT28	159	1e-41	RNA exonuclease 1 homolog	SPAC637.09	114	2e-27	COG0847	pfam00929	RNase_T	Exonuclease. This family includes a variety of exonuclease proteins, such as ribonuclease T and the epsilon subunit of DNA polymerase III.;	.	GO:0005634|nucleus;	GO:0004527|exonuclease activity;GO:0003676|nucleic acid binding;	K14570	REX1, REXO1, RNH70; RNA exonuclease 1 [EC:3.1.-.-]
VN_GLEAN_10000623	92	83	82	55.3119	42	96	145	138.69	0.398815	-1.32621	4.43177e-16	2.32158e-15	down	yes	VN_GLEAN_10000623	protein_coding	chrscaffold12625:51613-52485:-	gi|307181945|gb|EFN69385.1|	504	7e-54	RNA exonuclease 1-like protein [Camponotus floridanus]	.	.	.	.	Q7TT28	154	4e-40	RNA exonuclease 1 homolog	SPAC637.09	121	9e-30	COG0847	pfam00929	RNase_T	Exonuclease. This family includes a variety of exonuclease proteins, such as ribonuclease T and the epsilon subunit of DNA polymerase III.;	.	GO:0005634|nucleus;	GO:0004527|exonuclease activity;GO:0003676|nucleic acid binding;	K14570	REX1, REXO1, RNH70; RNA exonuclease 1 [EC:3.1.-.-]
VN_GLEAN_10000624	932	696	695	498.231	1382	549	1764	1917.93	0.259776	-1.94466	1.913e-25	1.35452e-24	down	yes	VN_GLEAN_10000624	protein_coding	chrscaffold12625:62923-63855:-	gi|972209305|ref|XP_015187000.1|	491	6e-52	PREDICTED: RNA exonuclease 1 homolog [Polistes dominula]	.	.	.	.	Q7TT28	155	4e-40	RNA exonuclease 1 homolog	SPAC637.09	109	1e-25	COG0847	pfam00929	RNase_T	Exonuclease. This family includes a variety of exonuclease proteins, such as ribonuclease T and the epsilon subunit of DNA polymerase III.;	.	GO:0005634|nucleus;	GO:0004527|exonuclease activity;GO:0003676|nucleic acid binding;	K14570	REX1, REXO1, RNH70; RNA exonuclease 1 [EC:3.1.-.-]
VN_GLEAN_10000627	1	0	0	0.204283	0	0	0	0	Inf	Inf	1	1	up	no	VN_GLEAN_10000627	protein_coding	chrscaffold6306:37986-45048:-	gi|815912314|ref|XP_012241574.1|	192	6e-13	PREDICTED: BTB/POZ domain-containing protein 1-like [Bombus impatiens]	.	.	.	.	B3DIV9	55.1	6e-07	Kelch-like protein 40a	.	.	.	.	pfam00651	BTB	BTB/POZ domain. The BTB (for BR-C, ttk and bab) or POZ (for Pox virus and Zinc finger) domain is present near the N-terminus of a fraction of zinc finger (pfam00096) proteins and in proteins that contain the pfam01344 motif such as Kelch and a family of pox virus proteins. The BTB/POZ domain mediates homomeric dimerization and in some instances heteromeric dimerization. The structure of the dimer…	GO:0061061|muscle structure development;GO:0032435|negative regulation of proteasomal ubiquitin-dependent protein catabolic process;GO:0031397|negative regulation of protein ubiquitination;GO:0016567|protein ubiquitination;GO:0048741|skeletal muscle fiber development;GO:0036268|swimming;	GO:0031672|A band;GO:0031463|Cul3-RING ubiquitin ligase complex;GO:0031674|I band;	.	K10473	KBTBD5_10; kelch repeat and BTB domain-containing protein 5/10
VN_GLEAN_10000628	35	24	20	16.8965	5	8	7	10.0128	1.68748	0.754871	0.154697	0.239928	up	no	VN_GLEAN_10000628	protein_coding	chrscaffold18739:1289-33171:+	gi|755925840|ref|XP_011299874.1|	297	6e-27	PREDICTED: tetratricopeptide repeat protein 5-like [Fopius arisanus]	gi|995975386|gb|KU175343.1|	39	7e-09	Eriocheir sinensis cullin 5 (Cul5) gene, complete cds	Q8N0Z6	98.2	3e-21	Tetratricopeptide repeat protein 5	.	.	.	.	pfam15240	Pro-rich	Proline-rich. This family includes several eukaryotic proline-rich proteins.	GO:0006281|DNA repair;GO:0045944|positive regulation of transcription from RNA polymerase II promoter;GO:1901796|regulation of signal transduction by p53 class mediator;	GO:0005737|cytoplasm;GO:0005654|nucleoplasm;	GO:0003682|chromatin binding;GO:0003677|DNA binding;	.	.
VN_GLEAN_10000629	6	11	6	4.99926	1	2	5	3.91128	1.27816	0.354072	0.900871	0.990924	up	no	VN_GLEAN_10000629	protein_coding	chrscaffold18739:39751-48097:-	gi|657792123|ref|XP_008322926.1|	299	6e-27	PREDICTED: autophagy-related protein 13 [Cynoglossus semilaevis]	.	.	.	.	A4IIM9	110	4e-25	Autophagy-related protein 13	.	.	.	.	pfam10033	ATG13	Autophagy-related protein 13. Members of this family of phosphoproteins are involved in cytoplasm to vacuole transport (Cvt), and more specifically in Cvt vesicle formation. They are probably involved in the switching machinery regulating the conversion between the Cvt pathway and autophagy. Finally, ATG13 is also required for glycogen storage.	GO:0000045|autophagosome assembly;	GO:1990316|ATG1/UKL1 kinase complex;GO:0005829|cytosol;GO:0000407|pre-autophagosomal structure;	GO:0019901|protein kinase binding;	K08331	ATG13; autophagy-related protein 13
VN_GLEAN_10000630	351	316	306	209.379	70	81	110	131.606	1.59095	0.669887	4.46498e-06	1.36276e-05	up	no	VN_GLEAN_10000630	protein_coding	chrscaffold15613:10917-20858:+	gi|918999120|ref|XP_013398326.1|	1125	4e-140	PREDICTED: dihydroxyacetone phosphate acyltransferase-like isoform X2 [Lingula anatina]	.	.	.	.	O15228	374	2e-117	Dihydroxyacetone phosphate acyltransferase	PA3673	160	2e-40	COG2937	pfam01553	Acyltransferase	Acyltransferase. This family contains acyltransferases involved in phospholipid biosynthesis and other proteins of unknown function. This family also includes tafazzin, the Barth syndrome gene.	GO:0021587|cerebellum morphogenesis;GO:0008611|ether lipid biosynthetic process;GO:0006650|glycerophospholipid metabolic process;GO:0061024|membrane organization;GO:0030913|paranodal junction assembly;GO:0006654|phosphatidic acid biosynthetic process;GO:0042493|response to drug;GO:0070542|response to fatty acid;GO:0007584|response to nutrient;GO:0042594|response to starvation;GO:0007416|synapse a…	GO:0016020|membrane;GO:0005739|mitochondrion;GO:0005782|peroxisomal matrix;GO:0005778|peroxisomal membrane;GO:0005777|peroxisome;	GO:0016287|glycerone-phosphate O-acyltransferase activity;GO:0016290|palmitoyl-CoA hydrolase activity;GO:0005102|receptor binding;	K00649	GNPAT; glyceronephosphate O-acyltransferase [EC:2.3.1.42]
VN_GLEAN_10000631	76	85	87	53.5857	44	31	66	72.0198	0.744041	-0.426545	0.031528	0.0577117	down	no	VN_GLEAN_10000631	protein_coding	chrscaffold15613:26735-48939:-	gi|321461412|gb|EFX72444.1|	705	2e-85	hypothetical protein DAPPUDRAFT_308237 [Daphnia pulex]	.	.	.	.	Q28EH9	162	1e-43	Nuclear envelope integral membrane protein 1	.	.	.	.	pfam10225	DUF2215	Uncharacterized conserved protein (DUF2215). This entry is the central 200 residues of a family of proteins conserved from worms to humans. The function is unknown.	GO:0001654|eye development;	GO:0016021|integral component of membrane;GO:0005635|nuclear envelope;GO:0005637|nuclear inner membrane;	.	.	.
VN_GLEAN_10000632	76	62	69	44.5008	19	16	35	35.4194	1.25639	0.329289	0.241554	0.35028	up	no	VN_GLEAN_10000632	protein_coding	chrscaffold15613:35579-39373:+	gi|801396995|ref|XP_012058880.1|	332	7e-35	PREDICTED: COMM domain-containing protein 2 [Atta cephalotes]	.	.	.	.	Q8BXC6	110	4e-28	COMM domain-containing protein 2	.	.	.	.	pfam07258	HCaRG	HCaRG protein. This family consists of several mammalian HCaRG(hypertension-related, calcium-regulated gene) proteins. HCaRG is negatively regulated by extracellular calcium concentration, and its basal mRNA levels are higher in hypertensive animals. HCaRG is a nuclear protein potentially involved in the control of cell proliferation.	GO:0006355|regulation of transcription, DNA-templated;GO:0006351|transcription, DNA-templated;	GO:0005737|cytoplasm;	.	.	.
VN_GLEAN_10000633	474	386	479	288.049	89	126	61	140.197	2.05461	1.03886	5.24773e-08	1.85558e-07	up	yes	VN_GLEAN_10000633	protein_coding	chrscaffold15613:49585-67869:+	gi|919066760|ref|XP_013414920.1|	2600	0	PREDICTED: DNA ligase 1-like [Lingula anatina]	gi|926492752|ref|XM_013939542.1|	229	4e-114	PREDICTED: Apteryx australis mantelli ligase I, DNA, ATP-dependent (LIG1), partial mRNA	P51892	955	0	DNA ligase 1	YDL164c	536	5e-177	COG1793	pfam01068	DNA_ligase_A_M	ATP dependent DNA ligase domain. This domain belongs to a more diverse superfamily, including pfam01331 and pfam01653.	GO:0007049|cell cycle;GO:0051301|cell division;GO:0071897|DNA biosynthetic process;GO:0051103|DNA ligation involved in DNA repair;GO:0006310|DNA recombination;GO:0006260|DNA replication;	GO:0005634|nucleus;	GO:0005524|ATP binding;GO:0003677|DNA binding;GO:0003910|DNA ligase (ATP) activity;GO:0046872|metal ion binding;	K10747	LIG1; DNA ligase 1 [EC:6.5.1.1 6.5.1.6 6.5.1.7]
VN_GLEAN_10000637	427	347	343	239.939	85	132	110	164.061	1.4625	0.54844	0.000224968	0.000580591	up	no	VN_GLEAN_10000637	protein_coding	chrscaffold1877:11360-57693:+	gi|926628025|ref|XP_013779613.1|	1832	0	PREDICTED: apoptosis-inducing factor 1, mitochondrial-like isoform X1 [Limulus polyphemus]	gi|961069537|ref|XM_014916954.1|	98	2e-41	PREDICTED: Octopus bimaculoides apoptosis-inducing factor 1, mitochondrial-like (LOC106870755), mRNA	O95831	607	0	Apoptosis-inducing factor 1, mitochondrial	SSO1225	178	7e-49	COG0446	pfam14721	AIF_C	Apoptosis-inducing factor, mitochondrion-associated, C-term. This C-terminal domain appears to be a dimerization domain of the mitochondrial apoptosis-inducing factor 1. protein. The domain also appears at the C-terminus of FAD-dependent pyridine nucleotide-disulfide oxidoreductases. Apoptosis inducing factor (AIF) is a bifunctional mitochondrial flavoprotein critical for energy metabolizm and in…	GO:0006919|activation of cysteine-type endopeptidase activity involved in apoptotic process;GO:0006915|apoptotic process;GO:0045454|cell redox homeostasis;GO:1904045|cellular response to aldosterone;GO:0071392|cellular response to estradiol stimulus;GO:0070301|cellular response to hydrogen peroxide;GO:0071732|cellular response to nitric oxide;GO:0090650|cellular response to oxygen-glucose depriva…	GO:0005829|cytosol;GO:0005743|mitochondrial inner membrane;GO:0005758|mitochondrial intermembrane space;GO:0005739|mitochondrion;GO:0005634|nucleus;GO:0048471|perinuclear region of cytoplasm;	GO:0003677|DNA binding;GO:0009055|electron carrier activity;GO:0071949|FAD binding;GO:0016174|NAD(P)H oxidase activity;GO:0016651|oxidoreductase activity, acting on NAD(P)H;	K04727	PDCD8, AIF; programmed cell death 8 (apoptosis-inducing factor) [EC:1.-.-.-]
VN_GLEAN_10000640	32	24	40	20.6644	12	36	39	42.4223	0.48711	-1.03768	0.00264973	0.00593218	down	yes	VN_GLEAN_10000640	protein_coding	chrscaffold5601:38453-45715:-	gi|780012162|ref|XP_011663917.1|	876	6e-114	PREDICTED: intraflagellar transport protein 46 homolog [Strongylocentrotus purpuratus]	.	.	.	.	Q9NQC8	314	5e-104	Intraflagellar transport protein 46 homolog	.	.	.	.	pfam12317	IFT46_B_C	Intraflagellar transport complex B protein 46 C terminal. This family of proteins is found in eukaryotes. Proteins in this family are typically between 298 and 416 amino acids in length. IFT46 is a flagellar protein of complex B. Like all IFT proteins, it is required for transport of IFT particles into the flagella.	GO:0042384|cilium assembly;GO:0042073|intraciliary transport;GO:0050821|protein stabilization;GO:0007224|smoothened signaling pathway;	GO:0005813|centrosome;GO:0097542|ciliary tip;GO:0005929|cilium;GO:0005737|cytoplasm;GO:0030992|intraciliary transport particle B;GO:0031514|motile cilium;GO:0031512|motile primary cilium;GO:0072372|primary cilium;	GO:0008022|protein C-terminus binding;	.	.
VN_GLEAN_10000641	614	544	546	366.649	221	215	237	343.873	1.06624	0.0925255	0.375233	0.506747	up	no	VN_GLEAN_10000641	protein_coding	chrscaffold5601:51662-63439:-	gi|242011020|ref|XP_002426255.1|	2594	0	protein MLP1, putative [Pediculus humanus corporis]	gi|699640572|ref|XM_009911666.1|	54	2e-16	PREDICTED: Picoides pubescens ash1 (absent, small, or homeotic)-like (Drosophila) (ASH1L), mRNA	Q99MY8	818	0	Histone-lysine N-methyltransferase ASH1L	SPAC29B12.02c	152	2e-36	COG2940	pfam00856	SET	SET domain. SET domains are protein lysine methyltransferase enzymes. SET domains appear to be protein-protein interaction domains. It has been demonstrated that SET domains mediate interactions with a family of proteins that display similarity with dual-specificity phosphatases (dsPTPases). A subset of SET domains have been called PR domains. These domains are divergent in sequence from other SE…	GO:0097676|histone H3-K36 dimethylation;GO:0051568|histone H3-K4 methylation;GO:0032635|interleukin-6 production;GO:0002674|negative regulation of acute inflammatory response;GO:0043124|negative regulation of I-kappaB kinase/NF-kappaB signaling;GO:0050728|negative regulation of inflammatory response;GO:0043409|negative regulation of MAPK cascade;GO:0045944|positive regulation of transcription fro…	GO:0005923|bicellular tight junction;GO:0005694|chromosome;GO:0005737|cytoplasm;GO:0070062|extracellular exosome;GO:0005794|Golgi apparatus;GO:0005654|nucleoplasm;	GO:0003682|chromatin binding;GO:0003677|DNA binding;GO:0046975|histone methyltransferase activity (H3-K36 specific);GO:0042800|histone methyltransferase activity (H3-K4 specific);GO:0008270|zinc ion binding;	K06101	ASH1L; histone-lysine N-methyltransferase ASH1L [EC:2.1.1.43]
VN_GLEAN_10000642	0	2	7	1.98041	14	12	16	21.5079	0.0920783	-3.441	0.0212365	0.0403375	down	yes	VN_GLEAN_10000642	protein_coding	chrscaffold19386:6570-6962:-	gi|926618424|ref|XP_013774417.1|	149	5e-09	PREDICTED: proline dehydrogenase 1, mitochondrial-like [Limulus polyphemus]	.	.	.	.	.	.	.	.	.	.	.	.	pfam15611	EH_Signature	EH_Signature domain. This domain with a strongly conserved glutamate at the N-terminus and a histidine at the C-terminus, is found in a SWI2/SNF2 four gene operon. Its strict-neighborhood association with SWI2/SNF2 ATPase strongly suggests a function in conjunction with it. The other genes in the operon are a OmpA protein and a TM protein. This has a DNA related function along with the TerY-P tri…	.	.	.	.	.
VN_GLEAN_10000643	70	56	50	37.7719	22	18	28	34.7704	1.08633	0.119456	0.707977	0.82062	up	no	VN_GLEAN_10000643	protein_coding	chrscaffold19386:14041-18895:-	gi|307190881|gb|EFN74718.1|	514	4e-51	Calcineurin-binding protein cabin-1 [Camponotus floridanus]	.	.	.	.	Q9Y6J0	168	9e-42	Calcineurin-binding protein cabin-1	.	.	.	.	pfam13414	TPR_11	TPR repeat.	GO:0007166|cell surface receptor signaling pathway;GO:0016569|covalent chromatin modification;GO:0006336|DNA replication-independent nucleosome assembly;	GO:0016235|aggresome;GO:0005737|cytoplasm;GO:0005654|nucleoplasm;GO:0005634|nucleus;	GO:0004864|protein phosphatase inhibitor activity;	K17613	CABIN1; calcineurin-binding protein cabin-1
VN_GLEAN_10000644	53	62	36	32.5741	20	20	23	32.1138	1.01433	0.0205311	1	1	up	no	VN_GLEAN_10000644	protein_coding	chrscaffold19386:19973-60236:-	gi|158286287|ref|XP_308658.4|	373	8e-33	AGAP007100-PA [Anopheles gambiae str. PEST]	.	.	.	.	O88480	109	2e-22	Calcineurin-binding protein cabin-1	.	.	.	.	pfam00024	PAN_1	PAN domain. The PAN domain contains a conserved core of three disulphide bridges. In some members of the family there is an additional fourth disulphide bridge the links the N and C termini of the domain. The domain is found in diverse proteins, in some they mediate protein-protein interactions, in others they mediate protein-carbohydrate interactions.	GO:0016569|covalent chromatin modification;GO:0006336|DNA replication-independent nucleosome assembly;GO:0060548|negative regulation of cell death;GO:0014823|response to activity;	GO:0005737|cytoplasm;GO:0005634|nucleus;	GO:0019904|protein domain specific binding;GO:0030346|protein phosphatase 2B binding;GO:0004864|protein phosphatase inhibitor activity;	K17613	CABIN1; calcineurin-binding protein cabin-1
VN_GLEAN_10000645	636	559	554	376.25	156	230	222	305.071	1.23332	0.302546	0.00527824	0.0112366	up	no	VN_GLEAN_10000645	protein_coding	chrscaffold8573:52833-62800:+	gi|646714330|gb|KDR18340.1|	1554	0	mRNA-capping enzyme [Zootermopsis nevadensis]	.	.	.	.	O60942	555	0	mRNA-capping enzyme	SPBC2F12.08c	119	3e-28	COG5226	pfam01331	mRNA_cap_enzyme	mRNA capping enzyme, catalytic domain. This family represents the ATP binding catalytic domain of the mRNA capping enzyme.	GO:0006370|7-methylguanosine mRNA capping;GO:0006396|RNA processing;GO:0006366|transcription from RNA polymerase II promoter;GO:0016032|viral process;	GO:0005654|nucleoplasm;GO:0005634|nucleus;	GO:0005525|GTP binding;GO:0004484|mRNA guanylyltransferase activity;GO:0004651|polynucleotide 5'-phosphatase activity;GO:0004725|protein tyrosine phosphatase activity;GO:0008138|protein tyrosine/serine/threonine phosphatase activity;GO:0008192|RNA guanylyltransferase activity;GO:0050355|triphosphatase activity;	K13917	RNGTT; mRNA-capping enzyme [EC:2.7.7.50 3.6.1.-]
VN_GLEAN_10000646	889	805	782	532.873	169	224	241	319.107	1.66989	0.739751	1.08533e-12	5.02301e-12	up	no	VN_GLEAN_10000646	protein_coding	chrscaffold16164:54088-64021:+	gi|262401011|gb|ACY66408.1|	444	2e-51	zinc finger AN1-type domain 2B [Scylla paramamosain]	.	.	.	.	Q8WV99	152	3e-43	AN1-type zinc finger protein 2B	.	.	.	.	pfam01428	zf-AN1	AN1-like Zinc finger. Zinc finger at the C-terminus of An1, a ubiquitin-like protein in Xenopus laevis. The following pattern describes the zinc finger. C-X2-C-X(9-12)-C-X(1-2)-C-X4-C-X2-H-X5-H-X-C Where X can be any amino acid, and numbers in brackets indicate the number of residues.	GO:0006616|SRP-dependent cotranslational protein targeting to membrane, translocation;	GO:0005783|endoplasmic reticulum;	GO:0008270|zinc ion binding;	.	.
VN_GLEAN_10000647	5	11	5	4.57594	0	10	7	7.97147	0.574039	-0.800778	0.236749	0.343915	down	no	VN_GLEAN_10000647	protein_coding	chrscaffold23254:1314-6580:-	gi|675370520|gb|KFM63422.1|	268	2e-25	putative inorganic phosphate cotransporter, partial [Stegodyphus mimosarum]	.	.	.	.	Q5W8I8	100	3e-24	Vesicular glutamate transporter 2.1	.	.	.	.	pfam07690	MFS_1	Major Facilitator Superfamily.	GO:0007268|synaptic transmission;GO:0089711|L-glutamate transmembrane transport;GO:0006836|neurotransmitter transport;GO:0050896|response to stimulus;GO:0006814|sodium ion transport;GO:0007601|visual perception;	GO:0030054|cell junction;GO:0016021|integral component of membrane;GO:0043005|neuron projection;GO:0030672|synaptic vesicle membrane;	GO:0005313|L-glutamate transmembrane transporter activity;GO:0015293|symporter activity;	K12302	SLC17A6_7_8; MFS transporter, ACS family, solute carrier family 17 (sodium-dependent inorganic phosphate cotransporter), member 6/7/8
VN_GLEAN_10000648	20	9	20	10.4786	5	13	14	15.6746	0.668506	-0.580988	0.268974	0.385416	down	no	VN_GLEAN_10000648	protein_coding	chrscaffold23254:31119-37624:+	gi|929058284|ref|XP_013979557.1|	765	9e-93	PREDICTED: uncharacterized protein LOC106560796 [Salmo salar]	.	.	.	.	Q27409	79.3	3e-14	Adhesive plaque matrix protein	.	.	.	.	pfam07382	HC2	Histone H1-like nucleoprotein HC2. This family contains the bacterial histone H1-like nucleoprotein HC2 (approximately 200 residues long), which seems to be found mostly in Chlamydia. HC2 functions in DNA condensation, although it has been suggested that it also has other roles.	.	GO:0005576|extracellular region;	.	.	.
VN_GLEAN_10000649	187	168	160	110.808	81	103	142	163.616	0.677241	-0.562259	8.17383e-05	0.00022191	down	no	VN_GLEAN_10000649	protein_coding	chrscaffold4014:45564-51801:-	gi|646714945|gb|KDR18731.1|	951	6e-123	Kelch domain-containing protein 3 [Zootermopsis nevadensis]	.	.	.	.	Q6AYI2	317	9e-104	Kelch domain-containing protein 3	.	.	.	.	pfam01344	Kelch_1	Kelch motif. The kelch motif was initially discovered in Kelch. In this protein there are six copies of the motif. It has been shown that the Drosophila ring canal kelch protein is related to Galactose Oxidase for which a structure has been solved. The kelch motif forms a beta sheet. Several of these sheets associate to form a beta propeller structure as found in pfam00064, pfam00400 and pfam0041…	GO:0051321|meiotic cell cycle;	GO:0005737|cytoplasm;GO:0000790|nuclear chromatin;	GO:0003682|chromatin binding;	.	.
VN_GLEAN_10000650	929	805	839	553.53	1278	1235	1460	2027.56	0.273003	-1.87301	3.42393e-183	1.24877e-181	down	yes	VN_GLEAN_10000650	protein_coding	chrscaffold33133:7079-33916:+	gi|780708829|ref|XP_011703907.1|	1014	6e-130	PREDICTED: cyclin-L1 isoform X1 [Wasmannia auropunctata]	.	.	.	.	Q5BKF8	351	2e-113	Cyclin-L2	SPAC1296.05c	122	2e-30	COG5333	pfam00134	Cyclin_N	Cyclin, N-terminal domain. Cyclins regulate cyclin dependent kinases (CDKs). Human cyclin-O is a Uracil-DNA glycosylase that is related to other cyclins. Cyclins contain two domains of similar all-alpha fold, of which this family corresponds with the N-terminal domain.	GO:0045737|positive regulation of cyclin-dependent protein serine/threonine kinase activity;GO:1901409|positive regulation of phosphorylation of RNA polymerase II C-terminal domain;GO:0045944|positive regulation of transcription from RNA polymerase II promoter;GO:0006351|transcription, DNA-templated;	GO:0000307|cyclin-dependent protein kinase holoenzyme complex;GO:0016607|nuclear speck;GO:0005634|nucleus;	GO:0016538|cyclin-dependent protein serine/threonine kinase regulator activity;	.	.
VN_GLEAN_10000652	21	18	14	11.3808	0	7	6	6.10679	1.86364	0.89812	0.192512	0.287726	up	no	VN_GLEAN_10000652	protein_coding	chrscaffold18825:19183-20463:-	.	.	.	.	.	.	.	.	.	.	.	.	.	.	.	.	pfam08541	ACP_syn_III_C	3-Oxoacyl-[acyl-carrier-protein (ACP)] synthase III C terminal. This domain is found on 3-Oxoacyl-[acyl-carrier-protein (ACP)] synthase III EC:2.3.1.41, the enzyme responsible for initiating the chain of reactions of the fatty acid synthase in plants and bacteria.	.	.	.	.	.
VN_GLEAN_10000653	391	351	362	237.641	96	185	161	219.489	1.0827	0.114634	0.405934	0.54053	up	no	VN_GLEAN_10000653	protein_coding	chrscaffold1903:26234-26932:-	gi|195440552|ref|XP_002068105.1|	176	7e-15	uncharacterized protein Dwil_GK10483 [Drosophila willistoni]	.	.	.	.	P0DKM0	70.5	1e-15	Cytochrome c oxidase assembly factor 3, mitochondrial	.	.	.	.	pfam09813	Coiled-coil_56	Coiled-coil domain-containing protein 56. Members of this family of proteins have no known function.	GO:0033617|mitochondrial respiratory chain complex IV assembly;GO:0097034|mitochondrial respiratory chain complex IV biogenesis;GO:0070131|positive regulation of mitochondrial translation;	GO:0031305|integral component of mitochondrial inner membrane;GO:0005739|mitochondrion;	.	K18175	CCDC56, COA3; cytochrome c oxidase assembly factor 3, animal type
VN_GLEAN_10000654	7996	6775	7831	4863.45	1145	3566	1332	2964.16	1.64075	0.714356	6.6619e-10	2.65515e-09	up	no	VN_GLEAN_10000654	protein_coding	chrscaffold1903:32519-36618:+	gi|293652144|gb|ADE60732.1|	3330	0	heat shock protein 90 [Eriocheir sinensis]	gi|209962092|gb|EU809924.1|	2121	0	Eriocheir sinensis 90 kDa heat shock protein mRNA, complete cds	P07900	751	0	Heat shock protein HSP 90-alpha	YPL240c	796	0	COG0326	pfam00183	HSP90	Hsp90 protein.	GO:0010659|cardiac muscle cell apoptotic process;GO:0061684|chaperone-mediated autophagy;GO:0051131|chaperone-mediated protein complex assembly;GO:0038128|ERBB2 signaling pathway;GO:0038096|Fc-gamma receptor signaling pathway involved in phagocytosis;GO:0000086|G2/M transition of mitotic cell cycle;GO:0006839|mitochondrial transport;GO:0001764|neuron migration;GO:0060452|positive regulation of ca…	GO:0016324|apical plasma membrane;GO:0016323|basolateral plasma membrane;GO:0031526|brush border membrane;GO:0009986|cell surface;GO:0005737|cytoplasm;GO:0005829|cytosol;GO:0071682|endocytic vesicle lumen;GO:0070062|extracellular exosome;GO:0031012|extracellular matrix;GO:0005576|extracellular region;GO:0043202|lysosomal lumen;GO:0042470|melanosome;GO:0016020|membrane;GO:0043209|myelin sheath;GO:…	GO:0005524|ATP binding;GO:0016887|ATPase activity;GO:0002135|CTP binding;GO:0032564|dATP binding;GO:0001948|glycoprotein binding;GO:0005525|GTP binding;GO:0051020|GTPase binding;GO:0042826|histone deacetylase binding;GO:0042802|identical protein binding;GO:0023026|MHC class II protein complex binding;GO:0003729|mRNA binding;GO:0030235|nitric-oxide synthase regulator activity;GO:0000166|nucleotide…	K04079	htpG, HSP90A; molecular chaperone HtpG
VN_GLEAN_10000655	36	32	53	26.1176	8	5	2	8.01182	3.25988	1.70482	0.00498067	0.0106422	up	yes	VN_GLEAN_10000655	protein_coding	chrscaffold1903:40995-43758:+	gi|229893634|gb|ACQ90226.1|	3207	0	heat shock protein 90-2 [Portunus trituberculatus]	gi|229893633|gb|FJ392028.1|	1219	0	Portunus trituberculatus heat shock protein 90-2 (hsp90-2) mRNA, complete cds	Q90474	1089	0	Heat shock protein HSP 90-alpha 1	SPAC926.04c	828	0	COG0326	pfam00183	HSP90	Hsp90 protein.	GO:0050900|leukocyte migration;GO:0007517|muscle organ development;GO:0030239|myofibril assembly;GO:0045429|positive regulation of nitric oxide biosynthetic process;GO:0006457|protein folding;GO:0010038|response to metal ion;GO:0006950|response to stress;GO:0048769|sarcomerogenesis;GO:0030241|skeletal muscle myosin thick filament assembly;GO:0030240|skeletal muscle thin filament assembly;GO:00148…	GO:0031672|A band;GO:0042470|melanosome;GO:0048471|perinuclear region of cytoplasm;GO:0030018|Z disc;	GO:0005524|ATP binding;GO:0030235|nitric-oxide synthase regulator activity;	K04079	htpG, HSP90A; molecular chaperone HtpG
VN_GLEAN_10000657	2554	2400	2266	1554.66	1318	1753	1530	2324.09	0.668933	-0.580066	2.05288e-21	1.2968e-20	down	no	VN_GLEAN_10000657	protein_coding	chrscaffold1903:55631-57943:-	gi|357629459|gb|EHJ78213.1|	671	2e-85	V-type proton ATPase subunit E [Danaus plexippus]	gi|195568475|ref|XM_002102206.1|	105	8e-46	Drosophila simulans GD19797 (Dsim\GD19797), mRNA	P31402	256	3e-84	V-type proton ATPase subunit E	SPAC11E3.07	140	6e-40	COG1390	pfam01991	vATP-synt_E	ATP synthase (E/31 kDa) subunit. This family includes the vacuolar ATP synthase E subunit, as well as the archaebacterial ATP synthase E subunit.	GO:0015991|ATP hydrolysis coupled proton transport;	GO:0033178|proton-transporting two-sector ATPase complex, catalytic domain;	GO:0046961|proton-transporting ATPase activity, rotational mechanism;	.	.
VN_GLEAN_10000658	174	183	204	121.143	91	98	107	150.477	0.805063	-0.312826	0.07813	0.130494	down	no	VN_GLEAN_10000658	protein_coding	chrscaffold1903:63277-64693:+	gi|1000763107|ref|XP_015604622.1|	355	2e-40	PREDICTED: succinate dehydrogenase assembly factor 3, mitochondrial-like isoform X3 [Cephus cinctus]	.	.	.	.	Q8SZ16	124	2e-35	Succinate dehydrogenase assembly factor 3, mitochondrial	.	.	.	.	pfam13233	Complex1_LYR_2	Complex1_LYR-like. This is a family of proteins carrying the LYR motif of family Complex1_LYR, pfam05347, likely to be involved in Fe-S cluster biogenesis in mitochondria.	GO:0050881|musculoskeletal movement;GO:0055093|response to hyperoxia;GO:0006979|response to oxidative stress;GO:0006105|succinate metabolic process;	GO:0005759|mitochondrial matrix;	.	.	.
VN_GLEAN_10000661	3288	2823	2775	1910.67	1162	1356	1708	2133.42	0.895587	-0.159095	0.0568805	0.0986688	down	no	VN_GLEAN_10000661	protein_coding	chrscaffold18290:29886-61212:-	gi|380743551|gb|AFE19188.1|	5050	0	plasma membrane calcium ATPase [Callinectes sapidus]	gi|380743550|gb|JQ434471.1|	2017	0	Callinectes sapidus plasma membrane calcium ATPase mRNA, complete cds	Q16720	1304	0	Plasma membrane calcium-transporting ATPase 3	.	.	.	.	pfam00689	Cation_ATPase_C	Cation transporting ATPase, C-terminus. Members of this families are involved in Na+/K+, H+/K+, Ca++ and Mg++ transport. This family represents 5 transmembrane helices.	GO:0006874|cellular calcium ion homeostasis;GO:0034220|ion transmembrane transport;GO:1903779|regulation of cardiac conduction;GO:0006810|transport;	GO:1903561|extracellular vesicle;GO:0005794|Golgi apparatus;GO:0005887|integral component of plasma membrane;GO:0043231|intracellular membrane-bounded organelle;GO:0005886|plasma membrane;	GO:0005524|ATP binding;GO:0005388|calcium-transporting ATPase activity;GO:0046872|metal ion binding;GO:0030165|PDZ domain binding;	K05850	ATP2B; Ca2+ transporting ATPase, plasma membrane [EC:3.6.3.8]
VN_GLEAN_10000662	3	0	0	0.61285	0	0	0	0	Inf	Inf	0.72774	0.838999	up	no	VN_GLEAN_10000662	protein_coding	chrscaffold22925:42986-45465:-	gi|957825025|ref|XP_014662276.1|	192	7e-13	PREDICTED: uncharacterized protein LOC106805259 isoform X3 [Priapulus caudatus]	.	.	.	.	.	.	.	.	.	.	.	.	pfam10545	MADF_DNA_bdg	Alcohol dehydrogenase transcription factor Myb/SANT-like. The myb/SANT-like domain in Adf-1 (MADF) is an approximately 80-amino-acid module that directs sequence specific DNA binding to a site consisting of multiple tri-nucleotide repeats. The MADF domain is found in one or more copies in eukaryotic and viral proteins and is often associated with the BESS domain. It is likely that the MADF domain…	.	.	.	.	.
VN_GLEAN_10000663	4	3	4	2.36401	6	2	24	15.9751	0.147981	-2.75652	2.76553e-07	9.25941e-07	down	yes	VN_GLEAN_10000663	protein_coding	chrscaffold22925:59921-60208:+	.	.	.	.	gi|440548635|gb|JX177505.1|	82	2e-33	Eriocheir sinensis Rab-3 mRNA, complete cds	.	.	.	.	.	.	.	.	pfam03276	Gag_spuma	Spumavirus gag protein.	.	.	.	.	.
[truncated: 5,309 more rows]
