# Supplementary material for: Transcriptome analysis of hepatopancreas of Eriocheir sinensis with hepatopancreatic necrosis disease (HPND)
Source: PLoS One. 2020 Feb 21;15(2):e0228623. doi: 10.1371/journal.pone.0228623 (PMC7034867; doi:10.1371/journal.pone.0228623)
Supplement: S2 Table — (XLS) [file pone.0228623.s003.xls]

## Sheet: Test_Control_Up_Down
GO Term	GO Subterm	Up_Count	Up_Percent	Down_Count	Down_Percent
biological_process	cellular process	361	0.735234	495	0.679945
biological_process	single-organism process	285	0.580448	406	0.557692
biological_process	biological regulation	250	0.509165	263	0.361264
biological_process	metabolic process	218	0.443992	433	0.59478
biological_process	cellular component organization or biogenesis	138	0.281059	121	0.166209
biological_process	localization	137	0.279022	108	0.148352
biological_process	developmental process	125	0.254582	147	0.201923
biological_process	response to stimulus	99	0.201629	108	0.148352
biological_process	multicellular organismal process	79	0.160896	111	0.152473
biological_process	reproductive process	32	0.0651731	42	0.0576923
biological_process	biological adhesion	28	0.0570265	21	0.0288462
biological_process	locomotion	28	0.0570265	32	0.043956
biological_process	multi-organism process	23	0.0468432	19	0.0260989
biological_process	immune system process	22	0.0448065	22	0.0302198
biological_process	behavior	20	0.0407332	21	0.0288462
biological_process	signaling	11	0.0224033	13	0.0178571
biological_process	growth	10	0.0203666	15	0.0206044
biological_process	rhythmic process	7	0.0142566	8	0.010989
biological_process	presynaptic process involved in chemical synaptic transmission	4	0.00814664	4	0.00549451
biological_process	biological phase	1	0.00203666	0	0
biological_process	reproduction	0	0	2	0.00274725
biological_process	detoxification	0	0	1	0.00137363
biological_process	cell aggregation	0	0	1	0.00137363
biological_process	cell killing	0	0	0	0
cellular_component	cell part	420	0.855397	572	0.785714
cellular_component	organelle	256	0.521385	325	0.446429
cellular_component	organelle part	204	0.415479	236	0.324176
cellular_component	membrane	183	0.372709	215	0.29533
cellular_component	membrane part	151	0.307536	222	0.304945
cellular_component	macromolecular complex	102	0.207739	108	0.148352
cellular_component	extracellular region part	58	0.118126	113	0.15522
cellular_component	cell junction	44	0.089613	30	0.0412088
cellular_component	extracellular region	27	0.0549898	53	0.0728022
cellular_component	supramolecular complex	18	0.0366599	14	0.0192308
cellular_component	synapse part	16	0.0325866	18	0.0247253
cellular_component	membrane-enclosed lumen	13	0.0264766	30	0.0412088
cellular_component	synapse	13	0.0264766	9	0.0123626
cellular_component	nucleoid	2	0.00407332	1	0.00137363
cellular_component	cell	1	0.00203666	1	0.00137363
cellular_component	mitochondrion-associated adherens complex	0	0	0	0
cellular_component	viral occlusion body	0	0	0	0
cellular_component	symplast	0	0	0	0
cellular_component	other organism	0	0	0	0
cellular_component	virion part	0	0	0	0
cellular_component	virion	0	0	0	0
cellular_component	other organism part	0	0	0	0
molecular_function	binding	310	0.631365	445	0.611264
molecular_function	catalytic	191	0.389002	419	0.575549
molecular_function	transporter	45	0.0916497	72	0.0989011
molecular_function	molecular function regulator	32	0.0651731	11	0.0151099
molecular_function	nucleic acid binding transcription factor	26	0.0529532	36	0.0494505
molecular_function	molecular transducer	17	0.0346232	39	0.0535714
molecular_function	structural molecule	17	0.0346232	38	0.0521978
molecular_function	signal transducer	16	0.0325866	31	0.0425824
molecular_function	transcription factor activity, protein binding	12	0.0244399	8	0.010989
molecular_function	translation regulator	1	0.00203666	0	0
molecular_function	antioxidant	1	0.00203666	10	0.0137363
molecular_function	electron carrier	1	0.00203666	11	0.0151099
molecular_function	chemorepellent	0	0	1	0.00137363
molecular_function	chemoattractant	0	0	0	0
molecular_function	metallochaperone	0	0	0	0
molecular_function	D-alanyl carrier	0	0	0	0
molecular_function	morphogen	0	0	0	0
molecular_function	nutrient reservoir	0	0	1	0.00137363
molecular_function	protein tag	0	0	0	0
