# Supplementary material for: Transcriptome analysis of hepatopancreas of Eriocheir sinensis with hepatopancreatic necrosis disease (HPND)
Source: PLoS One. 2020 Feb 21;15(2):e0228623. doi: 10.1371/journal.pone.0228623 (PMC7034867; doi:10.1371/journal.pone.0228623)
Supplement: S3 Table — (XLS) [file pone.0228623.s004.xls]

## Sheet: Sheet1
Name	Map	Count1	Count2	Count3	Count4	p	q	Gene_in_DE	Up_Gene	Up_Count	Down_Gene	Down_Count	Links	Result
Metabolism of xenobiotics by cytochrome P450	map00980	12	4	452	1006	0.000409009	0.0267901	VN_GLEAN_10001536|K00129;VN_GLEAN_10002349|K07424;VN_GLEAN_10003152|K00699;VN_GLEAN_10003153|K00699;VN_GLEAN_10003336|K00084;VN_GLEAN_10003573|K00799;VN_GLEAN_10004583|K07424;VN_GLEAN_10005099|K00799;VN_GLEAN_10005149|K00699;VN_GLEAN_10005508|K00799;VN_GLEAN_10005643|K00699;VN_GLEAN_10006845|K07424	VN_GLEAN_10002349|K07424	1	VN_GLEAN_10001536|K00129;VN_GLEAN_10003152|K00699;VN_GLEAN_10003153|K00699;VN_GLEAN_10003336|K00084;VN_GLEAN_10003573|K00799;VN_GLEAN_10004583|K07424;VN_GLEAN_10005099|K00799;VN_GLEAN_10005149|K00699;VN_GLEAN_10005508|K00799;VN_GLEAN_10005643|K00699;VN_GLEAN_10006845|K07424	11	http://www.kegg.jp/pathway/map00980+K00129+K07424+K00699+K00699+K00084+K00799+K07424+K00799+K00699+K00799+K00699+K07424	yes
Glycine, serine and threonine metabolism	map00260	18	10	446	1000	0.000315523	0.0267901	VN_GLEAN_10000910|K00831;VN_GLEAN_10001240|K12972;VN_GLEAN_10001262|K00060;VN_GLEAN_10001301|K00049;VN_GLEAN_10001862|K00827;VN_GLEAN_10002652|K01754;VN_GLEAN_10003061|K12235;VN_GLEAN_10003075|K00605;VN_GLEAN_10003723|K00643;VN_GLEAN_10004414|K00544;VN_GLEAN_10004416|K00315;VN_GLEAN_10004570|K00552;VN_GLEAN_10005515|K00314;VN_GLEAN_10005516|K00314;VN_GLEAN_10005659|K01754;VN_GLEAN_10006280|K10674…	.	0	VN_GLEAN_10000910|K00831;VN_GLEAN_10001240|K12972;VN_GLEAN_10001262|K00060;VN_GLEAN_10001301|K00049;VN_GLEAN_10001862|K00827;VN_GLEAN_10002652|K01754;VN_GLEAN_10003061|K12235;VN_GLEAN_10003075|K00605;VN_GLEAN_10003723|K00643;VN_GLEAN_10004414|K00544;VN_GLEAN_10004416|K00315;VN_GLEAN_10004570|K00552;VN_GLEAN_10005515|K00314;VN_GLEAN_10005516|K00314;VN_GLEAN_10005659|K01754;VN_GLEAN_10006280|K10674…	18	http://www.kegg.jp/pathway/map00260+K00831+K12972+K00060+K00049+K00827+K01754+K12235+K00605+K00643+K00544+K00315+K00552+K00314+K00314+K01754+K10674+K01697+K01620	yes
Pentose and glucuronate interconversions	map00040	12	4	452	1006	0.000409009	0.0267901	VN_GLEAN_10000312|K01805;VN_GLEAN_10000745|K01195;VN_GLEAN_10001556|K01805;VN_GLEAN_10002162|K00854;VN_GLEAN_10002236|K00128;VN_GLEAN_10003152|K00699;VN_GLEAN_10003153|K00699;VN_GLEAN_10005149|K00699;VN_GLEAN_10005274|K00963;VN_GLEAN_10005643|K00699;VN_GLEAN_10005699|K00128;VN_GLEAN_10006205|K00128	VN_GLEAN_10006205|K00128	1	VN_GLEAN_10000312|K01805;VN_GLEAN_10000745|K01195;VN_GLEAN_10001556|K01805;VN_GLEAN_10002162|K00854;VN_GLEAN_10002236|K00128;VN_GLEAN_10003152|K00699;VN_GLEAN_10003153|K00699;VN_GLEAN_10005149|K00699;VN_GLEAN_10005274|K00963;VN_GLEAN_10005643|K00699;VN_GLEAN_10005699|K00128	11	http://www.kegg.jp/pathway/map00040+K01805+K01195+K01805+K00854+K00128+K00699+K00699+K00699+K00963+K00699+K00128+K00128	yes
Drug metabolism - cytochrome P450	map00982	11	4	453	1006	0.00100027	0.029119	VN_GLEAN_10001536|K00129;VN_GLEAN_10002349|K07424;VN_GLEAN_10003152|K00699;VN_GLEAN_10003153|K00699;VN_GLEAN_10003573|K00799;VN_GLEAN_10004583|K07424;VN_GLEAN_10005099|K00799;VN_GLEAN_10005149|K00699;VN_GLEAN_10005508|K00799;VN_GLEAN_10005643|K00699;VN_GLEAN_10006845|K07424	VN_GLEAN_10002349|K07424	1	VN_GLEAN_10001536|K00129;VN_GLEAN_10003152|K00699;VN_GLEAN_10003153|K00699;VN_GLEAN_10003573|K00799;VN_GLEAN_10004583|K07424;VN_GLEAN_10005099|K00799;VN_GLEAN_10005149|K00699;VN_GLEAN_10005508|K00799;VN_GLEAN_10005643|K00699;VN_GLEAN_10006845|K07424	10	http://www.kegg.jp/pathway/map00982+K00129+K07424+K00699+K00699+K00799+K07424+K00799+K00699+K00799+K00699+K07424	yes
Retinol metabolism	map00830	11	4	453	1006	0.00100027	0.029119	VN_GLEAN_10001576|K11147;VN_GLEAN_10002349|K07424;VN_GLEAN_10003152|K00699;VN_GLEAN_10003153|K00699;VN_GLEAN_10003279|K11152;VN_GLEAN_10004583|K07424;VN_GLEAN_10005149|K00699;VN_GLEAN_10005643|K00699;VN_GLEAN_10006060|K09516;VN_GLEAN_10006845|K07424;VN_GLEAN_10007188|K15734	VN_GLEAN_10002349|K07424	1	VN_GLEAN_10001576|K11147;VN_GLEAN_10003152|K00699;VN_GLEAN_10003153|K00699;VN_GLEAN_10003279|K11152;VN_GLEAN_10004583|K07424;VN_GLEAN_10005149|K00699;VN_GLEAN_10005643|K00699;VN_GLEAN_10006060|K09516;VN_GLEAN_10006845|K07424;VN_GLEAN_10007188|K15734	10	http://www.kegg.jp/pathway/map00830+K11147+K07424+K00699+K00699+K11152+K07424+K00699+K00699+K09516+K07424+K15734	yes
Tryptophan metabolism	map00380	11	4	453	1006	0.00100027	0.029119	VN_GLEAN_10000120|K01593;VN_GLEAN_10002236|K00128;VN_GLEAN_10002920|K03392;VN_GLEAN_10004017|K00825;VN_GLEAN_10004797|K07130;VN_GLEAN_10004976|K00149;VN_GLEAN_10005699|K00128;VN_GLEAN_10005971|K00452;VN_GLEAN_10006144|K03781;VN_GLEAN_10006205|K00128;VN_GLEAN_10006838|K11817	VN_GLEAN_10000120|K01593;VN_GLEAN_10006205|K00128	2	VN_GLEAN_10002236|K00128;VN_GLEAN_10002920|K03392;VN_GLEAN_10004017|K00825;VN_GLEAN_10004797|K07130;VN_GLEAN_10004976|K00149;VN_GLEAN_10005699|K00128;VN_GLEAN_10005971|K00452;VN_GLEAN_10006144|K03781;VN_GLEAN_10006838|K11817	9	http://www.kegg.jp/pathway/map00380+K01593+K00128+K03392+K00825+K07130+K00149+K00128+K00452+K03781+K00128+K11817	yes
Ascorbate and aldarate metabolism	map00053	9	2	455	1008	0.00082238	0.029119	VN_GLEAN_10002236|K00128;VN_GLEAN_10003152|K00699;VN_GLEAN_10003153|K00699;VN_GLEAN_10003420|K00469;VN_GLEAN_10004976|K00149;VN_GLEAN_10005149|K00699;VN_GLEAN_10005643|K00699;VN_GLEAN_10005699|K00128;VN_GLEAN_10006205|K00128	VN_GLEAN_10006205|K00128	1	VN_GLEAN_10002236|K00128;VN_GLEAN_10003152|K00699;VN_GLEAN_10003153|K00699;VN_GLEAN_10003420|K00469;VN_GLEAN_10004976|K00149;VN_GLEAN_10005149|K00699;VN_GLEAN_10005643|K00699;VN_GLEAN_10005699|K00128	8	http://www.kegg.jp/pathway/map00053+K00128+K00699+K00699+K00469+K00149+K00699+K00699+K00128+K00128	yes
Chemical carcinogenesis	map05204	13	6	451	1004	0.000957412	0.029119	VN_GLEAN_10001536|K00129;VN_GLEAN_10001617|K01014;VN_GLEAN_10002349|K07424;VN_GLEAN_10003152|K00699;VN_GLEAN_10003153|K00699;VN_GLEAN_10003573|K00799;VN_GLEAN_10004583|K07424;VN_GLEAN_10005099|K00799;VN_GLEAN_10005149|K00699;VN_GLEAN_10005508|K00799;VN_GLEAN_10005643|K00699;VN_GLEAN_10006014|K01014;VN_GLEAN_10006845|K07424	VN_GLEAN_10002349|K07424	1	VN_GLEAN_10001536|K00129;VN_GLEAN_10001617|K01014;VN_GLEAN_10003152|K00699;VN_GLEAN_10003153|K00699;VN_GLEAN_10003573|K00799;VN_GLEAN_10004583|K07424;VN_GLEAN_10005099|K00799;VN_GLEAN_10005149|K00699;VN_GLEAN_10005508|K00799;VN_GLEAN_10005643|K00699;VN_GLEAN_10006014|K01014;VN_GLEAN_10006845|K07424	12	http://www.kegg.jp/pathway/map05204+K00129+K01014+K07424+K00699+K00699+K00799+K07424+K00799+K00699+K00799+K00699+K01014+K07424	yes
Histidine metabolism	map00340	7	1	457	1009	0.0017277	0.0452656	VN_GLEAN_10000120|K01593;VN_GLEAN_10001536|K00129;VN_GLEAN_10002236|K00128;VN_GLEAN_10004976|K00149;VN_GLEAN_10005699|K00128;VN_GLEAN_10005918|K13990;VN_GLEAN_10006205|K00128	VN_GLEAN_10000120|K01593;VN_GLEAN_10006205|K00128	2	VN_GLEAN_10001536|K00129;VN_GLEAN_10002236|K00128;VN_GLEAN_10004976|K00149;VN_GLEAN_10005699|K00128;VN_GLEAN_10005918|K13990	5	http://www.kegg.jp/pathway/map00340+K01593+K00129+K00128+K00149+K00128+K13990+K00128	yes
Drug metabolism - other enzymes	map00983	15	10	449	1000	0.00280133	0.0667225	VN_GLEAN_10000334|K00758;VN_GLEAN_10000358|K00106;VN_GLEAN_10000745|K01195;VN_GLEAN_10001405|K00106;VN_GLEAN_10002349|K07424;VN_GLEAN_10002436|K00207;VN_GLEAN_10003152|K00699;VN_GLEAN_10003153|K00699;VN_GLEAN_10004102|K00760;VN_GLEAN_10004583|K07424;VN_GLEAN_10005149|K00699;VN_GLEAN_10005643|K00699;VN_GLEAN_10006312|K00106;VN_GLEAN_10006740|K01044;VN_GLEAN_10006845|K07424	VN_GLEAN_10002349|K07424	1	VN_GLEAN_10000334|K00758;VN_GLEAN_10000358|K00106;VN_GLEAN_10000745|K01195;VN_GLEAN_10001405|K00106;VN_GLEAN_10002436|K00207;VN_GLEAN_10003152|K00699;VN_GLEAN_10003153|K00699;VN_GLEAN_10004102|K00760;VN_GLEAN_10004583|K07424;VN_GLEAN_10005149|K00699;VN_GLEAN_10005643|K00699;VN_GLEAN_10006312|K00106;VN_GLEAN_10006740|K01044;VN_GLEAN_10006845|K07424	14	http://www.kegg.jp/pathway/map00983+K00758+K00106+K01195+K00106+K07424+K00207+K00699+K00699+K00760+K07424+K00699+K00699+K00106+K01044+K07424	no
Fructose and mannose metabolism	map00051	11	6	453	1004	0.00469206	0.080931	VN_GLEAN_10000312|K01805;VN_GLEAN_10001095|K14634;VN_GLEAN_10001302|K05305;VN_GLEAN_10001556|K01805;VN_GLEAN_10001914|K01711;VN_GLEAN_10002919|K00008;VN_GLEAN_10002996|K01623;VN_GLEAN_10003178|K01623;VN_GLEAN_10006747|K01803;VN_GLEAN_10006748|K01803;VN_GLEAN_10006749|K01803	VN_GLEAN_10001095|K14634;VN_GLEAN_10001914|K01711;VN_GLEAN_10002996|K01623;VN_GLEAN_10006747|K01803;VN_GLEAN_10006748|K01803;VN_GLEAN_10006749|K01803	6	VN_GLEAN_10000312|K01805;VN_GLEAN_10001302|K05305;VN_GLEAN_10001556|K01805;VN_GLEAN_10002919|K00008;VN_GLEAN_10003178|K01623	5	http://www.kegg.jp/pathway/map00051+K01805+K14634+K05305+K01805+K01711+K00008+K01623+K01623+K01803+K01803+K01803	no
Fatty acid degradation	map00071	10	5	454	1005	0.00518053	0.080931	VN_GLEAN_10000853|K01897;VN_GLEAN_10000963|K00232;VN_GLEAN_10001039|K00232;VN_GLEAN_10001117|K07508;VN_GLEAN_10002236|K00128;VN_GLEAN_10002833|K00232;VN_GLEAN_10003513|K08766;VN_GLEAN_10004976|K00149;VN_GLEAN_10005699|K00128;VN_GLEAN_10006205|K00128	VN_GLEAN_10006205|K00128	1	VN_GLEAN_10000853|K01897;VN_GLEAN_10000963|K00232;VN_GLEAN_10001039|K00232;VN_GLEAN_10001117|K07508;VN_GLEAN_10002236|K00128;VN_GLEAN_10002833|K00232;VN_GLEAN_10003513|K08766;VN_GLEAN_10004976|K00149;VN_GLEAN_10005699|K00128	9	http://www.kegg.jp/pathway/map00071+K01897+K00232+K00232+K07508+K00128+K00232+K08766+K00149+K00128+K00128	no
Lysosome	map04142	25	26	439	984	0.00586904	0.080931	VN_GLEAN_10000039|K03661;VN_GLEAN_10000184|K12384;VN_GLEAN_10000379|K01136;VN_GLEAN_10000395|K01201;VN_GLEAN_10000617|K12373;VN_GLEAN_10000745|K01195;VN_GLEAN_10001116|K01134;VN_GLEAN_10001268|K12350;VN_GLEAN_10001753|K01134;VN_GLEAN_10002188|K12384;VN_GLEAN_10002418|K12301;VN_GLEAN_10002571|K01135;VN_GLEAN_10003356|K01074;VN_GLEAN_10003552|K12386;VN_GLEAN_10003831|K01132;VN_GLEAN_10004762|K12350…	VN_GLEAN_10002188|K12384;VN_GLEAN_10005373|K04646;VN_GLEAN_10007491|K12384	3	VN_GLEAN_10000039|K03661;VN_GLEAN_10000184|K12384;VN_GLEAN_10000379|K01136;VN_GLEAN_10000395|K01201;VN_GLEAN_10000617|K12373;VN_GLEAN_10000745|K01195;VN_GLEAN_10001116|K01134;VN_GLEAN_10001268|K12350;VN_GLEAN_10001753|K01134;VN_GLEAN_10002418|K12301;VN_GLEAN_10002571|K01135;VN_GLEAN_10003356|K01074;VN_GLEAN_10003552|K12386;VN_GLEAN_10003831|K01132;VN_GLEAN_10004762|K12350;VN_GLEAN_10005184|K12373…	22	http://www.kegg.jp/pathway/map04142+K03661+K12384+K01136+K01201+K12373+K01195+K01134+K12350+K01134+K12384+K12301+K01135+K01074+K12386+K01132+K12350+K12373+K04646+K12373+K12301+K12373+K01135+K12311+K12350+K12384	no
PPAR signaling pathway	map03320	11	6	453	1004	0.00469206	0.080931	VN_GLEAN_10000853|K01897;VN_GLEAN_10000963|K00232;VN_GLEAN_10001039|K00232;VN_GLEAN_10001359|K08764;VN_GLEAN_10002833|K00232;VN_GLEAN_10003513|K08766;VN_GLEAN_10004266|K00507;VN_GLEAN_10005380|K01596;VN_GLEAN_10005983|K08770;VN_GLEAN_10006000|K08745;VN_GLEAN_10006269|K08745	VN_GLEAN_10005983|K08770	1	VN_GLEAN_10000853|K01897;VN_GLEAN_10000963|K00232;VN_GLEAN_10001039|K00232;VN_GLEAN_10001359|K08764;VN_GLEAN_10002833|K00232;VN_GLEAN_10003513|K08766;VN_GLEAN_10004266|K00507;VN_GLEAN_10005380|K01596;VN_GLEAN_10006000|K08745;VN_GLEAN_10006269|K08745	10	http://www.kegg.jp/pathway/map03320+K01897+K00232+K00232+K08764+K00232+K08766+K00507+K01596+K08770+K08745+K08745	no
Steroid hormone biosynthesis	map00140	9	4	455	1006	0.0055874	0.080931	VN_GLEAN_10002349|K07424;VN_GLEAN_10003152|K00699;VN_GLEAN_10003153|K00699;VN_GLEAN_10004144|K13368;VN_GLEAN_10004583|K07424;VN_GLEAN_10005149|K00699;VN_GLEAN_10005643|K00699;VN_GLEAN_10006533|K13370;VN_GLEAN_10006845|K07424	VN_GLEAN_10002349|K07424	1	VN_GLEAN_10003152|K00699;VN_GLEAN_10003153|K00699;VN_GLEAN_10004144|K13368;VN_GLEAN_10004583|K07424;VN_GLEAN_10005149|K00699;VN_GLEAN_10005643|K00699;VN_GLEAN_10006533|K13370;VN_GLEAN_10006845|K07424	8	http://www.kegg.jp/pathway/map00140+K07424+K00699+K00699+K13368+K07424+K00699+K00699+K13370+K07424	no
Sphingolipid metabolism	map00600	12	7	452	1003	0.00418289	0.080931	VN_GLEAN_10000344|K04628;VN_GLEAN_10000395|K01201;VN_GLEAN_10001116|K01134;VN_GLEAN_10001180|K12351;VN_GLEAN_10001268|K12350;VN_GLEAN_10001753|K01134;VN_GLEAN_10002576|K01441;VN_GLEAN_10002840|K01634;VN_GLEAN_10004762|K12350;VN_GLEAN_10006977|K12350;VN_GLEAN_10007196|K04710;VN_GLEAN_10007203|K04710	VN_GLEAN_10007196|K04710;VN_GLEAN_10007203|K04710	2	VN_GLEAN_10000344|K04628;VN_GLEAN_10000395|K01201;VN_GLEAN_10001116|K01134;VN_GLEAN_10001180|K12351;VN_GLEAN_10001268|K12350;VN_GLEAN_10001753|K01134;VN_GLEAN_10002576|K01441;VN_GLEAN_10002840|K01634;VN_GLEAN_10004762|K12350;VN_GLEAN_10006977|K12350	10	http://www.kegg.jp/pathway/map00600+K04628+K01201+K01134+K12351+K12350+K01134+K01441+K01634+K12350+K12350+K04710+K04710	no
Salmonella infection	map05132	9	4	455	1006	0.0055874	0.080931	VN_GLEAN_10001103|K05758;VN_GLEAN_10002248|K04371;VN_GLEAN_10002573|K05759;VN_GLEAN_10004277|K04392;VN_GLEAN_10005253|K04440;VN_GLEAN_10005956|K05759;VN_GLEAN_10006012|K05755;VN_GLEAN_10006183|K01370;VN_GLEAN_10007230|K10407	VN_GLEAN_10001103|K05758;VN_GLEAN_10002248|K04371;VN_GLEAN_10002573|K05759;VN_GLEAN_10004277|K04392;VN_GLEAN_10005253|K04440;VN_GLEAN_10005956|K05759;VN_GLEAN_10006012|K05755;VN_GLEAN_10006183|K01370;VN_GLEAN_10007230|K10407	9	.	0	http://www.kegg.jp/pathway/map05132+K05758+K04371+K05759+K04392+K04440+K05759+K05755+K01370+K10407	no
Biosynthesis of unsaturated fatty acids	map01040	7	2	457	1008	0.00566681	0.080931	VN_GLEAN_10000963|K00232;VN_GLEAN_10001039|K00232;VN_GLEAN_10002833|K00232;VN_GLEAN_10004266|K00507;VN_GLEAN_10006134|K01068;VN_GLEAN_10006386|K00059;VN_GLEAN_10006903|K01068	.	0	VN_GLEAN_10000963|K00232;VN_GLEAN_10001039|K00232;VN_GLEAN_10002833|K00232;VN_GLEAN_10004266|K00507;VN_GLEAN_10006134|K01068;VN_GLEAN_10006386|K00059;VN_GLEAN_10006903|K01068	7	http://www.kegg.jp/pathway/map01040+K00232+K00232+K00232+K00507+K01068+K00059+K01068	no
Starch and sucrose metabolism	map00500	13	9	451	1001	0.00646794	0.0847301	VN_GLEAN_10000595|K12047;VN_GLEAN_10000745|K01195;VN_GLEAN_10002824|K15922;VN_GLEAN_10003152|K00699;VN_GLEAN_10003153|K00699;VN_GLEAN_10005149|K00699;VN_GLEAN_10005274|K00963;VN_GLEAN_10005385|K01187;VN_GLEAN_10005555|K00693;VN_GLEAN_10005643|K00699;VN_GLEAN_10005985|K12047;VN_GLEAN_10006264|K12047;VN_GLEAN_10007243|K01203	VN_GLEAN_10007243|K01203	1	VN_GLEAN_10000595|K12047;VN_GLEAN_10000745|K01195;VN_GLEAN_10002824|K15922;VN_GLEAN_10003152|K00699;VN_GLEAN_10003153|K00699;VN_GLEAN_10005149|K00699;VN_GLEAN_10005274|K00963;VN_GLEAN_10005385|K01187;VN_GLEAN_10005555|K00693;VN_GLEAN_10005643|K00699;VN_GLEAN_10005985|K12047;VN_GLEAN_10006264|K12047	12	http://www.kegg.jp/pathway/map00500+K12047+K01195+K15922+K00699+K00699+K00699+K00963+K01187+K00693+K00699+K12047+K12047+K01203	no
Glutathione metabolism	map00480	10	6	454	1004	0.00997965	0.124508	VN_GLEAN_10003114|K01255;VN_GLEAN_10003573|K00799;VN_GLEAN_10003633|K11140;VN_GLEAN_10003636|K11140;VN_GLEAN_10003838|K04097;VN_GLEAN_10004857|K11205;VN_GLEAN_10005099|K00799;VN_GLEAN_10005463|K01920;VN_GLEAN_10005508|K00799;VN_GLEAN_10006373|K01469	VN_GLEAN_10003633|K11140	1	VN_GLEAN_10003114|K01255;VN_GLEAN_10003573|K00799;VN_GLEAN_10003636|K11140;VN_GLEAN_10003838|K04097;VN_GLEAN_10004857|K11205;VN_GLEAN_10005099|K00799;VN_GLEAN_10005463|K01920;VN_GLEAN_10005508|K00799;VN_GLEAN_10006373|K01469	9	http://www.kegg.jp/pathway/map00480+K01255+K00799+K11140+K11140+K04097+K11205+K00799+K01920+K00799+K01469	no
Glycolysis / Gluconeogenesis	map00010	12	9	452	1001	0.0126257	0.13833	VN_GLEAN_10001536|K00129;VN_GLEAN_10002236|K00128;VN_GLEAN_10002996|K01623;VN_GLEAN_10003178|K01623;VN_GLEAN_10004976|K00149;VN_GLEAN_10005380|K01596;VN_GLEAN_10005699|K00128;VN_GLEAN_10006205|K00128;VN_GLEAN_10006747|K01803;VN_GLEAN_10006748|K01803;VN_GLEAN_10006749|K01803;VN_GLEAN_10007085|K01895	VN_GLEAN_10002996|K01623;VN_GLEAN_10006205|K00128;VN_GLEAN_10006747|K01803;VN_GLEAN_10006748|K01803;VN_GLEAN_10006749|K01803	5	VN_GLEAN_10001536|K00129;VN_GLEAN_10002236|K00128;VN_GLEAN_10003178|K01623;VN_GLEAN_10004976|K00149;VN_GLEAN_10005380|K01596;VN_GLEAN_10005699|K00128;VN_GLEAN_10007085|K01895	7	http://www.kegg.jp/pathway/map00010+K00129+K00128+K01623+K01623+K00149+K01596+K00128+K00128+K01803+K01803+K01803+K01895	no
Arginine and proline metabolism	map00330	8	4	456	1006	0.0126714	0.13833	VN_GLEAN_10002236|K00128;VN_GLEAN_10004764|K01611;VN_GLEAN_10004976|K00149;VN_GLEAN_10005699|K00128;VN_GLEAN_10005886|K01480;VN_GLEAN_10006205|K00128;VN_GLEAN_10006957|K01755;VN_GLEAN_10006970|K01480	VN_GLEAN_10006205|K00128	1	VN_GLEAN_10002236|K00128;VN_GLEAN_10004764|K01611;VN_GLEAN_10004976|K00149;VN_GLEAN_10005699|K00128;VN_GLEAN_10005886|K01480;VN_GLEAN_10006957|K01755;VN_GLEAN_10006970|K01480	7	http://www.kegg.jp/pathway/map00330+K00128+K01611+K00149+K00128+K01480+K00128+K01755+K01480	no
Glycerolipid metabolism	map00561	12	9	452	1001	0.0126257	0.13833	VN_GLEAN_10001404|K00901;VN_GLEAN_10002102|K13506;VN_GLEAN_10002103|K13506;VN_GLEAN_10002236|K00128;VN_GLEAN_10002592|K14452;VN_GLEAN_10002781|K00901;VN_GLEAN_10003443|K14073;VN_GLEAN_10004224|K01054;VN_GLEAN_10004976|K00149;VN_GLEAN_10005671|K14074;VN_GLEAN_10005699|K00128;VN_GLEAN_10006205|K00128	VN_GLEAN_10001404|K00901;VN_GLEAN_10006205|K00128	2	VN_GLEAN_10002102|K13506;VN_GLEAN_10002103|K13506;VN_GLEAN_10002236|K00128;VN_GLEAN_10002592|K14452;VN_GLEAN_10002781|K00901;VN_GLEAN_10003443|K14073;VN_GLEAN_10004224|K01054;VN_GLEAN_10004976|K00149;VN_GLEAN_10005671|K14074;VN_GLEAN_10005699|K00128	10	http://www.kegg.jp/pathway/map00561+K00901+K13506+K13506+K00128+K14452+K00901+K14073+K01054+K00149+K14074+K00128+K00128	no
Cysteine and methionine metabolism	map00270	6	2	458	1008	0.0143363	0.141749	VN_GLEAN_10003215|K01251;VN_GLEAN_10004414|K00544;VN_GLEAN_10004764|K01611;VN_GLEAN_10005654|K05884;VN_GLEAN_10006619|K01697;VN_GLEAN_10007385|K08964	.	0	VN_GLEAN_10003215|K01251;VN_GLEAN_10004414|K00544;VN_GLEAN_10004764|K01611;VN_GLEAN_10005654|K05884;VN_GLEAN_10006619|K01697;VN_GLEAN_10007385|K08964	6	http://www.kegg.jp/pathway/map00270+K01251+K00544+K01611+K05884+K01697+K08964	no
Peroxisome	map04146	16	15	448	995	0.0146078	0.141749	VN_GLEAN_10000358|K00106;VN_GLEAN_10000853|K01897;VN_GLEAN_10000940|K00477;VN_GLEAN_10000963|K00232;VN_GLEAN_10001039|K00232;VN_GLEAN_10001359|K08764;VN_GLEAN_10001405|K00106;VN_GLEAN_10001576|K11147;VN_GLEAN_10002833|K00232;VN_GLEAN_10002905|K13273;VN_GLEAN_10003144|K13344;VN_GLEAN_10004516|K13347;VN_GLEAN_10004933|K12405;VN_GLEAN_10005672|K04564;VN_GLEAN_10006144|K03781;VN_GLEAN_10006312|K00106	VN_GLEAN_10002905|K13273;VN_GLEAN_10003144|K13344	2	VN_GLEAN_10000358|K00106;VN_GLEAN_10000853|K01897;VN_GLEAN_10000940|K00477;VN_GLEAN_10000963|K00232;VN_GLEAN_10001039|K00232;VN_GLEAN_10001359|K08764;VN_GLEAN_10001405|K00106;VN_GLEAN_10001576|K11147;VN_GLEAN_10002833|K00232;VN_GLEAN_10004516|K13347;VN_GLEAN_10004933|K12405;VN_GLEAN_10005672|K04564;VN_GLEAN_10006144|K03781;VN_GLEAN_10006312|K00106	14	http://www.kegg.jp/pathway/map04146+K00106+K01897+K00477+K00232+K00232+K08764+K00106+K11147+K00232+K13273+K13344+K13347+K12405+K04564+K03781+K00106	no
Amino sugar and nucleotide sugar metabolism	map00520	16	15	448	995	0.0146078	0.141749	VN_GLEAN_10000617|K12373;VN_GLEAN_10001302|K05305;VN_GLEAN_10001914|K01711;VN_GLEAN_10001975|K01183;VN_GLEAN_10001976|K01183;VN_GLEAN_10003661|K00326;VN_GLEAN_10004590|K01097;VN_GLEAN_10005184|K12373;VN_GLEAN_10005274|K00963;VN_GLEAN_10005778|K12373;VN_GLEAN_10006207|K01639;VN_GLEAN_10006598|K01784;VN_GLEAN_10006600|K12373;VN_GLEAN_10006670|K01183;VN_GLEAN_10007228|K00326;VN_GLEAN_10007473|K01836	VN_GLEAN_10001914|K01711;VN_GLEAN_10004590|K01097;VN_GLEAN_10006598|K01784;VN_GLEAN_10006670|K01183;VN_GLEAN_10007473|K01836	5	VN_GLEAN_10000617|K12373;VN_GLEAN_10001302|K05305;VN_GLEAN_10001975|K01183;VN_GLEAN_10001976|K01183;VN_GLEAN_10003661|K00326;VN_GLEAN_10005184|K12373;VN_GLEAN_10005274|K00963;VN_GLEAN_10005778|K12373;VN_GLEAN_10006207|K01639;VN_GLEAN_10006600|K12373;VN_GLEAN_10007228|K00326	11	http://www.kegg.jp/pathway/map00520+K12373+K05305+K01711+K01183+K01183+K00326+K01097+K12373+K00963+K12373+K01639+K01784+K12373+K01183+K00326+K01836	no
Pyruvate metabolism	map00620	9	6	455	1004	0.0205694	0.185834	VN_GLEAN_10001240|K12972;VN_GLEAN_10001301|K00049;VN_GLEAN_10002236|K00128;VN_GLEAN_10002420|K11262;VN_GLEAN_10004976|K00149;VN_GLEAN_10005380|K01596;VN_GLEAN_10005699|K00128;VN_GLEAN_10006205|K00128;VN_GLEAN_10007085|K01895	VN_GLEAN_10006205|K00128	1	VN_GLEAN_10001240|K12972;VN_GLEAN_10001301|K00049;VN_GLEAN_10002236|K00128;VN_GLEAN_10002420|K11262;VN_GLEAN_10004976|K00149;VN_GLEAN_10005380|K01596;VN_GLEAN_10005699|K00128;VN_GLEAN_10007085|K01895	8	http://www.kegg.jp/pathway/map00620+K12972+K00049+K00128+K11262+K00149+K01596+K00128+K00128+K01895	no
Glycosaminoglycan degradation	map00531	9	6	455	1004	0.0205694	0.185834	VN_GLEAN_10000379|K01136;VN_GLEAN_10000617|K12373;VN_GLEAN_10000745|K01195;VN_GLEAN_10002571|K01135;VN_GLEAN_10003831|K01132;VN_GLEAN_10005184|K12373;VN_GLEAN_10005778|K12373;VN_GLEAN_10006600|K12373;VN_GLEAN_10006770|K01135	.	0	VN_GLEAN_10000379|K01136;VN_GLEAN_10000617|K12373;VN_GLEAN_10000745|K01195;VN_GLEAN_10002571|K01135;VN_GLEAN_10003831|K01132;VN_GLEAN_10005184|K12373;VN_GLEAN_10005778|K12373;VN_GLEAN_10006600|K12373;VN_GLEAN_10006770|K01135	9	http://www.kegg.jp/pathway/map00531+K01136+K12373+K01195+K01135+K01132+K12373+K12373+K12373+K01135	no
Phagosome	map04145	13	12	451	998	0.0251356	0.219517	VN_GLEAN_10000039|K03661;VN_GLEAN_10001708|K02149;VN_GLEAN_10001811|K06560;VN_GLEAN_10001814|K06560;VN_GLEAN_10002786|K06560;VN_GLEAN_10004015|K07374;VN_GLEAN_10004031|K13885;VN_GLEAN_10004277|K04392;VN_GLEAN_10004722|K06560;VN_GLEAN_10004840|K12182;VN_GLEAN_10007145|K02147;VN_GLEAN_10007350|K04659;VN_GLEAN_10007490|K13885	VN_GLEAN_10004277|K04392;VN_GLEAN_10004722|K06560;VN_GLEAN_10004840|K12182;VN_GLEAN_10007350|K04659;VN_GLEAN_10007490|K13885	5	VN_GLEAN_10000039|K03661;VN_GLEAN_10001708|K02149;VN_GLEAN_10001811|K06560;VN_GLEAN_10001814|K06560;VN_GLEAN_10002786|K06560;VN_GLEAN_10004015|K07374;VN_GLEAN_10004031|K13885;VN_GLEAN_10007145|K02147	8	http://www.kegg.jp/pathway/map04145+K03661+K02149+K06560+K06560+K06560+K07374+K13885+K04392+K06560+K12182+K02147+K04659+K13885	no
Type II diabetes mellitus	map04930	4	1	460	1009	0.03648	0.289629	VN_GLEAN_10002248|K04371;VN_GLEAN_10005253|K04440;VN_GLEAN_10006695|K04850;VN_GLEAN_10006858|K04695	VN_GLEAN_10002248|K04371;VN_GLEAN_10005253|K04440;VN_GLEAN_10006695|K04850;VN_GLEAN_10006858|K04695	4	.	0	http://www.kegg.jp/pathway/map04930+K04371+K04440+K04850+K04695	no
Steroid biosynthesis	map00100	4	1	460	1009	0.03648	0.289629	VN_GLEAN_10000190|K00227;VN_GLEAN_10002785|K07750;VN_GLEAN_10003960|K09828;VN_GLEAN_10006572|K09828	VN_GLEAN_10006572|K09828	1	VN_GLEAN_10000190|K00227;VN_GLEAN_10002785|K07750;VN_GLEAN_10003960|K09828	3	http://www.kegg.jp/pathway/map00100+K00227+K07750+K09828+K09828	no
Insulin signaling pathway	map04910	13	13	451	997	0.0362265	0.289629	VN_GLEAN_10001094|K02183;VN_GLEAN_10001849|K00665;VN_GLEAN_10002248|K04371;VN_GLEAN_10002420|K11262;VN_GLEAN_10003118|K07192;VN_GLEAN_10004588|K04456;VN_GLEAN_10004782|K05695;VN_GLEAN_10005253|K04440;VN_GLEAN_10005380|K01596;VN_GLEAN_10005545|K07190;VN_GLEAN_10005555|K00693;VN_GLEAN_10006430|K07192;VN_GLEAN_10006858|K04695	VN_GLEAN_10001094|K02183;VN_GLEAN_10001849|K00665;VN_GLEAN_10002248|K04371;VN_GLEAN_10005253|K04440;VN_GLEAN_10006430|K07192;VN_GLEAN_10006858|K04695	6	VN_GLEAN_10002420|K11262;VN_GLEAN_10003118|K07192;VN_GLEAN_10004588|K04456;VN_GLEAN_10004782|K05695;VN_GLEAN_10005380|K01596;VN_GLEAN_10005545|K07190;VN_GLEAN_10005555|K00693	7	http://www.kegg.jp/pathway/map04910+K02183+K00665+K04371+K11262+K07192+K04456+K05695+K04440+K01596+K07190+K00693+K07192+K04695	no
Galactose metabolism	map00052	8	6	456	1004	0.0408989	0.315162	VN_GLEAN_10000595|K12047;VN_GLEAN_10002824|K15922;VN_GLEAN_10005274|K00963;VN_GLEAN_10005385|K01187;VN_GLEAN_10005985|K12047;VN_GLEAN_10006264|K12047;VN_GLEAN_10006598|K01784;VN_GLEAN_10007243|K01203	VN_GLEAN_10006598|K01784;VN_GLEAN_10007243|K01203	2	VN_GLEAN_10000595|K12047;VN_GLEAN_10002824|K15922;VN_GLEAN_10005274|K00963;VN_GLEAN_10005385|K01187;VN_GLEAN_10005985|K12047;VN_GLEAN_10006264|K12047	6	http://www.kegg.jp/pathway/map00052+K12047+K15922+K00963+K01187+K12047+K12047+K01784+K01203	no
Influenza A	map05164	9	8	455	1002	0.0529175	0.396125	VN_GLEAN_10001610|K01349;VN_GLEAN_10002248|K04371;VN_GLEAN_10002344|K08860;VN_GLEAN_10002804|K15046;VN_GLEAN_10003676|K14290;VN_GLEAN_10004588|K04456;VN_GLEAN_10005253|K04440;VN_GLEAN_10006183|K01370;VN_GLEAN_10007028|K16196	VN_GLEAN_10001610|K01349;VN_GLEAN_10002248|K04371;VN_GLEAN_10002344|K08860;VN_GLEAN_10003676|K14290;VN_GLEAN_10005253|K04440;VN_GLEAN_10006183|K01370;VN_GLEAN_10007028|K16196	7	VN_GLEAN_10002804|K15046;VN_GLEAN_10004588|K04456	2	http://www.kegg.jp/pathway/map05164+K01349+K04371+K08860+K15046+K14290+K04456+K04440+K01370+K16196	no
Fat digestion and absorption	map04975	6	4	458	1006	0.0584915	0.414183	VN_GLEAN_10000731|K01047;VN_GLEAN_10002592|K14452;VN_GLEAN_10003443|K14073;VN_GLEAN_10004031|K13885;VN_GLEAN_10005671|K14074;VN_GLEAN_10007490|K13885	VN_GLEAN_10000731|K01047;VN_GLEAN_10007490|K13885	2	VN_GLEAN_10002592|K14452;VN_GLEAN_10003443|K14073;VN_GLEAN_10004031|K13885;VN_GLEAN_10005671|K14074	4	http://www.kegg.jp/pathway/map04975+K01047+K14452+K14073+K13885+K14074+K13885	no
Vitamin digestion and absorption	map04977	6	4	458	1006	0.0584915	0.414183	VN_GLEAN_10001478|K14610;VN_GLEAN_10003190|K14616;VN_GLEAN_10003443|K14073;VN_GLEAN_10004031|K13885;VN_GLEAN_10005506|K05665;VN_GLEAN_10007490|K13885	VN_GLEAN_10005506|K05665;VN_GLEAN_10007490|K13885	2	VN_GLEAN_10001478|K14610;VN_GLEAN_10003190|K14616;VN_GLEAN_10003443|K14073;VN_GLEAN_10004031|K13885	4	http://www.kegg.jp/pathway/map04977+K14610+K14616+K14073+K13885+K05665+K13885	no
Insect hormone biosynthesis	map00981	2	0	462	1010	0.0989461	0.529059	VN_GLEAN_10001421|K10721;VN_GLEAN_10004617|K14938	VN_GLEAN_10004617|K14938	1	VN_GLEAN_10001421|K10721	1	http://www.kegg.jp/pathway/map00981+K10721+K14938	no
Terpenoid backbone biosynthesis	map00900	4	2	460	1008	0.0824099	0.529059	VN_GLEAN_10001828|K05955;VN_GLEAN_10002901|K01597;VN_GLEAN_10002905|K13273;VN_GLEAN_10006873|K05906	VN_GLEAN_10001828|K05955;VN_GLEAN_10002901|K01597;VN_GLEAN_10002905|K13273	3	VN_GLEAN_10006873|K05906	1	http://www.kegg.jp/pathway/map00900+K05955+K01597+K13273+K05906	no
Fatty acid biosynthesis	map00061	3	1	461	1009	0.0950231	0.529059	VN_GLEAN_10001849|K00665;VN_GLEAN_10002420|K11262;VN_GLEAN_10006386|K00059	VN_GLEAN_10001849|K00665	1	VN_GLEAN_10002420|K11262;VN_GLEAN_10006386|K00059	2	http://www.kegg.jp/pathway/map00061+K00665+K11262+K00059	no
beta-Alanine metabolism	map00410	6	5	458	1005	0.0953455	0.529059	VN_GLEAN_10001536|K00129;VN_GLEAN_10002236|K00128;VN_GLEAN_10002436|K00207;VN_GLEAN_10004976|K00149;VN_GLEAN_10005699|K00128;VN_GLEAN_10006205|K00128	VN_GLEAN_10006205|K00128	1	VN_GLEAN_10001536|K00129;VN_GLEAN_10002236|K00128;VN_GLEAN_10002436|K00207;VN_GLEAN_10004976|K00149;VN_GLEAN_10005699|K00128	5	http://www.kegg.jp/pathway/map00410+K00129+K00128+K00207+K00149+K00128+K00128	no
Propanoate metabolism	map00640	6	5	458	1005	0.0953455	0.529059	VN_GLEAN_10002236|K00128;VN_GLEAN_10002420|K11262;VN_GLEAN_10004976|K00149;VN_GLEAN_10005699|K00128;VN_GLEAN_10006205|K00128;VN_GLEAN_10007085|K01895	VN_GLEAN_10006205|K00128	1	VN_GLEAN_10002236|K00128;VN_GLEAN_10002420|K11262;VN_GLEAN_10004976|K00149;VN_GLEAN_10005699|K00128;VN_GLEAN_10007085|K01895	5	http://www.kegg.jp/pathway/map00640+K00128+K11262+K00149+K00128+K00128+K01895	no
Primary immunodeficiency	map05340	2	0	462	1010	0.0989461	0.529059	VN_GLEAN_10003298|K01488;VN_GLEAN_10005746|K03648	VN_GLEAN_10003298|K01488	1	VN_GLEAN_10005746|K03648	1	http://www.kegg.jp/pathway/map05340+K01488+K03648	no
Pantothenate and CoA biosynthesis	map00770	4	2	460	1008	0.0824099	0.529059	VN_GLEAN_10001076|K09680;VN_GLEAN_10002436|K00207;VN_GLEAN_10005846|K01922;VN_GLEAN_10007399|K08069	VN_GLEAN_10005846|K01922	1	VN_GLEAN_10001076|K09680;VN_GLEAN_10002436|K00207;VN_GLEAN_10007399|K08069	3	http://www.kegg.jp/pathway/map00770+K09680+K00207+K01922+K08069	no
Caffeine metabolism	map00232	3	1	461	1009	0.0950231	0.529059	VN_GLEAN_10000358|K00106;VN_GLEAN_10001405|K00106;VN_GLEAN_10006312|K00106	.	0	VN_GLEAN_10000358|K00106;VN_GLEAN_10001405|K00106;VN_GLEAN_10006312|K00106	3	http://www.kegg.jp/pathway/map00232+K00106+K00106+K00106	no
Fc gamma R-mediated phagocytosis	map04666	8	8	456	1002	0.0940804	0.529059	VN_GLEAN_10001103|K05758;VN_GLEAN_10002248|K04371;VN_GLEAN_10002912|K12488;VN_GLEAN_10004277|K04392;VN_GLEAN_10004588|K04456;VN_GLEAN_10005873|K07941;VN_GLEAN_10006012|K05755;VN_GLEAN_10006952|K01115	VN_GLEAN_10001103|K05758;VN_GLEAN_10002248|K04371;VN_GLEAN_10002912|K12488;VN_GLEAN_10004277|K04392;VN_GLEAN_10005873|K07941;VN_GLEAN_10006012|K05755	6	VN_GLEAN_10004588|K04456;VN_GLEAN_10006952|K01115	2	http://www.kegg.jp/pathway/map04666+K05758+K04371+K12488+K04392+K04456+K07941+K05755+K01115	no
Valine, leucine and isoleucine biosynthesis	map00290	2	0	462	1010	0.0989461	0.529059	VN_GLEAN_10002652|K01754;VN_GLEAN_10005659|K01754	.	0	VN_GLEAN_10002652|K01754;VN_GLEAN_10005659|K01754	2	http://www.kegg.jp/pathway/map00290+K01754+K01754	no
Tyrosine metabolism	map00350	3	1	461	1009	0.0950231	0.529059	VN_GLEAN_10000120|K01593;VN_GLEAN_10001536|K00129;VN_GLEAN_10003052|K01555	VN_GLEAN_10000120|K01593	1	VN_GLEAN_10001536|K00129;VN_GLEAN_10003052|K01555	2	http://www.kegg.jp/pathway/map00350+K01593+K00129+K01555	no
Collecting duct acid secretion	map04966	2	0	462	1010	0.0989461	0.529059	VN_GLEAN_10001708|K02149;VN_GLEAN_10007145|K02147	.	0	VN_GLEAN_10001708|K02149;VN_GLEAN_10007145|K02147	2	http://www.kegg.jp/pathway/map04966+K02149+K02147	no
Carbohydrate digestion and absorption	map04973	5	4	459	1006	0.117265	0.590836	VN_GLEAN_10000595|K12047;VN_GLEAN_10004588|K04456;VN_GLEAN_10005985|K12047;VN_GLEAN_10006264|K12047;VN_GLEAN_10007243|K01203	VN_GLEAN_10007243|K01203	1	VN_GLEAN_10000595|K12047;VN_GLEAN_10004588|K04456;VN_GLEAN_10005985|K12047;VN_GLEAN_10006264|K12047	4	http://www.kegg.jp/pathway/map04973+K12047+K04456+K12047+K12047+K01203	no
Synaptic vesicle cycle	map04721	7	7	457	1003	0.115125	0.590836	VN_GLEAN_10000039|K03661;VN_GLEAN_10001708|K02149;VN_GLEAN_10002640|K15293;VN_GLEAN_10003241|K12302;VN_GLEAN_10005373|K04646;VN_GLEAN_10005504|K06027;VN_GLEAN_10007145|K02147	VN_GLEAN_10005373|K04646	1	VN_GLEAN_10000039|K03661;VN_GLEAN_10001708|K02149;VN_GLEAN_10002640|K15293;VN_GLEAN_10003241|K12302;VN_GLEAN_10005504|K06027;VN_GLEAN_10007145|K02147	6	http://www.kegg.jp/pathway/map04721+K03661+K02149+K15293+K12302+K04646+K06027+K02147	no
Arachidonic acid metabolism	map00590	5	4	459	1006	0.117265	0.590836	VN_GLEAN_10000731|K01047;VN_GLEAN_10001241|K08021;VN_GLEAN_10001489|K01832;VN_GLEAN_10003336|K00084;VN_GLEAN_10007329|K15717	VN_GLEAN_10000731|K01047;VN_GLEAN_10001241|K08021	2	VN_GLEAN_10001489|K01832;VN_GLEAN_10003336|K00084;VN_GLEAN_10007329|K15717	3	http://www.kegg.jp/pathway/map00590+K01047+K08021+K01832+K00084+K15717	no
Arrhythmogenic right ventricular cardiomyopathy (ARVC)	map05412	4	3	460	1007	0.145485	0.668721	VN_GLEAN_10002513|K02105;VN_GLEAN_10002821|K12641;VN_GLEAN_10006695|K04850;VN_GLEAN_10007357|K04863	VN_GLEAN_10002513|K02105;VN_GLEAN_10002821|K12641;VN_GLEAN_10006695|K04850	3	VN_GLEAN_10007357|K04863	1	http://www.kegg.jp/pathway/map05412+K02105+K12641+K04850+K04863	no
Base excision repair	map03410	9	11	455	999	0.143114	0.668721	VN_GLEAN_10000194|K03649;VN_GLEAN_10000633|K10747;VN_GLEAN_10000780|K03660;VN_GLEAN_10001928|K10776;VN_GLEAN_10003879|K10569;VN_GLEAN_10005746|K03648;VN_GLEAN_10006856|K03506;VN_GLEAN_10007316|K03575;VN_GLEAN_10007522|K10803	VN_GLEAN_10000633|K10747;VN_GLEAN_10003879|K10569;VN_GLEAN_10007522|K10803	3	VN_GLEAN_10000194|K03649;VN_GLEAN_10000780|K03660;VN_GLEAN_10001928|K10776;VN_GLEAN_10005746|K03648;VN_GLEAN_10006856|K03506;VN_GLEAN_10007316|K03575	6	http://www.kegg.jp/pathway/map03410+K03649+K10747+K03660+K10776+K10569+K03648+K03506+K03575+K10803	no
Prolactin signaling pathway	map04917	6	6	458	1004	0.141759	0.668721	VN_GLEAN_10000129|K09408;VN_GLEAN_10002248|K04371;VN_GLEAN_10004588|K04456;VN_GLEAN_10005253|K04440;VN_GLEAN_10005885|K11224;VN_GLEAN_10006858|K04695	VN_GLEAN_10002248|K04371;VN_GLEAN_10005253|K04440;VN_GLEAN_10006858|K04695	3	VN_GLEAN_10000129|K09408;VN_GLEAN_10004588|K04456;VN_GLEAN_10005885|K11224	3	http://www.kegg.jp/pathway/map04917+K09408+K04371+K04456+K04440+K11224+K04695	no
Mineral absorption	map04978	4	3	460	1007	0.145485	0.668721	VN_GLEAN_10001595|K14685;VN_GLEAN_10002733|K14686;VN_GLEAN_10004513|K14736;VN_GLEAN_10006086|K05011	VN_GLEAN_10004513|K14736	1	VN_GLEAN_10001595|K14685;VN_GLEAN_10002733|K14686;VN_GLEAN_10006086|K05011	3	http://www.kegg.jp/pathway/map04978+K14685+K14686+K14736+K05011	no
alpha-Linolenic acid metabolism	map00592	4	3	460	1007	0.145485	0.668721	VN_GLEAN_10000731|K01047;VN_GLEAN_10000963|K00232;VN_GLEAN_10001039|K00232;VN_GLEAN_10002833|K00232	VN_GLEAN_10000731|K01047	1	VN_GLEAN_10000963|K00232;VN_GLEAN_10001039|K00232;VN_GLEAN_10002833|K00232	3	http://www.kegg.jp/pathway/map00592+K01047+K00232+K00232+K00232	no
Tuberculosis	map05152	10	13	454	997	0.153235	0.692199	VN_GLEAN_10000039|K03661;VN_GLEAN_10001094|K02183;VN_GLEAN_10001811|K06560;VN_GLEAN_10001814|K06560;VN_GLEAN_10002248|K04371;VN_GLEAN_10002786|K06560;VN_GLEAN_10004588|K04456;VN_GLEAN_10004722|K06560;VN_GLEAN_10005253|K04440;VN_GLEAN_10005503|K04515	VN_GLEAN_10001094|K02183;VN_GLEAN_10002248|K04371;VN_GLEAN_10004722|K06560;VN_GLEAN_10005253|K04440	4	VN_GLEAN_10000039|K03661;VN_GLEAN_10001811|K06560;VN_GLEAN_10001814|K06560;VN_GLEAN_10002786|K06560;VN_GLEAN_10004588|K04456;VN_GLEAN_10005503|K04515	6	http://www.kegg.jp/pathway/map05152+K03661+K02183+K06560+K06560+K04371+K06560+K04456+K06560+K04440+K04515	no
Synthesis and degradation of ketone bodies	map00072	3	2	461	1008	0.182838	0.741865	VN_GLEAN_10003334|K00019;VN_GLEAN_10005419|K00019;VN_GLEAN_10007261|K00019	.	0	VN_GLEAN_10003334|K00019;VN_GLEAN_10005419|K00019;VN_GLEAN_10007261|K00019	3	http://www.kegg.jp/pathway/map00072+K00019+K00019+K00019	no
Olfactory transduction	map04740	3	2	461	1008	0.182838	0.741865	VN_GLEAN_10001094|K02183;VN_GLEAN_10005503|K04515;VN_GLEAN_10007009|K05028	VN_GLEAN_10001094|K02183;VN_GLEAN_10007009|K05028	2	VN_GLEAN_10005503|K04515	1	http://www.kegg.jp/pathway/map04740+K02183+K04515+K05028	no
Folate biosynthesis	map00790	3	2	461	1008	0.182838	0.741865	VN_GLEAN_10003424|K01307;VN_GLEAN_10003788|K01930;VN_GLEAN_10007315|K00357	.	0	VN_GLEAN_10003424|K01307;VN_GLEAN_10003788|K01930;VN_GLEAN_10007315|K00357	3	http://www.kegg.jp/pathway/map00790+K01307+K01930+K00357	no
Neurotrophin signaling pathway	map04722	9	12	455	998	0.18405	0.741865	VN_GLEAN_10000129|K09408;VN_GLEAN_10001094|K02183;VN_GLEAN_10002248|K04371;VN_GLEAN_10002844|K04374;VN_GLEAN_10004277|K04392;VN_GLEAN_10004588|K04456;VN_GLEAN_10005253|K04440;VN_GLEAN_10005503|K04515;VN_GLEAN_10006434|K12458	VN_GLEAN_10001094|K02183;VN_GLEAN_10002248|K04371;VN_GLEAN_10002844|K04374;VN_GLEAN_10004277|K04392;VN_GLEAN_10005253|K04440	5	VN_GLEAN_10000129|K09408;VN_GLEAN_10004588|K04456;VN_GLEAN_10005503|K04515;VN_GLEAN_10006434|K12458	4	http://www.kegg.jp/pathway/map04722+K09408+K02183+K04371+K04374+K04392+K04456+K04440+K04515+K12458	no
Protein digestion and absorption	map04974	5	5	459	1005	0.176039	0.741865	VN_GLEAN_10000207|K09632;VN_GLEAN_10002442|K06237;VN_GLEAN_10003763|K01285;VN_GLEAN_10003795|K13868;VN_GLEAN_10004700|K05612	VN_GLEAN_10003763|K01285;VN_GLEAN_10003795|K13868;VN_GLEAN_10004700|K05612	3	VN_GLEAN_10000207|K09632;VN_GLEAN_10002442|K06237	2	http://www.kegg.jp/pathway/map04974+K09632+K06237+K01285+K13868+K05612	no
Regulation of actin cytoskeleton	map04810	14	21	450	989	0.179271	0.741865	VN_GLEAN_10001103|K05758;VN_GLEAN_10002248|K04371;VN_GLEAN_10002573|K05759;VN_GLEAN_10002882|K05726;VN_GLEAN_10003383|K00907;VN_GLEAN_10004277|K04392;VN_GLEAN_10005597|K05750;VN_GLEAN_10005956|K05759;VN_GLEAN_10006012|K05755;VN_GLEAN_10006333|K04410;VN_GLEAN_10006905|K05746;VN_GLEAN_10006930|K16848;VN_GLEAN_10006954|K04639;VN_GLEAN_10007270|K07830	VN_GLEAN_10001103|K05758;VN_GLEAN_10002248|K04371;VN_GLEAN_10002573|K05759;VN_GLEAN_10002882|K05726;VN_GLEAN_10004277|K04392;VN_GLEAN_10005597|K05750;VN_GLEAN_10005956|K05759;VN_GLEAN_10006012|K05755;VN_GLEAN_10006333|K04410;VN_GLEAN_10006905|K05746;VN_GLEAN_10006930|K16848;VN_GLEAN_10006954|K04639;VN_GLEAN_10007270|K07830	13	VN_GLEAN_10003383|K00907	1	http://www.kegg.jp/pathway/map04810+K05758+K04371+K05759+K05726+K00907+K04392+K05750+K05759+K05755+K04410+K05746+K16848+K04639+K07830	no
Biosynthesis of amino acids	map01230	12	17	452	993	0.168516	0.741865	VN_GLEAN_10000910|K00831;VN_GLEAN_10002652|K01754;VN_GLEAN_10002996|K01623;VN_GLEAN_10003178|K01623;VN_GLEAN_10004017|K00825;VN_GLEAN_10005659|K01754;VN_GLEAN_10006619|K01697;VN_GLEAN_10006747|K01803;VN_GLEAN_10006748|K01803;VN_GLEAN_10006749|K01803;VN_GLEAN_10006957|K01755;VN_GLEAN_10007369|K01620	VN_GLEAN_10002996|K01623;VN_GLEAN_10006747|K01803;VN_GLEAN_10006748|K01803;VN_GLEAN_10006749|K01803	4	VN_GLEAN_10000910|K00831;VN_GLEAN_10002652|K01754;VN_GLEAN_10003178|K01623;VN_GLEAN_10004017|K00825;VN_GLEAN_10005659|K01754;VN_GLEAN_10006619|K01697;VN_GLEAN_10006957|K01755;VN_GLEAN_10007369|K01620	8	http://www.kegg.jp/pathway/map01230+K00831+K01754+K01623+K01623+K00825+K01754+K01697+K01803+K01803+K01803+K01755+K01620	no
TNF signaling pathway	map04668	6	7	458	1003	0.1964	0.77965	VN_GLEAN_10000454|K16060;VN_GLEAN_10000584|K07763;VN_GLEAN_10002248|K04371;VN_GLEAN_10002844|K04374;VN_GLEAN_10004588|K04456;VN_GLEAN_10005253|K04440	VN_GLEAN_10000584|K07763;VN_GLEAN_10002248|K04371;VN_GLEAN_10002844|K04374;VN_GLEAN_10005253|K04440	4	VN_GLEAN_10000454|K16060;VN_GLEAN_10004588|K04456	2	http://www.kegg.jp/pathway/map04668+K16060+K07763+K04371+K04374+K04456+K04440	no
Fc epsilon RI signaling pathway	map04664	4	4	460	1006	0.221255	0.794093	VN_GLEAN_10002248|K04371;VN_GLEAN_10004277|K04392;VN_GLEAN_10004588|K04456;VN_GLEAN_10005253|K04440	VN_GLEAN_10002248|K04371;VN_GLEAN_10004277|K04392;VN_GLEAN_10005253|K04440	3	VN_GLEAN_10004588|K04456	1	http://www.kegg.jp/pathway/map04664+K04371+K04392+K04456+K04440	no
Renin-angiotensin system	map04614	4	4	460	1006	0.221255	0.794093	VN_GLEAN_10002990|K11141;VN_GLEAN_10003633|K11140;VN_GLEAN_10003636|K11140;VN_GLEAN_10004893|K11141	VN_GLEAN_10003633|K11140	1	VN_GLEAN_10002990|K11141;VN_GLEAN_10003636|K11140;VN_GLEAN_10004893|K11141	3	http://www.kegg.jp/pathway/map04614+K11141+K11140+K11140+K11141	no
Bacterial invasion of epithelial cells	map05100	7	9	457	1001	0.210813	0.794093	VN_GLEAN_10001103|K05758;VN_GLEAN_10002513|K02105;VN_GLEAN_10002882|K05726;VN_GLEAN_10004277|K04392;VN_GLEAN_10005373|K04646;VN_GLEAN_10006012|K05755;VN_GLEAN_10006515|K16942	VN_GLEAN_10001103|K05758;VN_GLEAN_10002513|K02105;VN_GLEAN_10002882|K05726;VN_GLEAN_10004277|K04392;VN_GLEAN_10005373|K04646;VN_GLEAN_10006012|K05755;VN_GLEAN_10006515|K16942	7	.	0	http://www.kegg.jp/pathway/map05100+K05758+K02105+K05726+K04392+K04646+K05755+K16942	no
Endocytosis	map04144	13	20	451	990	0.209443	0.794093	VN_GLEAN_10000326|K12491;VN_GLEAN_10001911|K04500;VN_GLEAN_10002912|K12488;VN_GLEAN_10003471|K12191;VN_GLEAN_10004094|K12195;VN_GLEAN_10004840|K12182;VN_GLEAN_10005373|K04646;VN_GLEAN_10005873|K07941;VN_GLEAN_10006356|K12196;VN_GLEAN_10006780|K12198;VN_GLEAN_10006910|K12192;VN_GLEAN_10006952|K01115;VN_GLEAN_10007523|K12197	VN_GLEAN_10000326|K12491;VN_GLEAN_10002912|K12488;VN_GLEAN_10003471|K12191;VN_GLEAN_10004094|K12195;VN_GLEAN_10004840|K12182;VN_GLEAN_10005373|K04646;VN_GLEAN_10005873|K07941;VN_GLEAN_10006780|K12198;VN_GLEAN_10006910|K12192;VN_GLEAN_10007523|K12197	10	VN_GLEAN_10001911|K04500;VN_GLEAN_10006356|K12196;VN_GLEAN_10006952|K01115	3	http://www.kegg.jp/pathway/map04144+K12491+K04500+K12488+K12191+K12195+K12182+K04646+K07941+K12196+K12198+K12192+K01115+K12197	no
Cholinergic synapse	map04725	7	9	457	1001	0.210813	0.794093	VN_GLEAN_10000777|K05005;VN_GLEAN_10002248|K04371;VN_GLEAN_10002844|K04374;VN_GLEAN_10004588|K04456;VN_GLEAN_10005503|K04515;VN_GLEAN_10006695|K04850;VN_GLEAN_10007029|K14387	VN_GLEAN_10002248|K04371;VN_GLEAN_10002844|K04374;VN_GLEAN_10006695|K04850	3	VN_GLEAN_10000777|K05005;VN_GLEAN_10004588|K04456;VN_GLEAN_10005503|K04515;VN_GLEAN_10007029|K14387	4	http://www.kegg.jp/pathway/map04725+K05005+K04371+K04374+K04456+K04515+K04850+K14387	no
Linoleic acid metabolism	map00591	4	4	460	1006	0.221255	0.794093	VN_GLEAN_10000731|K01047;VN_GLEAN_10002349|K07424;VN_GLEAN_10004583|K07424;VN_GLEAN_10006845|K07424	VN_GLEAN_10000731|K01047;VN_GLEAN_10002349|K07424	2	VN_GLEAN_10004583|K07424;VN_GLEAN_10006845|K07424	2	http://www.kegg.jp/pathway/map00591+K01047+K07424+K07424+K07424	no
Glycosphingolipid biosynthesis - globo and isoglobo series	map00603	4	4	460	1006	0.221255	0.794093	VN_GLEAN_10000617|K12373;VN_GLEAN_10005184|K12373;VN_GLEAN_10005778|K12373;VN_GLEAN_10006600|K12373	.	0	VN_GLEAN_10000617|K12373;VN_GLEAN_10005184|K12373;VN_GLEAN_10005778|K12373;VN_GLEAN_10006600|K12373	4	http://www.kegg.jp/pathway/map00603+K12373+K12373+K12373+K12373	no
Malaria	map05144	2	1	462	1009	0.234728	0.809194	VN_GLEAN_10005935|K16336;VN_GLEAN_10007350|K04659	VN_GLEAN_10005935|K16336;VN_GLEAN_10007350|K04659	2	.	0	http://www.kegg.jp/pathway/map05144+K16336+K04659	no
One carbon pool by folate	map00670	2	1	462	1009	0.234728	0.809194	VN_GLEAN_10003075|K00605;VN_GLEAN_10005918|K13990	.	0	VN_GLEAN_10003075|K00605;VN_GLEAN_10005918|K13990	2	http://www.kegg.jp/pathway/map00670+K00605+K13990	no
Biotin metabolism	map00780	2	1	462	1009	0.234728	0.809194	VN_GLEAN_10006386|K00059;VN_GLEAN_10007148|K01942	.	0	VN_GLEAN_10006386|K00059;VN_GLEAN_10007148|K01942	2	http://www.kegg.jp/pathway/map00780+K00059+K01942	no
NOD-like receptor signaling pathway	map04621	5	6	459	1004	0.243283	0.827796	VN_GLEAN_10000454|K16060;VN_GLEAN_10000655|K04079;VN_GLEAN_10002248|K04371;VN_GLEAN_10005253|K04440;VN_GLEAN_10006183|K01370	VN_GLEAN_10000655|K04079;VN_GLEAN_10002248|K04371;VN_GLEAN_10005253|K04440;VN_GLEAN_10006183|K01370	4	VN_GLEAN_10000454|K16060	1	http://www.kegg.jp/pathway/map04621+K16060+K04079+K04371+K04440+K01370	no
Adherens junction	map04520	7	10	457	1000	0.266914	0.896558	VN_GLEAN_10001911|K04500;VN_GLEAN_10002248|K04371;VN_GLEAN_10002513|K02105;VN_GLEAN_10003503|K05706;VN_GLEAN_10004277|K04392;VN_GLEAN_10004782|K05695;VN_GLEAN_10006930|K16848	VN_GLEAN_10002248|K04371;VN_GLEAN_10002513|K02105;VN_GLEAN_10004277|K04392;VN_GLEAN_10006930|K16848	4	VN_GLEAN_10001911|K04500;VN_GLEAN_10003503|K05706;VN_GLEAN_10004782|K05695	3	http://www.kegg.jp/pathway/map04520+K04500+K04371+K02105+K05706+K04392+K05695+K16848	no
Phototransduction	map04744	1	0	463	1010	0.31479	0.89729	VN_GLEAN_10001094|K02183	VN_GLEAN_10001094|K02183	1	.	0	http://www.kegg.jp/pathway/map04744+K02183	no
Lipoic acid metabolism	map00785	1	0	463	1010	0.31479	0.89729	VN_GLEAN_10004998|K10105	.	0	VN_GLEAN_10004998|K10105	1	http://www.kegg.jp/pathway/map00785+K10105	no
Inflammatory bowel disease (IBD)	map05321	1	0	463	1010	0.31479	0.89729	VN_GLEAN_10001911|K04500	.	0	VN_GLEAN_10001911|K04500	1	http://www.kegg.jp/pathway/map05321+K04500	no
Fatty acid elongation	map00062	4	5	460	1005	0.304447	0.89729	VN_GLEAN_10001117|K07508;VN_GLEAN_10003356|K01074;VN_GLEAN_10006134|K01068;VN_GLEAN_10006903|K01068	.	0	VN_GLEAN_10001117|K07508;VN_GLEAN_10003356|K01074;VN_GLEAN_10006134|K01068;VN_GLEAN_10006903|K01068	4	http://www.kegg.jp/pathway/map00062+K07508+K01074+K01068+K01068	no
Porphyrin and chlorophyll metabolism	map00860	6	9	458	1001	0.322433	0.89729	VN_GLEAN_10000745|K01195;VN_GLEAN_10003152|K00699;VN_GLEAN_10003153|K00699;VN_GLEAN_10003723|K00643;VN_GLEAN_10005149|K00699;VN_GLEAN_10005643|K00699	.	0	VN_GLEAN_10000745|K01195;VN_GLEAN_10003152|K00699;VN_GLEAN_10003153|K00699;VN_GLEAN_10003723|K00643;VN_GLEAN_10005149|K00699;VN_GLEAN_10005643|K00699	6	http://www.kegg.jp/pathway/map00860+K01195+K00699+K00699+K00643+K00699+K00699	no
GnRH signaling pathway	map04912	8	12	456	998	0.273644	0.89729	VN_GLEAN_10000584|K07763;VN_GLEAN_10001094|K02183;VN_GLEAN_10002248|K04371;VN_GLEAN_10002844|K04374;VN_GLEAN_10005253|K04440;VN_GLEAN_10005503|K04515;VN_GLEAN_10006695|K04850;VN_GLEAN_10006952|K01115	VN_GLEAN_10000584|K07763;VN_GLEAN_10001094|K02183;VN_GLEAN_10002248|K04371;VN_GLEAN_10002844|K04374;VN_GLEAN_10005253|K04440;VN_GLEAN_10006695|K04850	6	VN_GLEAN_10005503|K04515;VN_GLEAN_10006952|K01115	2	http://www.kegg.jp/pathway/map04912+K07763+K02183+K04371+K04374+K04440+K04515+K04850+K01115	no
Lysine degradation	map00310	9	14	455	996	0.27848	0.89729	VN_GLEAN_10001959|K00471;VN_GLEAN_10001960|K00471;VN_GLEAN_10002236|K00128;VN_GLEAN_10004017|K00825;VN_GLEAN_10004976|K00149;VN_GLEAN_10005699|K00128;VN_GLEAN_10006205|K00128;VN_GLEAN_10006410|K00473;VN_GLEAN_10006414|K13645	VN_GLEAN_10006205|K00128;VN_GLEAN_10006410|K00473;VN_GLEAN_10006414|K13645	3	VN_GLEAN_10001959|K00471;VN_GLEAN_10001960|K00471;VN_GLEAN_10002236|K00128;VN_GLEAN_10004017|K00825;VN_GLEAN_10004976|K00149;VN_GLEAN_10005699|K00128	6	http://www.kegg.jp/pathway/map00310+K00471+K00471+K00128+K00825+K00149+K00128+K00128+K00473+K13645	no
Ether lipid metabolism	map00565	5	7	459	1003	0.315801	0.89729	VN_GLEAN_10000731|K01047;VN_GLEAN_10001237|K08743;VN_GLEAN_10003403|K01122;VN_GLEAN_10006732|K13510;VN_GLEAN_10006952|K01115	VN_GLEAN_10000731|K01047;VN_GLEAN_10003403|K01122	2	VN_GLEAN_10001237|K08743;VN_GLEAN_10006732|K13510;VN_GLEAN_10006952|K01115	3	http://www.kegg.jp/pathway/map00565+K01047+K08743+K01122+K13510+K01115	no
Glutamatergic synapse	map04724	8	13	456	997	0.328778	0.89729	VN_GLEAN_10002248|K04371;VN_GLEAN_10002260|K15010;VN_GLEAN_10003225|K05202;VN_GLEAN_10003241|K12302;VN_GLEAN_10004700|K05612;VN_GLEAN_10006695|K04850;VN_GLEAN_10006952|K01115;VN_GLEAN_10007013|K05204	VN_GLEAN_10002248|K04371;VN_GLEAN_10004700|K05612;VN_GLEAN_10006695|K04850	3	VN_GLEAN_10002260|K15010;VN_GLEAN_10003225|K05202;VN_GLEAN_10003241|K12302;VN_GLEAN_10006952|K01115;VN_GLEAN_10007013|K05204	5	http://www.kegg.jp/pathway/map04724+K04371+K15010+K05202+K12302+K05612+K04850+K01115+K05204	no
Colorectal cancer	map05210	6	9	458	1001	0.322433	0.89729	VN_GLEAN_10001911|K04500;VN_GLEAN_10002248|K04371;VN_GLEAN_10002513|K02105;VN_GLEAN_10004277|K04392;VN_GLEAN_10004588|K04456;VN_GLEAN_10005253|K04440	VN_GLEAN_10002248|K04371;VN_GLEAN_10002513|K02105;VN_GLEAN_10004277|K04392;VN_GLEAN_10005253|K04440	4	VN_GLEAN_10001911|K04500;VN_GLEAN_10004588|K04456	2	http://www.kegg.jp/pathway/map05210+K04500+K04371+K02105+K04392+K04456+K04440	no
Glycosphingolipid biosynthesis - ganglio series	map00604	4	5	460	1005	0.304447	0.89729	VN_GLEAN_10000617|K12373;VN_GLEAN_10005184|K12373;VN_GLEAN_10005778|K12373;VN_GLEAN_10006600|K12373	.	0	VN_GLEAN_10000617|K12373;VN_GLEAN_10005184|K12373;VN_GLEAN_10005778|K12373;VN_GLEAN_10006600|K12373	4	http://www.kegg.jp/pathway/map00604+K12373+K12373+K12373+K12373	no
Ovarian steroidogenesis	map04913	3	3	461	1007	0.283266	0.89729	VN_GLEAN_10004031|K13885;VN_GLEAN_10004144|K13368;VN_GLEAN_10007490|K13885	VN_GLEAN_10007490|K13885	1	VN_GLEAN_10004031|K13885;VN_GLEAN_10004144|K13368	2	http://www.kegg.jp/pathway/map04913+K13885+K13368+K13885	no
Pertussis	map05133	4	5	460	1005	0.304447	0.89729	VN_GLEAN_10001094|K02183;VN_GLEAN_10002248|K04371;VN_GLEAN_10005253|K04440;VN_GLEAN_10006183|K01370	VN_GLEAN_10001094|K02183;VN_GLEAN_10002248|K04371;VN_GLEAN_10005253|K04440;VN_GLEAN_10006183|K01370	4	.	0	http://www.kegg.jp/pathway/map05133+K02183+K04371+K04440+K01370	no
Butanoate metabolism	map00650	4	5	460	1005	0.304447	0.89729	VN_GLEAN_10003334|K00019;VN_GLEAN_10003915|K01907;VN_GLEAN_10005419|K00019;VN_GLEAN_10007261|K00019	VN_GLEAN_10003915|K01907	1	VN_GLEAN_10003334|K00019;VN_GLEAN_10005419|K00019;VN_GLEAN_10007261|K00019	3	http://www.kegg.jp/pathway/map00650+K00019+K01907+K00019+K00019	no
Transcriptional misregulation in cancer	map05202	8	13	456	997	0.328778	0.89729	VN_GLEAN_10002981|K06532;VN_GLEAN_10003015|K00717;VN_GLEAN_10003545|K02211;VN_GLEAN_10004653|K11447;VN_GLEAN_10004855|K03211;VN_GLEAN_10005102|K00069;VN_GLEAN_10007131|K00717;VN_GLEAN_10007480|K06571	VN_GLEAN_10002981|K06532;VN_GLEAN_10003545|K02211;VN_GLEAN_10004653|K11447;VN_GLEAN_10004855|K03211;VN_GLEAN_10005102|K00069;VN_GLEAN_10007480|K06571	6	VN_GLEAN_10003015|K00717;VN_GLEAN_10007131|K00717	2	http://www.kegg.jp/pathway/map05202+K06532+K00717+K02211+K11447+K03211+K00069+K00717+K06571	no
Other glycan degradation	map00511	7	11	457	999	0.326421	0.89729	VN_GLEAN_10000395|K01201;VN_GLEAN_10000617|K12373;VN_GLEAN_10001865|K01191;VN_GLEAN_10005184|K12373;VN_GLEAN_10005778|K12373;VN_GLEAN_10006600|K12373;VN_GLEAN_10006871|K12311	.	0	VN_GLEAN_10000395|K01201;VN_GLEAN_10000617|K12373;VN_GLEAN_10001865|K01191;VN_GLEAN_10005184|K12373;VN_GLEAN_10005778|K12373;VN_GLEAN_10006600|K12373;VN_GLEAN_10006871|K12311	7	http://www.kegg.jp/pathway/map00511+K01201+K12373+K01191+K12373+K12373+K12373+K12311	no
Pancreatic cancer	map05212	5	7	459	1003	0.315801	0.89729	VN_GLEAN_10001911|K04500;VN_GLEAN_10002248|K04371;VN_GLEAN_10004277|K04392;VN_GLEAN_10004588|K04456;VN_GLEAN_10005253|K04440	VN_GLEAN_10002248|K04371;VN_GLEAN_10004277|K04392;VN_GLEAN_10005253|K04440	3	VN_GLEAN_10001911|K04500;VN_GLEAN_10004588|K04456	2	http://www.kegg.jp/pathway/map05212+K04500+K04371+K04392+K04456+K04440	no
Amphetamine addiction	map05031	5	7	459	1003	0.315801	0.89729	VN_GLEAN_10000120|K01593;VN_GLEAN_10001094|K02183;VN_GLEAN_10002844|K04374;VN_GLEAN_10005503|K04515;VN_GLEAN_10006695|K04850	VN_GLEAN_10000120|K01593;VN_GLEAN_10001094|K02183;VN_GLEAN_10002844|K04374;VN_GLEAN_10006695|K04850	4	VN_GLEAN_10005503|K04515	1	http://www.kegg.jp/pathway/map05031+K01593+K02183+K04374+K04515+K04850	no
mTOR signaling pathway	map04150	5	8	459	1002	0.390426	0.913318	VN_GLEAN_10000700|K16185;VN_GLEAN_10002248|K04371;VN_GLEAN_10004076|K07298;VN_GLEAN_10004588|K04456;VN_GLEAN_10006842|K08269	VN_GLEAN_10000700|K16185;VN_GLEAN_10002248|K04371;VN_GLEAN_10004076|K07298;VN_GLEAN_10006842|K08269	4	VN_GLEAN_10004588|K04456	1	http://www.kegg.jp/pathway/map04150+K16185+K04371+K07298+K04456+K08269	no
Hippo signaling pathway - fly	map04391	6	10	458	1000	0.389405	0.913318	VN_GLEAN_10001621|K16682;VN_GLEAN_10004791|K08960;VN_GLEAN_10005253|K04440;VN_GLEAN_10005944|K16676;VN_GLEAN_10006185|K16684;VN_GLEAN_10006289|K09448	VN_GLEAN_10001621|K16682;VN_GLEAN_10004791|K08960;VN_GLEAN_10005253|K04440;VN_GLEAN_10005944|K16676;VN_GLEAN_10006185|K16684;VN_GLEAN_10006289|K09448	6	.	0	http://www.kegg.jp/pathway/map04391+K16682+K08960+K04440+K16676+K16684+K09448	no
Viral myocarditis	map05416	2	2	462	1008	0.374433	0.913318	VN_GLEAN_10004189|K10352;VN_GLEAN_10004277|K04392	VN_GLEAN_10004189|K10352;VN_GLEAN_10004277|K04392	2	.	0	http://www.kegg.jp/pathway/map05416+K10352+K04392	no
Nitrogen metabolism	map00910	2	2	462	1008	0.374433	0.913318	VN_GLEAN_10000876|K01424;VN_GLEAN_10003075|K00605	VN_GLEAN_10000876|K01424	1	VN_GLEAN_10003075|K00605	1	http://www.kegg.jp/pathway/map00910+K01424+K00605	no
Jak-STAT signaling pathway	map04630	4	6	460	1004	0.390052	0.913318	VN_GLEAN_10001028|K04703;VN_GLEAN_10004588|K04456;VN_GLEAN_10005885|K11224;VN_GLEAN_10006858|K04695	VN_GLEAN_10001028|K04703;VN_GLEAN_10006858|K04695	2	VN_GLEAN_10004588|K04456;VN_GLEAN_10005885|K11224	2	http://www.kegg.jp/pathway/map04630+K04703+K04456+K11224+K04695	no
Hematopoietic cell lineage	map04640	3	4	461	1006	0.386601	0.913318	VN_GLEAN_10001509|K06460;VN_GLEAN_10003633|K11140;VN_GLEAN_10003636|K11140	VN_GLEAN_10001509|K06460;VN_GLEAN_10003633|K11140	2	VN_GLEAN_10003636|K11140	1	http://www.kegg.jp/pathway/map04640+K06460+K11140+K11140	no
Prostate cancer	map05215	5	8	459	1002	0.390426	0.913318	VN_GLEAN_10000655|K04079;VN_GLEAN_10002248|K04371;VN_GLEAN_10002513|K02105;VN_GLEAN_10002844|K04374;VN_GLEAN_10004588|K04456	VN_GLEAN_10000655|K04079;VN_GLEAN_10002248|K04371;VN_GLEAN_10002513|K02105;VN_GLEAN_10002844|K04374	4	VN_GLEAN_10004588|K04456	1	http://www.kegg.jp/pathway/map05215+K04079+K04371+K02105+K04374+K04456	no
ErbB signaling pathway	map04012	6	10	458	1000	0.389405	0.913318	VN_GLEAN_10002248|K04371;VN_GLEAN_10004588|K04456;VN_GLEAN_10005253|K04440;VN_GLEAN_10005503|K04515;VN_GLEAN_10005885|K11224;VN_GLEAN_10006333|K04410	VN_GLEAN_10002248|K04371;VN_GLEAN_10005253|K04440;VN_GLEAN_10006333|K04410	3	VN_GLEAN_10004588|K04456;VN_GLEAN_10005503|K04515;VN_GLEAN_10005885|K11224	3	http://www.kegg.jp/pathway/map04012+K04371+K04456+K04440+K04515+K11224+K04410	no
Nicotinate and nicotinamide metabolism	map00760	3	4	461	1006	0.386601	0.913318	VN_GLEAN_10002101|K01950;VN_GLEAN_10003357|K03462;VN_GLEAN_10006781|K01081	VN_GLEAN_10006781|K01081	1	VN_GLEAN_10002101|K01950;VN_GLEAN_10003357|K03462	2	http://www.kegg.jp/pathway/map00760+K01950+K03462+K01081	no
Phenylalanine metabolism	map00360	3	4	461	1006	0.386601	0.913318	VN_GLEAN_10000120|K01593;VN_GLEAN_10001536|K00129;VN_GLEAN_10006483|K11188	VN_GLEAN_10000120|K01593	1	VN_GLEAN_10001536|K00129;VN_GLEAN_10006483|K11188	2	http://www.kegg.jp/pathway/map00360+K01593+K00129+K11188	no
Endometrial cancer	map05213	4	6	460	1004	0.390052	0.913318	VN_GLEAN_10000129|K09408;VN_GLEAN_10002248|K04371;VN_GLEAN_10002513|K02105;VN_GLEAN_10004588|K04456	VN_GLEAN_10002248|K04371;VN_GLEAN_10002513|K02105	2	VN_GLEAN_10000129|K09408;VN_GLEAN_10004588|K04456	2	http://www.kegg.jp/pathway/map05213+K09408+K04371+K02105+K04456	no
Rheumatoid arthritis	map05323	3	4	461	1006	0.386601	0.913318	VN_GLEAN_10000039|K03661;VN_GLEAN_10001708|K02149;VN_GLEAN_10007145|K02147	.	0	VN_GLEAN_10000039|K03661;VN_GLEAN_10001708|K02149;VN_GLEAN_10007145|K02147	3	http://www.kegg.jp/pathway/map05323+K03661+K02149+K02147	no
Acute myeloid leukemia	map05221	3	4	461	1006	0.386601	0.913318	VN_GLEAN_10002248|K04371;VN_GLEAN_10004588|K04456;VN_GLEAN_10005885|K11224	VN_GLEAN_10002248|K04371	1	VN_GLEAN_10004588|K04456;VN_GLEAN_10005885|K11224	2	http://www.kegg.jp/pathway/map05221+K04371+K04456+K11224	no
Primary bile acid biosynthesis	map00120	2	2	462	1008	0.374433	0.913318	VN_GLEAN_10001359|K08764;VN_GLEAN_10004933|K12405	.	0	VN_GLEAN_10001359|K08764;VN_GLEAN_10004933|K12405	2	http://www.kegg.jp/pathway/map00120+K08764+K12405	no
Hepatitis C	map05160	7	12	457	998	0.387664	0.913318	VN_GLEAN_10002248|K04371;VN_GLEAN_10002344|K08860;VN_GLEAN_10004031|K13885;VN_GLEAN_10004588|K04456;VN_GLEAN_10005253|K04440;VN_GLEAN_10007028|K16196;VN_GLEAN_10007490|K13885	VN_GLEAN_10002248|K04371;VN_GLEAN_10002344|K08860;VN_GLEAN_10005253|K04440;VN_GLEAN_10007028|K16196;VN_GLEAN_10007490|K13885	5	VN_GLEAN_10004031|K13885;VN_GLEAN_10004588|K04456	2	http://www.kegg.jp/pathway/map05160+K04371+K08860+K13885+K04456+K04440+K16196+K13885	no
Measles	map05162	5	8	459	1002	0.390426	0.913318	VN_GLEAN_10001004|K14753;VN_GLEAN_10002344|K08860;VN_GLEAN_10004588|K04456;VN_GLEAN_10005885|K11224;VN_GLEAN_10007028|K16196	VN_GLEAN_10002344|K08860;VN_GLEAN_10007028|K16196	2	VN_GLEAN_10001004|K14753;VN_GLEAN_10004588|K04456;VN_GLEAN_10005885|K11224	3	http://www.kegg.jp/pathway/map05162+K14753+K08860+K04456+K11224+K16196	no
Ribosome	map03010	14	27	450	983	0.412427	0.956247	VN_GLEAN_10000408|K02889;VN_GLEAN_10000586|K02997;VN_GLEAN_10001799|K02936;VN_GLEAN_10002225|K02938;VN_GLEAN_10002856|K02960;VN_GLEAN_10002964|K02882;VN_GLEAN_10003275|K02902;VN_GLEAN_10003406|K02911;VN_GLEAN_10003429|K02876;VN_GLEAN_10003996|K02885;VN_GLEAN_10005321|K02953;VN_GLEAN_10006553|K02932;VN_GLEAN_10006646|K02893;VN_GLEAN_10007458|K02901	VN_GLEAN_10003429|K02876	1	VN_GLEAN_10000408|K02889;VN_GLEAN_10000586|K02997;VN_GLEAN_10001799|K02936;VN_GLEAN_10002225|K02938;VN_GLEAN_10002856|K02960;VN_GLEAN_10002964|K02882;VN_GLEAN_10003275|K02902;VN_GLEAN_10003406|K02911;VN_GLEAN_10003996|K02885;VN_GLEAN_10005321|K02953;VN_GLEAN_10006553|K02932;VN_GLEAN_10006646|K02893;VN_GLEAN_10007458|K02901	13	http://www.kegg.jp/pathway/map03010+K02889+K02997+K02936+K02938+K02960+K02882+K02902+K02911+K02876+K02885+K02953+K02932+K02893+K02901	no
MAPK signaling pathway	map04010	11	21	453	989	0.426147	0.97939	VN_GLEAN_10001331|K04411;VN_GLEAN_10002248|K04371;VN_GLEAN_10002844|K04374;VN_GLEAN_10004114|K04370;VN_GLEAN_10004277|K04392;VN_GLEAN_10004588|K04456;VN_GLEAN_10005253|K04440;VN_GLEAN_10006333|K04410;VN_GLEAN_10006695|K04850;VN_GLEAN_10007270|K07830;VN_GLEAN_10007357|K04863	VN_GLEAN_10001331|K04411;VN_GLEAN_10002248|K04371;VN_GLEAN_10002844|K04374;VN_GLEAN_10004277|K04392;VN_GLEAN_10005253|K04440;VN_GLEAN_10006333|K04410;VN_GLEAN_10006695|K04850;VN_GLEAN_10007270|K07830	8	VN_GLEAN_10004114|K04370;VN_GLEAN_10004588|K04456;VN_GLEAN_10007357|K04863	3	http://www.kegg.jp/pathway/map04010+K04411+K04371+K04374+K04370+K04392+K04456+K04440+K04410+K04850+K07830+K04863	no
DNA replication	map03030	2	16	462	994	0.990056	1	VN_GLEAN_10000633|K10747;VN_GLEAN_10006856|K03506	VN_GLEAN_10000633|K10747	1	VN_GLEAN_10006856|K03506	1	http://www.kegg.jp/pathway/map03030+K10747+K03506	no
PI3K-Akt signaling pathway	map04151	12	32	452	978	0.778261	1	VN_GLEAN_10000129|K09408;VN_GLEAN_10000655|K04079;VN_GLEAN_10002248|K04371;VN_GLEAN_10002442|K06237;VN_GLEAN_10002844|K04374;VN_GLEAN_10004076|K07298;VN_GLEAN_10004277|K04392;VN_GLEAN_10004588|K04456;VN_GLEAN_10005364|K06240;VN_GLEAN_10005380|K01596;VN_GLEAN_10005555|K00693;VN_GLEAN_10007350|K04659	VN_GLEAN_10000655|K04079;VN_GLEAN_10002248|K04371;VN_GLEAN_10002844|K04374;VN_GLEAN_10004076|K07298;VN_GLEAN_10004277|K04392;VN_GLEAN_10007350|K04659	6	VN_GLEAN_10000129|K09408;VN_GLEAN_10002442|K06237;VN_GLEAN_10004588|K04456;VN_GLEAN_10005364|K06240;VN_GLEAN_10005380|K01596;VN_GLEAN_10005555|K00693	6	http://www.kegg.jp/pathway/map04151+K09408+K04079+K04371+K06237+K04374+K07298+K04392+K04456+K06240+K01596+K00693+K04659	no
Gastric acid secretion	map04971	3	10	461	1000	0.829159	1	VN_GLEAN_10001094|K02183;VN_GLEAN_10003383|K00907;VN_GLEAN_10005503|K04515	VN_GLEAN_10001094|K02183	1	VN_GLEAN_10003383|K00907;VN_GLEAN_10005503|K04515	2	http://www.kegg.jp/pathway/map04971+K02183+K00907+K04515	no
Hippo signaling pathway	map04390	10	24	454	986	0.666553	1	VN_GLEAN_10001621|K16682;VN_GLEAN_10001911|K04500;VN_GLEAN_10002193|K16820;VN_GLEAN_10002513|K02105;VN_GLEAN_10003154|K16819;VN_GLEAN_10003503|K05706;VN_GLEAN_10004791|K08960;VN_GLEAN_10006185|K16684;VN_GLEAN_10006289|K09448;VN_GLEAN_10006879|K04671	VN_GLEAN_10001621|K16682;VN_GLEAN_10002193|K16820;VN_GLEAN_10002513|K02105;VN_GLEAN_10004791|K08960;VN_GLEAN_10006185|K16684;VN_GLEAN_10006289|K09448	6	VN_GLEAN_10001911|K04500;VN_GLEAN_10003154|K16819;VN_GLEAN_10003503|K05706;VN_GLEAN_10006879|K04671	4	http://www.kegg.jp/pathway/map04390+K16682+K04500+K16820+K02105+K16819+K05706+K08960+K16684+K09448+K04671	no
Toxoplasmosis	map05145	7	14	457	996	0.509201	1	VN_GLEAN_10000454|K16060;VN_GLEAN_10002203|K09565;VN_GLEAN_10002248|K04371;VN_GLEAN_10004588|K04456;VN_GLEAN_10005253|K04440;VN_GLEAN_10005364|K06240;VN_GLEAN_10005883|K16061	VN_GLEAN_10002248|K04371;VN_GLEAN_10005253|K04440;VN_GLEAN_10005883|K16061	3	VN_GLEAN_10000454|K16060;VN_GLEAN_10002203|K09565;VN_GLEAN_10004588|K04456;VN_GLEAN_10005364|K06240	4	http://www.kegg.jp/pathway/map05145+K16060+K09565+K04371+K04456+K04440+K06240+K16061	no
Chagas disease (American trypanosomiasis)	map05142	4	10	460	1000	0.689574	1	VN_GLEAN_10001911|K04500;VN_GLEAN_10002248|K04371;VN_GLEAN_10004588|K04456;VN_GLEAN_10005253|K04440	VN_GLEAN_10002248|K04371;VN_GLEAN_10005253|K04440	2	VN_GLEAN_10001911|K04500;VN_GLEAN_10004588|K04456	2	http://www.kegg.jp/pathway/map05142+K04500+K04371+K04456+K04440	no
African trypanosomiasis	map05143	0	4	464	1006	1	1	-	.	0	.	0	http://www.kegg.jp/pathway/map05143+	no
Leishmaniasis	map05140	1	5	463	1005	0.896984	1	VN_GLEAN_10002248|K04371	VN_GLEAN_10002248|K04371	1	.	0	http://www.kegg.jp/pathway/map05140+K04371	no
Hypertrophic cardiomyopathy (HCM)	map05410	4	7	460	1003	0.47392	1	VN_GLEAN_10002821|K12641;VN_GLEAN_10003768|K12567;VN_GLEAN_10006695|K04850;VN_GLEAN_10007357|K04863	VN_GLEAN_10002821|K12641;VN_GLEAN_10003768|K12567;VN_GLEAN_10006695|K04850	3	VN_GLEAN_10007357|K04863	1	http://www.kegg.jp/pathway/map05410+K12641+K12567+K04850+K04863	no
Melanoma	map05218	2	4	462	1006	0.611612	1	VN_GLEAN_10002248|K04371;VN_GLEAN_10004588|K04456	VN_GLEAN_10002248|K04371	1	VN_GLEAN_10004588|K04456	1	http://www.kegg.jp/pathway/map05218+K04371+K04456	no
Tight junction	map04530	4	13	460	997	0.834127	1	VN_GLEAN_10002513|K02105;VN_GLEAN_10004189|K10352;VN_GLEAN_10004588|K04456;VN_GLEAN_10007270|K07830	VN_GLEAN_10002513|K02105;VN_GLEAN_10004189|K10352;VN_GLEAN_10007270|K07830	3	VN_GLEAN_10004588|K04456	1	http://www.kegg.jp/pathway/map04530+K02105+K10352+K04456+K07830	no
Amoebiasis	map05146	3	11	461	999	0.867228	1	VN_GLEAN_10002442|K06237;VN_GLEAN_10005364|K06240;VN_GLEAN_10005955|K13963	VN_GLEAN_10005955|K13963	1	VN_GLEAN_10002442|K06237;VN_GLEAN_10005364|K06240	2	http://www.kegg.jp/pathway/map05146+K06237+K06240+K13963	no
Glycosphingolipid biosynthesis - lacto and neolacto series	map00601	3	8	461	1002	0.724818	1	VN_GLEAN_10000597|K00741;VN_GLEAN_10003157|K07820;VN_GLEAN_10007537|K07968	.	0	VN_GLEAN_10000597|K00741;VN_GLEAN_10003157|K07820;VN_GLEAN_10007537|K07968	3	http://www.kegg.jp/pathway/map00601+K00741+K07820+K07968	no
Natural killer cell mediated cytotoxicity	map04650	2	9	462	1001	0.906203	1	VN_GLEAN_10002248|K04371;VN_GLEAN_10004277|K04392	VN_GLEAN_10002248|K04371;VN_GLEAN_10004277|K04392	2	.	0	http://www.kegg.jp/pathway/map04650+K04371+K04392	no
Long-term depression	map04730	2	10	462	1000	0.931024	1	VN_GLEAN_10002248|K04371;VN_GLEAN_10006954|K04639	VN_GLEAN_10002248|K04371;VN_GLEAN_10006954|K04639	2	.	0	http://www.kegg.jp/pathway/map04730+K04371+K04639	no
Carbon metabolism	map01200	10	21	454	989	0.530856	1	VN_GLEAN_10000910|K00831;VN_GLEAN_10002652|K01754;VN_GLEAN_10002996|K01623;VN_GLEAN_10003075|K00605;VN_GLEAN_10003178|K01623;VN_GLEAN_10005659|K01754;VN_GLEAN_10006747|K01803;VN_GLEAN_10006748|K01803;VN_GLEAN_10006749|K01803;VN_GLEAN_10007085|K01895	VN_GLEAN_10002996|K01623;VN_GLEAN_10006747|K01803;VN_GLEAN_10006748|K01803;VN_GLEAN_10006749|K01803	4	VN_GLEAN_10000910|K00831;VN_GLEAN_10002652|K01754;VN_GLEAN_10003075|K00605;VN_GLEAN_10003178|K01623;VN_GLEAN_10005659|K01754;VN_GLEAN_10007085|K01895	6	http://www.kegg.jp/pathway/map01200+K00831+K01754+K01623+K00605+K01623+K01754+K01803+K01803+K01803+K01895	no
Aminoacyl-tRNA biosynthesis	map00970	7	17	457	993	0.671701	1	VN_GLEAN_10000772|K01869;VN_GLEAN_10001062|K01881;VN_GLEAN_10001131|K04567;VN_GLEAN_10003167|K01869;VN_GLEAN_10004327|K01893;VN_GLEAN_10005048|K01886;VN_GLEAN_10006043|K01883	VN_GLEAN_10001131|K04567;VN_GLEAN_10003167|K01869;VN_GLEAN_10004327|K01893;VN_GLEAN_10005048|K01886;VN_GLEAN_10006043|K01883	5	VN_GLEAN_10000772|K01869;VN_GLEAN_10001062|K01881	2	http://www.kegg.jp/pathway/map00970+K01869+K01881+K04567+K01869+K01893+K01886+K01883	no
Oocyte meiosis	map04114	4	26	460	984	0.994436	1	VN_GLEAN_10001094|K02183;VN_GLEAN_10002248|K04371;VN_GLEAN_10003630|K06631;VN_GLEAN_10005503|K04515	VN_GLEAN_10001094|K02183;VN_GLEAN_10002248|K04371	2	VN_GLEAN_10003630|K06631;VN_GLEAN_10005503|K04515	2	http://www.kegg.jp/pathway/map04114+K02183+K04371+K06631+K04515	no
Vitamin B6 metabolism	map00750	1	2	463	1008	0.678586	1	VN_GLEAN_10000910|K00831	.	0	VN_GLEAN_10000910|K00831	1	http://www.kegg.jp/pathway/map00750+K00831	no
Bladder cancer	map05219	2	4	462	1006	0.611612	1	VN_GLEAN_10000334|K00758;VN_GLEAN_10002248|K04371	VN_GLEAN_10002248|K04371	1	VN_GLEAN_10000334|K00758	1	http://www.kegg.jp/pathway/map05219+K00758+K04371	no
Ribosome biogenesis in eukaryotes	map03008	6	31	458	979	0.989983	1	VN_GLEAN_10000622|K14570;VN_GLEAN_10000623|K14570;VN_GLEAN_10000624|K14570;VN_GLEAN_10002204|K14575;VN_GLEAN_10003676|K14290;VN_GLEAN_10004455|K14570	VN_GLEAN_10003676|K14290;VN_GLEAN_10004455|K14570	2	VN_GLEAN_10000622|K14570;VN_GLEAN_10000623|K14570;VN_GLEAN_10000624|K14570;VN_GLEAN_10002204|K14575	4	http://www.kegg.jp/pathway/map03008+K14570+K14570+K14570+K14575+K14290+K14570	no
Cell cycle	map04110	5	28	459	982	0.991125	1	VN_GLEAN_10001633|K06632;VN_GLEAN_10001911|K04500;VN_GLEAN_10002493|K05868;VN_GLEAN_10003630|K06631;VN_GLEAN_10007087|K04681	VN_GLEAN_10001633|K06632;VN_GLEAN_10002493|K05868;VN_GLEAN_10007087|K04681	3	VN_GLEAN_10001911|K04500;VN_GLEAN_10003630|K06631	2	http://www.kegg.jp/pathway/map04110+K06632+K04500+K05868+K06631+K04681	no
Type I diabetes mellitus	map04940	0	1	464	1009	1	1	-	.	0	.	0	http://www.kegg.jp/pathway/map04940+	no
Wnt signaling pathway	map04310	6	21	458	989	0.898574	1	VN_GLEAN_10000339|K10162;VN_GLEAN_10002513|K02105;VN_GLEAN_10004277|K04392;VN_GLEAN_10004791|K08960;VN_GLEAN_10005253|K04440;VN_GLEAN_10005503|K04515	VN_GLEAN_10002513|K02105;VN_GLEAN_10004277|K04392;VN_GLEAN_10004791|K08960;VN_GLEAN_10005253|K04440	4	VN_GLEAN_10000339|K10162;VN_GLEAN_10005503|K04515	2	http://www.kegg.jp/pathway/map04310+K10162+K02105+K04392+K08960+K04440+K04515	no
MAPK signaling pathway - fly	map04013	2	5	462	1005	0.701617	1	VN_GLEAN_10002248|K04371;VN_GLEAN_10004855|K03211	VN_GLEAN_10002248|K04371;VN_GLEAN_10004855|K03211	2	.	0	http://www.kegg.jp/pathway/map04013+K04371+K03211	no
Gap junction	map04540	2	11	462	999	0.949545	1	VN_GLEAN_10002248|K04371;VN_GLEAN_10004015|K07374	VN_GLEAN_10002248|K04371	1	VN_GLEAN_10004015|K07374	1	http://www.kegg.jp/pathway/map04540+K04371+K07374	no
Amyotrophic lateral sclerosis (ALS)	map05014	4	7	460	1003	0.47392	1	VN_GLEAN_10004277|K04392;VN_GLEAN_10004278|K04575;VN_GLEAN_10006144|K03781;VN_GLEAN_10006183|K01370	VN_GLEAN_10004277|K04392;VN_GLEAN_10004278|K04575;VN_GLEAN_10006183|K01370	3	VN_GLEAN_10006144|K03781	1	http://www.kegg.jp/pathway/map05014+K04392+K04575+K03781+K01370	no
Huntington's disease	map05016	8	37	456	973	0.9885	1	VN_GLEAN_10000383|K10408;VN_GLEAN_10002203|K09565;VN_GLEAN_10003444|K03008;VN_GLEAN_10004808|K11831;VN_GLEAN_10005373|K04646;VN_GLEAN_10005672|K04564;VN_GLEAN_10005753|K02133;VN_GLEAN_10006782|K10426	VN_GLEAN_10003444|K03008;VN_GLEAN_10005373|K04646;VN_GLEAN_10006782|K10426	3	VN_GLEAN_10000383|K10408;VN_GLEAN_10002203|K09565;VN_GLEAN_10004808|K11831;VN_GLEAN_10005672|K04564;VN_GLEAN_10005753|K02133	5	http://www.kegg.jp/pathway/map05016+K10408+K09565+K03008+K11831+K04646+K04564+K02133+K10426	no
Alzheimer's disease	map05010	5	29	459	981	0.993224	1	VN_GLEAN_10001094|K02183;VN_GLEAN_10002248|K04371;VN_GLEAN_10002344|K08860;VN_GLEAN_10005753|K02133;VN_GLEAN_10006695|K04850	VN_GLEAN_10001094|K02183;VN_GLEAN_10002248|K04371;VN_GLEAN_10002344|K08860;VN_GLEAN_10006695|K04850	4	VN_GLEAN_10005753|K02133	1	http://www.kegg.jp/pathway/map05010+K02183+K04371+K08860+K02133+K04850	no
Parkinson's disease	map05012	2	23	462	987	0.999087	1	VN_GLEAN_10002203|K09565;VN_GLEAN_10005753|K02133	.	0	VN_GLEAN_10002203|K09565;VN_GLEAN_10005753|K02133	2	http://www.kegg.jp/pathway/map05012+K09565+K02133	no
Melanogenesis	map04916	4	11	460	999	0.745669	1	VN_GLEAN_10001094|K02183;VN_GLEAN_10002248|K04371;VN_GLEAN_10002513|K02105;VN_GLEAN_10005503|K04515	VN_GLEAN_10001094|K02183;VN_GLEAN_10002248|K04371;VN_GLEAN_10002513|K02105	3	VN_GLEAN_10005503|K04515	1	http://www.kegg.jp/pathway/map04916+K02183+K04371+K02105+K04515	no
Progesterone-mediated oocyte maturation	map04914	6	14	458	996	0.639988	1	VN_GLEAN_10000655|K04079;VN_GLEAN_10002248|K04371;VN_GLEAN_10002493|K05868;VN_GLEAN_10003630|K06631;VN_GLEAN_10004588|K04456;VN_GLEAN_10005253|K04440	VN_GLEAN_10000655|K04079;VN_GLEAN_10002248|K04371;VN_GLEAN_10002493|K05868;VN_GLEAN_10005253|K04440	4	VN_GLEAN_10003630|K06631;VN_GLEAN_10004588|K04456	2	http://www.kegg.jp/pathway/map04914+K04079+K04371+K05868+K06631+K04456+K04440	no
Estrogen signaling pathway	map04915	5	11	459	999	0.601635	1	VN_GLEAN_10000655|K04079;VN_GLEAN_10001094|K02183;VN_GLEAN_10002248|K04371;VN_GLEAN_10002844|K04374;VN_GLEAN_10004588|K04456	VN_GLEAN_10000655|K04079;VN_GLEAN_10001094|K02183;VN_GLEAN_10002248|K04371;VN_GLEAN_10002844|K04374	4	VN_GLEAN_10004588|K04456	1	http://www.kegg.jp/pathway/map04915+K04079+K02183+K04371+K04374+K04456	no
Alanine, aspartate and glutamate metabolism	map00250	4	9	460	1001	0.625225	1	VN_GLEAN_10000876|K01424;VN_GLEAN_10001862|K00827;VN_GLEAN_10005217|K01939;VN_GLEAN_10006957|K01755	VN_GLEAN_10000876|K01424	1	VN_GLEAN_10001862|K00827;VN_GLEAN_10005217|K01939;VN_GLEAN_10006957|K01755	3	http://www.kegg.jp/pathway/map00250+K01424+K00827+K01939+K01755	no
Proteasome	map03050	1	16	463	994	0.99845	1	VN_GLEAN_10006592|K02725	.	0	VN_GLEAN_10006592|K02725	1	http://www.kegg.jp/pathway/map03050+K02725	no
Insulin secretion	map04911	3	11	461	999	0.867228	1	VN_GLEAN_10002844|K04374;VN_GLEAN_10005503|K04515;VN_GLEAN_10006695|K04850	VN_GLEAN_10002844|K04374;VN_GLEAN_10006695|K04850	2	VN_GLEAN_10005503|K04515	1	http://www.kegg.jp/pathway/map04911+K04374+K04515+K04850	no
Thyroid hormone synthesis	map04918	2	12	462	998	0.963265	1	VN_GLEAN_10002844|K04374;VN_GLEAN_10003553|K17231	VN_GLEAN_10002844|K04374	1	VN_GLEAN_10003553|K17231	1	http://www.kegg.jp/pathway/map04918+K04374+K17231	no
Fanconi anemia pathway	map03460	0	10	464	1000	1	1	-	.	0	.	0	http://www.kegg.jp/pathway/map03460+	no
Mismatch repair	map03430	1	12	463	998	0.992837	1	VN_GLEAN_10000633|K10747	VN_GLEAN_10000633|K10747	1	.	0	http://www.kegg.jp/pathway/map03430+K10747	no
Neuroactive ligand-receptor interaction	map04080	6	26	458	984	0.966192	1	VN_GLEAN_10000458|K08362;VN_GLEAN_10001650|K05194;VN_GLEAN_10003155|K04579;VN_GLEAN_10003225|K05202;VN_GLEAN_10006735|K04223;VN_GLEAN_10007013|K05204	VN_GLEAN_10006735|K04223	1	VN_GLEAN_10000458|K08362;VN_GLEAN_10001650|K05194;VN_GLEAN_10003155|K04579;VN_GLEAN_10003225|K05202;VN_GLEAN_10007013|K05204	5	http://www.kegg.jp/pathway/map04080+K08362+K05194+K04579+K05202+K04223+K05204	no
Selenocompound metabolism	map00450	1	4	463	1006	0.849422	1	VN_GLEAN_10005375|K01008	.	0	VN_GLEAN_10005375|K01008	1	http://www.kegg.jp/pathway/map00450+K01008	no
Osteoclast differentiation	map04380	5	9	459	1001	0.464353	1	VN_GLEAN_10001736|K08601;VN_GLEAN_10002248|K04371;VN_GLEAN_10004277|K04392;VN_GLEAN_10004588|K04456;VN_GLEAN_10005253|K04440	VN_GLEAN_10001736|K08601;VN_GLEAN_10002248|K04371;VN_GLEAN_10004277|K04392;VN_GLEAN_10005253|K04440	4	VN_GLEAN_10004588|K04456	1	http://www.kegg.jp/pathway/map04380+K08601+K04371+K04392+K04456+K04440	no
Adipocytokine signaling pathway	map04920	5	9	459	1001	0.464353	1	VN_GLEAN_10000853|K01897;VN_GLEAN_10004076|K07298;VN_GLEAN_10004588|K04456;VN_GLEAN_10005253|K04440;VN_GLEAN_10005380|K01596	VN_GLEAN_10004076|K07298;VN_GLEAN_10005253|K04440	2	VN_GLEAN_10000853|K01897;VN_GLEAN_10004588|K04456;VN_GLEAN_10005380|K01596	3	http://www.kegg.jp/pathway/map04920+K01897+K07298+K04456+K04440+K01596	no
Sulfur relay system	map04122	0	3	464	1007	1	1	-	.	0	.	0	http://www.kegg.jp/pathway/map04122+	no
Ubiquitin mediated proteolysis	map04120	3	53	461	957	1	1	VN_GLEAN_10000454|K16060;VN_GLEAN_10001460|K10595;VN_GLEAN_10005883|K16061	VN_GLEAN_10005883|K16061	1	VN_GLEAN_10000454|K16060;VN_GLEAN_10001460|K10595	2	http://www.kegg.jp/pathway/map04120+K16060+K10595+K16061	no
Prion diseases	map05020	2	3	462	1007	0.502163	1	VN_GLEAN_10000506|K09203;VN_GLEAN_10002248|K04371	VN_GLEAN_10000506|K09203;VN_GLEAN_10002248|K04371	2	.	0	http://www.kegg.jp/pathway/map05020+K09203+K04371	no
Dorso-ventral axis formation	map04320	3	10	461	1000	0.829159	1	VN_GLEAN_10000827|K02359;VN_GLEAN_10002248|K04371;VN_GLEAN_10004855|K03211	VN_GLEAN_10000827|K02359;VN_GLEAN_10002248|K04371;VN_GLEAN_10004855|K03211	3	.	0	http://www.kegg.jp/pathway/map04320+K02359+K04371+K03211	no
Protein processing in endoplasmic reticulum	map04141	9	51	455	959	0.999146	1	VN_GLEAN_10000518|K09586;VN_GLEAN_10000655|K04079;VN_GLEAN_10001922|K13719;VN_GLEAN_10002344|K08860;VN_GLEAN_10002844|K04374;VN_GLEAN_10005253|K04440;VN_GLEAN_10005256|K10666;VN_GLEAN_10007028|K16196;VN_GLEAN_10007182|K08653	VN_GLEAN_10000518|K09586;VN_GLEAN_10000655|K04079;VN_GLEAN_10001922|K13719;VN_GLEAN_10002344|K08860;VN_GLEAN_10002844|K04374;VN_GLEAN_10005253|K04440;VN_GLEAN_10005256|K10666;VN_GLEAN_10007028|K16196;VN_GLEAN_10007182|K08653	9	.	0	http://www.kegg.jp/pathway/map04141+K09586+K04079+K13719+K08860+K04374+K04440+K10666+K16196+K08653	no
Autophagy	map04140	2	8	462	1002	0.873224	1	VN_GLEAN_10001599|K08342;VN_GLEAN_10006842|K08269	VN_GLEAN_10001599|K08342;VN_GLEAN_10006842|K08269	2	.	0	http://www.kegg.jp/pathway/map04140+K08342+K08269	no
Pyrimidine metabolism	map00240	8	31	456	979	0.957133	1	VN_GLEAN_10000334|K00758;VN_GLEAN_10001705|K03002;VN_GLEAN_10002436|K00207;VN_GLEAN_10003444|K03008;VN_GLEAN_10006512|K16328;VN_GLEAN_10006654|K00940;VN_GLEAN_10006781|K01081;VN_GLEAN_10006856|K03506	VN_GLEAN_10003444|K03008;VN_GLEAN_10006781|K01081	2	VN_GLEAN_10000334|K00758;VN_GLEAN_10001705|K03002;VN_GLEAN_10002436|K00207;VN_GLEAN_10006512|K16328;VN_GLEAN_10006654|K00940;VN_GLEAN_10006856|K03506	6	http://www.kegg.jp/pathway/map00240+K00758+K03002+K00207+K03008+K16328+K00940+K01081+K03506	no
Toll-like receptor signaling pathway	map04620	4	8	460	1002	0.552979	1	VN_GLEAN_10002248|K04371;VN_GLEAN_10004277|K04392;VN_GLEAN_10004588|K04456;VN_GLEAN_10005253|K04440	VN_GLEAN_10002248|K04371;VN_GLEAN_10004277|K04392;VN_GLEAN_10005253|K04440	3	VN_GLEAN_10004588|K04456	1	http://www.kegg.jp/pathway/map04620+K04371+K04392+K04456+K04440	no
RIG-I-like receptor signaling pathway	map04622	2	7	462	1003	0.829857	1	VN_GLEAN_10001736|K08601;VN_GLEAN_10005253|K04440	VN_GLEAN_10001736|K08601;VN_GLEAN_10005253|K04440	2	.	0	http://www.kegg.jp/pathway/map04622+K08601+K04440	no
Cytosolic DNA-sensing pathway	map04623	1	11	463	999	0.989507	1	VN_GLEAN_10006183|K01370	VN_GLEAN_10006183|K01370	1	.	0	http://www.kegg.jp/pathway/map04623+K01370	no
Phenylalanine, tyrosine and tryptophan biosynthesis	map00400	0	3	464	1007	1	1	-	.	0	.	0	http://www.kegg.jp/pathway/map00400+	no
Staphylococcus aureus infection	map05150	0	1	464	1009	1	1	-	.	0	.	0	http://www.kegg.jp/pathway/map05150+	no
Calcium signaling pathway	map04020	8	22	456	988	0.776751	1	VN_GLEAN_10001094|K02183;VN_GLEAN_10002113|K05857;VN_GLEAN_10002203|K09565;VN_GLEAN_10003383|K00907;VN_GLEAN_10005503|K04515;VN_GLEAN_10005545|K07190;VN_GLEAN_10006695|K04850;VN_GLEAN_10006735|K04223	VN_GLEAN_10001094|K02183;VN_GLEAN_10002113|K05857;VN_GLEAN_10006695|K04850;VN_GLEAN_10006735|K04223	4	VN_GLEAN_10002203|K09565;VN_GLEAN_10003383|K00907;VN_GLEAN_10005503|K04515;VN_GLEAN_10005545|K07190	4	http://www.kegg.jp/pathway/map04020+K02183+K05857+K09565+K00907+K04515+K07190+K04850+K04223	no
Protein export	map03060	1	8	463	1002	0.967076	1	VN_GLEAN_10007367|K12946	.	0	VN_GLEAN_10007367|K12946	1	http://www.kegg.jp/pathway/map03060+K12946	no
Dilated cardiomyopathy	map05414	4	8	460	1002	0.552979	1	VN_GLEAN_10002821|K12641;VN_GLEAN_10003768|K12567;VN_GLEAN_10006695|K04850;VN_GLEAN_10007357|K04863	VN_GLEAN_10002821|K12641;VN_GLEAN_10003768|K12567;VN_GLEAN_10006695|K04850	3	VN_GLEAN_10007357|K04863	1	http://www.kegg.jp/pathway/map05414+K12641+K12567+K04850+K04863	no
Glycerophospholipid metabolism	map00564	9	18	455	992	0.489775	1	VN_GLEAN_10000731|K01047;VN_GLEAN_10001404|K00901;VN_GLEAN_10002102|K13506;VN_GLEAN_10002103|K13506;VN_GLEAN_10002781|K00901;VN_GLEAN_10003593|K14156;VN_GLEAN_10004172|K00968;VN_GLEAN_10006732|K13510;VN_GLEAN_10006952|K01115	VN_GLEAN_10000731|K01047;VN_GLEAN_10001404|K00901;VN_GLEAN_10004172|K00968	3	VN_GLEAN_10002102|K13506;VN_GLEAN_10002103|K13506;VN_GLEAN_10002781|K00901;VN_GLEAN_10003593|K14156;VN_GLEAN_10006732|K13510;VN_GLEAN_10006952|K01115	6	http://www.kegg.jp/pathway/map00564+K01047+K00901+K13506+K13506+K00901+K14156+K00968+K13510+K01115	no
Glycosylphosphatidylinositol (GPI)-anchor biosynthesis	map00563	1	10	463	1000	0.984634	1	VN_GLEAN_10005381|K07542	VN_GLEAN_10005381|K07542	1	.	0	http://www.kegg.jp/pathway/map00563+K07542	no
Inositol phosphate metabolism	map00562	7	14	457	996	0.509201	1	VN_GLEAN_10002113|K05857;VN_GLEAN_10003419|K00010;VN_GLEAN_10003420|K00469;VN_GLEAN_10004829|K00923;VN_GLEAN_10006747|K01803;VN_GLEAN_10006748|K01803;VN_GLEAN_10006749|K01803	VN_GLEAN_10002113|K05857;VN_GLEAN_10004829|K00923;VN_GLEAN_10006747|K01803;VN_GLEAN_10006748|K01803;VN_GLEAN_10006749|K01803	5	VN_GLEAN_10003419|K00010;VN_GLEAN_10003420|K00469	2	http://www.kegg.jp/pathway/map00562+K05857+K00010+K00469+K00923+K01803+K01803+K01803	no
Riboflavin metabolism	map00740	1	2	463	1008	0.678586	1	VN_GLEAN_10006722|K00861	VN_GLEAN_10006722|K00861	1	.	0	http://www.kegg.jp/pathway/map00740+K00861	no
Alcoholism	map05034	4	11	460	999	0.745669	1	VN_GLEAN_10000120|K01593;VN_GLEAN_10001094|K02183;VN_GLEAN_10002248|K04371;VN_GLEAN_10002844|K04374	VN_GLEAN_10000120|K01593;VN_GLEAN_10001094|K02183;VN_GLEAN_10002248|K04371;VN_GLEAN_10002844|K04374	4	.	0	http://www.kegg.jp/pathway/map05034+K01593+K02183+K04371+K04374	no
Serotonergic synapse	map04726	5	10	459	1000	0.535313	1	VN_GLEAN_10000120|K01593;VN_GLEAN_10001241|K08021;VN_GLEAN_10002248|K04371;VN_GLEAN_10005963|K05037;VN_GLEAN_10006695|K04850	VN_GLEAN_10000120|K01593;VN_GLEAN_10001241|K08021;VN_GLEAN_10002248|K04371;VN_GLEAN_10006695|K04850	4	VN_GLEAN_10005963|K05037	1	http://www.kegg.jp/pathway/map04726+K01593+K08021+K04371+K05037+K04850	no
Long-term potentiation	map04720	5	13	459	997	0.716498	1	VN_GLEAN_10001094|K02183;VN_GLEAN_10002248|K04371;VN_GLEAN_10002844|K04374;VN_GLEAN_10005503|K04515;VN_GLEAN_10006695|K04850	VN_GLEAN_10001094|K02183;VN_GLEAN_10002248|K04371;VN_GLEAN_10002844|K04374;VN_GLEAN_10006695|K04850	4	VN_GLEAN_10005503|K04515	1	http://www.kegg.jp/pathway/map04720+K02183+K04371+K04374+K04515+K04850	no
Retrograde endocannabinoid signaling	map04723	5	10	459	1000	0.535313	1	VN_GLEAN_10002248|K04371;VN_GLEAN_10003241|K12302;VN_GLEAN_10004224|K01054;VN_GLEAN_10005253|K04440;VN_GLEAN_10006695|K04850	VN_GLEAN_10002248|K04371;VN_GLEAN_10005253|K04440;VN_GLEAN_10006695|K04850	3	VN_GLEAN_10003241|K12302;VN_GLEAN_10004224|K01054	2	http://www.kegg.jp/pathway/map04723+K04371+K12302+K01054+K04440+K04850	no
Notch signaling pathway	map04330	0	7	464	1003	1	1	-	.	0	.	0	http://www.kegg.jp/pathway/map04330+	no
Dopaminergic synapse	map04728	7	15	457	995	0.566917	1	VN_GLEAN_10000120|K01593;VN_GLEAN_10001094|K02183;VN_GLEAN_10002844|K04374;VN_GLEAN_10004588|K04456;VN_GLEAN_10005253|K04440;VN_GLEAN_10005503|K04515;VN_GLEAN_10006695|K04850	VN_GLEAN_10000120|K01593;VN_GLEAN_10001094|K02183;VN_GLEAN_10002844|K04374;VN_GLEAN_10005253|K04440;VN_GLEAN_10006695|K04850	5	VN_GLEAN_10004588|K04456;VN_GLEAN_10005503|K04515	2	http://www.kegg.jp/pathway/map04728+K01593+K02183+K04374+K04456+K04440+K04515+K04850	no
Salivary secretion	map04970	1	15	463	995	0.997726	1	VN_GLEAN_10001094|K02183	VN_GLEAN_10001094|K02183	1	.	0	http://www.kegg.jp/pathway/map04970+K02183	no
Complement and coagulation cascades	map04610	1	5	463	1005	0.896984	1	VN_GLEAN_10003933|K03910	VN_GLEAN_10003933|K03910	1	.	0	http://www.kegg.jp/pathway/map04610+K03910	no
Pancreatic secretion	map04972	7	13	457	997	0.44906	1	VN_GLEAN_10000207|K09632;VN_GLEAN_10000731|K01047;VN_GLEAN_10000908|K13575;VN_GLEAN_10003443|K14073;VN_GLEAN_10004277|K04392;VN_GLEAN_10005671|K14074;VN_GLEAN_10007009|K05028	VN_GLEAN_10000731|K01047;VN_GLEAN_10004277|K04392;VN_GLEAN_10007009|K05028	3	VN_GLEAN_10000207|K09632;VN_GLEAN_10000908|K13575;VN_GLEAN_10003443|K14073;VN_GLEAN_10005671|K14074	4	http://www.kegg.jp/pathway/map04972+K09632+K01047+K13575+K14073+K04392+K14074+K05028	no
Antigen processing and presentation	map04612	1	7	463	1003	0.951829	1	VN_GLEAN_10000655|K04079	VN_GLEAN_10000655|K04079	1	.	0	http://www.kegg.jp/pathway/map04612+K04079	no
Taurine and hypotaurine metabolism	map00430	1	2	463	1008	0.678586	1	VN_GLEAN_10004916|K01594	VN_GLEAN_10004916|K01594	1	.	0	http://www.kegg.jp/pathway/map00430+K01594	no
Bile secretion	map04976	3	8	461	1002	0.724818	1	VN_GLEAN_10000908|K13575;VN_GLEAN_10004031|K13885;VN_GLEAN_10007490|K13885	VN_GLEAN_10007490|K13885	1	VN_GLEAN_10000908|K13575;VN_GLEAN_10004031|K13885	2	http://www.kegg.jp/pathway/map04976+K13575+K13885+K13885	no
Glycosaminoglycan biosynthesis - heparan sulfate / heparin	map00534	3	6	461	1004	0.576489	1	VN_GLEAN_10001411|K08104;VN_GLEAN_10001505|K00734;VN_GLEAN_10003924|K02513	VN_GLEAN_10001505|K00734	1	VN_GLEAN_10001411|K08104;VN_GLEAN_10003924|K02513	2	http://www.kegg.jp/pathway/map00534+K08104+K00734+K02513	no
Renal cell carcinoma	map05211	4	12	460	998	0.79368	1	VN_GLEAN_10002248|K04371;VN_GLEAN_10004277|K04392;VN_GLEAN_10004588|K04456;VN_GLEAN_10006333|K04410	VN_GLEAN_10002248|K04371;VN_GLEAN_10004277|K04392;VN_GLEAN_10006333|K04410	3	VN_GLEAN_10004588|K04456	1	http://www.kegg.jp/pathway/map05211+K04371+K04392+K04456+K04410	no
Thyroid cancer	map05216	2	4	462	1006	0.611612	1	VN_GLEAN_10002248|K04371;VN_GLEAN_10002513|K02105	VN_GLEAN_10002248|K04371;VN_GLEAN_10002513|K02105	2	.	0	http://www.kegg.jp/pathway/map05216+K04371+K02105	no
Basal cell carcinoma	map05217	1	11	463	999	0.989507	1	VN_GLEAN_10002513|K02105	VN_GLEAN_10002513|K02105	1	.	0	http://www.kegg.jp/pathway/map05217+K02105	no
Glycosaminoglycan biosynthesis - chondroitin sulfate / dermatan sulfate	map00532	3	9	461	1001	0.782097	1	VN_GLEAN_10000884|K00747;VN_GLEAN_10001505|K00734;VN_GLEAN_10001709|K03193	VN_GLEAN_10001505|K00734	1	VN_GLEAN_10000884|K00747;VN_GLEAN_10001709|K03193	2	http://www.kegg.jp/pathway/map00532+K00747+K00734+K03193	no
Glycosaminoglycan biosynthesis - keratan sulfate	map00533	4	9	460	1001	0.625225	1	VN_GLEAN_10000597|K00741;VN_GLEAN_10003015|K00717;VN_GLEAN_10007131|K00717;VN_GLEAN_10007537|K07968	.	0	VN_GLEAN_10000597|K00741;VN_GLEAN_10003015|K00717;VN_GLEAN_10007131|K00717;VN_GLEAN_10007537|K07968	4	http://www.kegg.jp/pathway/map00533+K00741+K00717+K00717+K07968	no
Homologous recombination	map03440	1	10	463	1000	0.984634	1	VN_GLEAN_10006953|K10877	.	0	VN_GLEAN_10006953|K10877	1	http://www.kegg.jp/pathway/map03440+K10877	no
Glioma	map05214	4	7	460	1003	0.47392	1	VN_GLEAN_10001094|K02183;VN_GLEAN_10002248|K04371;VN_GLEAN_10004588|K04456;VN_GLEAN_10005503|K04515	VN_GLEAN_10001094|K02183;VN_GLEAN_10002248|K04371	2	VN_GLEAN_10004588|K04456;VN_GLEAN_10005503|K04515	2	http://www.kegg.jp/pathway/map05214+K02183+K04371+K04456+K04515	no
Purine metabolism	map00230	17	42	447	968	0.719619	1	VN_GLEAN_10000358|K00106;VN_GLEAN_10001046|K13298;VN_GLEAN_10001405|K00106;VN_GLEAN_10001705|K03002;VN_GLEAN_10002595|K00939;VN_GLEAN_10003298|K01488;VN_GLEAN_10003444|K03008;VN_GLEAN_10004102|K00760;VN_GLEAN_10004287|K01952;VN_GLEAN_10004710|K01587;VN_GLEAN_10005217|K01939;VN_GLEAN_10005960|K00856;VN_GLEAN_10006052|K13485;VN_GLEAN_10006312|K00106;VN_GLEAN_10006654|K00940;VN_GLEAN_10006781|K01081…	VN_GLEAN_10001046|K13298;VN_GLEAN_10003298|K01488;VN_GLEAN_10003444|K03008;VN_GLEAN_10006781|K01081	4	VN_GLEAN_10000358|K00106;VN_GLEAN_10001405|K00106;VN_GLEAN_10001705|K03002;VN_GLEAN_10002595|K00939;VN_GLEAN_10004102|K00760;VN_GLEAN_10004287|K01952;VN_GLEAN_10004710|K01587;VN_GLEAN_10005217|K01939;VN_GLEAN_10005960|K00856;VN_GLEAN_10006052|K13485;VN_GLEAN_10006312|K00106;VN_GLEAN_10006654|K00940;VN_GLEAN_10006856|K03506	13	http://www.kegg.jp/pathway/map00230+K00106+K13298+K00106+K03002+K00939+K01488+K03008+K00760+K01952+K01587+K01939+K00856+K13485+K00106+K00940+K01081+K03506	no
Cardiac muscle contraction	map04260	2	4	462	1006	0.611612	1	VN_GLEAN_10006695|K04850;VN_GLEAN_10007357|K04863	VN_GLEAN_10006695|K04850	1	VN_GLEAN_10007357|K04863	1	http://www.kegg.jp/pathway/map04260+K04850+K04863	no
Pentose phosphate pathway	map00030	3	8	461	1002	0.724818	1	VN_GLEAN_10002550|K00852;VN_GLEAN_10002996|K01623;VN_GLEAN_10003178|K01623	VN_GLEAN_10002996|K01623	1	VN_GLEAN_10002550|K00852;VN_GLEAN_10003178|K01623	2	http://www.kegg.jp/pathway/map00030+K00852+K01623+K01623	no
Ubiquinone and other terpenoid-quinone biosynthesis	map00130	0	4	464	1006	1	1	-	.	0	.	0	http://www.kegg.jp/pathway/map00130+	no
Hedgehog signaling pathway	map04340	1	12	463	998	0.992837	1	VN_GLEAN_10004791|K08960	VN_GLEAN_10004791|K08960	1	.	0	http://www.kegg.jp/pathway/map04340+K08960	no
p53 signaling pathway	map04115	2	8	462	1002	0.873224	1	VN_GLEAN_10002493|K05868;VN_GLEAN_10004231|K10142	VN_GLEAN_10002493|K05868;VN_GLEAN_10004231|K10142	2	.	0	http://www.kegg.jp/pathway/map04115+K05868+K10142	no
T cell receptor signaling pathway	map04660	3	11	461	999	0.867228	1	VN_GLEAN_10002248|K04371;VN_GLEAN_10004588|K04456;VN_GLEAN_10006333|K04410	VN_GLEAN_10002248|K04371;VN_GLEAN_10006333|K04410	2	VN_GLEAN_10004588|K04456	1	http://www.kegg.jp/pathway/map04660+K04371+K04456+K04410	no
Endocrine and other factor-regulated calcium reabsorption	map04961	1	6	463	1004	0.929545	1	VN_GLEAN_10005373|K04646	VN_GLEAN_10005373|K04646	1	.	0	http://www.kegg.jp/pathway/map04961+K04646	no
B cell receptor signaling pathway	map04662	3	5	461	1005	0.485808	1	VN_GLEAN_10002248|K04371;VN_GLEAN_10004277|K04392;VN_GLEAN_10004588|K04456	VN_GLEAN_10002248|K04371;VN_GLEAN_10004277|K04392	2	VN_GLEAN_10004588|K04456	1	http://www.kegg.jp/pathway/map04662+K04371+K04392+K04456	no
RNA polymerase	map03020	2	12	462	998	0.963265	1	VN_GLEAN_10001705|K03002;VN_GLEAN_10003444|K03008	VN_GLEAN_10003444|K03008	1	VN_GLEAN_10001705|K03002	1	http://www.kegg.jp/pathway/map03020+K03002+K03008	no
Chronic myeloid leukemia	map05220	3	9	461	1001	0.782097	1	VN_GLEAN_10002248|K04371;VN_GLEAN_10004588|K04456;VN_GLEAN_10005885|K11224	VN_GLEAN_10002248|K04371	1	VN_GLEAN_10004588|K04456;VN_GLEAN_10005885|K11224	2	http://www.kegg.jp/pathway/map05220+K04371+K04456+K11224	no
Legionellosis	map05134	1	5	463	1005	0.896984	1	VN_GLEAN_10006183|K01370	VN_GLEAN_10006183|K01370	1	.	0	http://www.kegg.jp/pathway/map05134+K01370	no
Spliceosome	map03040	5	42	459	968	0.999844	1	VN_GLEAN_10000243|K12891;VN_GLEAN_10004675|K12623;VN_GLEAN_10005137|K12874;VN_GLEAN_10005637|K12824;VN_GLEAN_10005638|K12824	VN_GLEAN_10000243|K12891;VN_GLEAN_10004675|K12623;VN_GLEAN_10005137|K12874	3	VN_GLEAN_10005637|K12824;VN_GLEAN_10005638|K12824	2	http://www.kegg.jp/pathway/map03040+K12891+K12623+K12874+K12824+K12824	no
ECM-receptor interaction	map04512	3	11	461	999	0.867228	1	VN_GLEAN_10002442|K06237;VN_GLEAN_10005364|K06240;VN_GLEAN_10007350|K04659	VN_GLEAN_10007350|K04659	1	VN_GLEAN_10002442|K06237;VN_GLEAN_10005364|K06240	2	http://www.kegg.jp/pathway/map04512+K06237+K06240+K04659	no
Focal adhesion	map04510	13	27	451	983	0.504442	1	VN_GLEAN_10000454|K16060;VN_GLEAN_10002248|K04371;VN_GLEAN_10002442|K06237;VN_GLEAN_10002513|K02105;VN_GLEAN_10002882|K05726;VN_GLEAN_10003383|K00907;VN_GLEAN_10004277|K04392;VN_GLEAN_10004588|K04456;VN_GLEAN_10005253|K04440;VN_GLEAN_10005364|K06240;VN_GLEAN_10006333|K04410;VN_GLEAN_10006499|K06271;VN_GLEAN_10007350|K04659	VN_GLEAN_10002248|K04371;VN_GLEAN_10002513|K02105;VN_GLEAN_10002882|K05726;VN_GLEAN_10004277|K04392;VN_GLEAN_10005253|K04440;VN_GLEAN_10006333|K04410;VN_GLEAN_10006499|K06271;VN_GLEAN_10007350|K04659	8	VN_GLEAN_10000454|K16060;VN_GLEAN_10002442|K06237;VN_GLEAN_10003383|K00907;VN_GLEAN_10004588|K04456;VN_GLEAN_10005364|K06240	5	http://www.kegg.jp/pathway/map04510+K16060+K04371+K06237+K02105+K05726+K00907+K04392+K04456+K04440+K06240+K04410+K06271+K04659	no
Non-small cell lung cancer	map05223	4	7	460	1003	0.47392	1	VN_GLEAN_10000129|K09408;VN_GLEAN_10001331|K04411;VN_GLEAN_10002248|K04371;VN_GLEAN_10004588|K04456	VN_GLEAN_10001331|K04411;VN_GLEAN_10002248|K04371	2	VN_GLEAN_10000129|K09408;VN_GLEAN_10004588|K04456	2	http://www.kegg.jp/pathway/map05223+K09408+K04411+K04371+K04456	no
Small cell lung cancer	map05222	5	13	459	997	0.716498	1	VN_GLEAN_10000454|K16060;VN_GLEAN_10002442|K06237;VN_GLEAN_10004588|K04456;VN_GLEAN_10005364|K06240;VN_GLEAN_10005883|K16061	VN_GLEAN_10005883|K16061	1	VN_GLEAN_10000454|K16060;VN_GLEAN_10002442|K06237;VN_GLEAN_10004588|K04456;VN_GLEAN_10005364|K06240	4	http://www.kegg.jp/pathway/map05222+K16060+K06237+K04456+K06240+K16061	no
Cell adhesion molecules (CAMs)	map04514	3	9	461	1001	0.782097	1	VN_GLEAN_10004782|K05695;VN_GLEAN_10005935|K16336;VN_GLEAN_10006987|K07378	VN_GLEAN_10005935|K16336;VN_GLEAN_10006987|K07378	2	VN_GLEAN_10004782|K05695	1	http://www.kegg.jp/pathway/map04514+K05695+K16336+K07378	no
Non-homologous end-joining	map03450	1	4	463	1006	0.849422	1	VN_GLEAN_10006133|K10777	.	0	VN_GLEAN_10006133|K10777	1	http://www.kegg.jp/pathway/map03450+K10777	no
Lysine biosynthesis	map00300	1	3	463	1007	0.77997	1	VN_GLEAN_10004017|K00825	.	0	VN_GLEAN_10004017|K00825	1	http://www.kegg.jp/pathway/map00300+K00825	no
Citrate cycle (TCA cycle)	map00020	2	10	462	1000	0.931024	1	VN_GLEAN_10005380|K01596;VN_GLEAN_10005945|K01648	VN_GLEAN_10005945|K01648	1	VN_GLEAN_10005380|K01596	1	http://www.kegg.jp/pathway/map00020+K01596+K01648	no
Morphine addiction	map05032	1	4	463	1006	0.849422	1	VN_GLEAN_10001046|K13298	VN_GLEAN_10001046|K13298	1	.	0	http://www.kegg.jp/pathway/map05032+K13298	no
Apoptosis	map04210	4	9	460	1001	0.625225	1	VN_GLEAN_10000454|K16060;VN_GLEAN_10004588|K04456;VN_GLEAN_10004863|K02310;VN_GLEAN_10005883|K16061	VN_GLEAN_10004863|K02310;VN_GLEAN_10005883|K16061	2	VN_GLEAN_10000454|K16060;VN_GLEAN_10004588|K04456	2	http://www.kegg.jp/pathway/map04210+K16060+K04456+K02310+K16061	no
TGF-beta signaling pathway	map04350	5	9	459	1001	0.464353	1	VN_GLEAN_10000339|K10162;VN_GLEAN_10001911|K04500;VN_GLEAN_10002248|K04371;VN_GLEAN_10006879|K04671;VN_GLEAN_10007087|K04681	VN_GLEAN_10002248|K04371;VN_GLEAN_10007087|K04681	2	VN_GLEAN_10000339|K10162;VN_GLEAN_10001911|K04500;VN_GLEAN_10006879|K04671	3	http://www.kegg.jp/pathway/map04350+K10162+K04500+K04371+K04671+K04681	no
Phosphatidylinositol signaling system	map04070	5	18	459	992	0.89613	1	VN_GLEAN_10001094|K02183;VN_GLEAN_10001404|K00901;VN_GLEAN_10002113|K05857;VN_GLEAN_10002781|K00901;VN_GLEAN_10004829|K00923	VN_GLEAN_10001094|K02183;VN_GLEAN_10001404|K00901;VN_GLEAN_10002113|K05857;VN_GLEAN_10004829|K00923	4	VN_GLEAN_10002781|K00901	1	http://www.kegg.jp/pathway/map04070+K02183+K00901+K05857+K00901+K00923	no
Other types of O-glycan biosynthesis	map00514	2	12	462	998	0.963265	1	VN_GLEAN_10005832|K09667;VN_GLEAN_10007537|K07968	.	0	VN_GLEAN_10005832|K09667;VN_GLEAN_10007537|K07968	2	http://www.kegg.jp/pathway/map00514+K09667+K07968	no
Nucleotide excision repair	map03420	4	17	460	993	0.935747	1	VN_GLEAN_10000310|K10843;VN_GLEAN_10000633|K10747;VN_GLEAN_10000789|K10846;VN_GLEAN_10006856|K03506	VN_GLEAN_10000310|K10843;VN_GLEAN_10000633|K10747;VN_GLEAN_10000789|K10846	3	VN_GLEAN_10006856|K03506	1	http://www.kegg.jp/pathway/map03420+K10843+K10747+K10846+K03506	no
Mucin type O-glycan biosynthesis	map00512	2	8	462	1002	0.873224	1	VN_GLEAN_10004834|K00731;VN_GLEAN_10006056|K00710	VN_GLEAN_10006056|K00710	1	VN_GLEAN_10004834|K00731	1	http://www.kegg.jp/pathway/map00512+K00731+K00710	no
N-Glycan biosynthesis	map00510	6	18	458	992	0.817405	1	VN_GLEAN_10001001|K00726;VN_GLEAN_10001408|K03847;VN_GLEAN_10003015|K00717;VN_GLEAN_10005795|K01231;VN_GLEAN_10007131|K00717;VN_GLEAN_10007537|K07968	.	0	VN_GLEAN_10001001|K00726;VN_GLEAN_10001408|K03847;VN_GLEAN_10003015|K00717;VN_GLEAN_10005795|K01231;VN_GLEAN_10007131|K00717;VN_GLEAN_10007537|K07968	6	http://www.kegg.jp/pathway/map00510+K00726+K03847+K00717+K01231+K00717+K07968	no
Sulfur metabolism	map00920	2	5	462	1005	0.701617	1	VN_GLEAN_10001617|K01014;VN_GLEAN_10006014|K01014	.	0	VN_GLEAN_10001617|K01014;VN_GLEAN_10006014|K01014	2	http://www.kegg.jp/pathway/map00920+K01014+K01014	no
ABC transporters	map02010	3	9	461	1001	0.782097	1	VN_GLEAN_10004147|K05668;VN_GLEAN_10004690|K05643;VN_GLEAN_10005506|K05665	VN_GLEAN_10004690|K05643;VN_GLEAN_10005506|K05665	2	VN_GLEAN_10004147|K05668	1	http://www.kegg.jp/pathway/map02010+K05668+K05643+K05665	no
RNA degradation	map03018	3	21	461	989	0.992313	1	VN_GLEAN_10000394|K14443;VN_GLEAN_10004675|K12623;VN_GLEAN_10006833|K12613	VN_GLEAN_10004675|K12623;VN_GLEAN_10006833|K12613	2	VN_GLEAN_10000394|K14443	1	http://www.kegg.jp/pathway/map03018+K14443+K12623+K12613	no
RNA transport	map03013	4	44	460	966	0.99998	1	VN_GLEAN_10002593|K14296;VN_GLEAN_10003676|K14290;VN_GLEAN_10003689|K00974;VN_GLEAN_10005653|K14309	VN_GLEAN_10002593|K14296;VN_GLEAN_10003676|K14290;VN_GLEAN_10003689|K00974	3	VN_GLEAN_10005653|K14309	1	http://www.kegg.jp/pathway/map03013+K14296+K14290+K00974+K14309	no
Systemic lupus erythematosus	map05322	0	1	464	1009	1	1	-	.	0	.	0	http://www.kegg.jp/pathway/map05322+	no
Oxidative phosphorylation	map00190	5	19	459	991	0.916847	1	VN_GLEAN_10000039|K03661;VN_GLEAN_10001708|K02149;VN_GLEAN_10003789|K11726;VN_GLEAN_10005753|K02133;VN_GLEAN_10007145|K02147	.	0	VN_GLEAN_10000039|K03661;VN_GLEAN_10001708|K02149;VN_GLEAN_10003789|K11726;VN_GLEAN_10005753|K02133;VN_GLEAN_10007145|K02147	5	http://www.kegg.jp/pathway/map00190+K03661+K02149+K11726+K02133+K02147	no
Axon guidance	map04360	8	19	456	991	0.653795	1	VN_GLEAN_10002248|K04371;VN_GLEAN_10002606|K06754;VN_GLEAN_10002713|K06841;VN_GLEAN_10004277|K04392;VN_GLEAN_10004575|K06839;VN_GLEAN_10004988|K06821;VN_GLEAN_10006333|K04410;VN_GLEAN_10006597|K07526	VN_GLEAN_10002248|K04371;VN_GLEAN_10004277|K04392;VN_GLEAN_10004575|K06839;VN_GLEAN_10006333|K04410;VN_GLEAN_10006597|K07526	5	VN_GLEAN_10002606|K06754;VN_GLEAN_10002713|K06841;VN_GLEAN_10004988|K06821	3	http://www.kegg.jp/pathway/map04360+K04371+K06754+K06841+K04392+K06839+K06821+K04410+K07526	no
GABAergic synapse	map04727	3	8	461	1002	0.724818	1	VN_GLEAN_10005504|K06027;VN_GLEAN_10006695|K04850;VN_GLEAN_10007489|K05034	VN_GLEAN_10006695|K04850	1	VN_GLEAN_10005504|K06027;VN_GLEAN_10007489|K05034	2	http://www.kegg.jp/pathway/map04727+K06027+K04850+K05034	no
SNARE interactions in vesicular transport	map04130	1	9	463	1001	0.977503	1	VN_GLEAN_10004509|K08493	.	0	VN_GLEAN_10004509|K08493	1	http://www.kegg.jp/pathway/map04130+K08493	no
Phototransduction - fly	map04745	3	6	461	1004	0.576489	1	VN_GLEAN_10001094|K02183;VN_GLEAN_10005503|K04515;VN_GLEAN_10005529|K08834	VN_GLEAN_10001094|K02183;VN_GLEAN_10005529|K08834	2	VN_GLEAN_10005503|K04515	1	http://www.kegg.jp/pathway/map04745+K02183+K04515+K08834	no
mRNA surveillance pathway	map03015	3	30	461	980	0.999563	1	VN_GLEAN_10003116|K15544;VN_GLEAN_10003277|K14408;VN_GLEAN_10007470|K08873	VN_GLEAN_10003116|K15544	1	VN_GLEAN_10003277|K14408;VN_GLEAN_10007470|K08873	2	http://www.kegg.jp/pathway/map03015+K15544+K14408+K08873	no
Circadian rhythm	map04710	2	6	462	1004	0.773553	1	VN_GLEAN_10003751|K03730;VN_GLEAN_10004791|K08960	VN_GLEAN_10003751|K03730;VN_GLEAN_10004791|K08960	2	.	0	http://www.kegg.jp/pathway/map04710+K03730+K08960	no
Circadian rhythm - fly	map04711	2	3	462	1007	0.502163	1	VN_GLEAN_10003078|K09057;VN_GLEAN_10004791|K08960	VN_GLEAN_10004791|K08960	1	VN_GLEAN_10003078|K09057	1	http://www.kegg.jp/pathway/map04711+K09057+K08960	no
Circadian entrainment	map04713	4	12	460	998	0.79368	1	VN_GLEAN_10001094|K02183;VN_GLEAN_10002248|K04371;VN_GLEAN_10005503|K04515;VN_GLEAN_10006695|K04850	VN_GLEAN_10001094|K02183;VN_GLEAN_10002248|K04371;VN_GLEAN_10006695|K04850	3	VN_GLEAN_10005503|K04515	1	http://www.kegg.jp/pathway/map04713+K02183+K04371+K04515+K04850	no
Chemokine signaling pathway	map04062	6	12	458	998	0.521117	1	VN_GLEAN_10000129|K09408;VN_GLEAN_10002248|K04371;VN_GLEAN_10002882|K05726;VN_GLEAN_10004277|K04392;VN_GLEAN_10004588|K04456;VN_GLEAN_10005885|K11224	VN_GLEAN_10002248|K04371;VN_GLEAN_10002882|K05726;VN_GLEAN_10004277|K04392	3	VN_GLEAN_10000129|K09408;VN_GLEAN_10004588|K04456;VN_GLEAN_10005885|K11224	3	http://www.kegg.jp/pathway/map04062+K09408+K04371+K05726+K04392+K04456+K11224	no
Cytokine-cytokine receptor interaction	map04060	1	5	463	1005	0.896984	1	VN_GLEAN_10006879|K04671	.	0	VN_GLEAN_10006879|K04671	1	http://www.kegg.jp/pathway/map04060+K04671	no
Glyoxylate and dicarboxylate metabolism	map00630	4	7	460	1003	0.47392	1	VN_GLEAN_10001240|K12972;VN_GLEAN_10001301|K00049;VN_GLEAN_10004797|K07130;VN_GLEAN_10006144|K03781	.	0	VN_GLEAN_10001240|K12972;VN_GLEAN_10001301|K00049;VN_GLEAN_10004797|K07130;VN_GLEAN_10006144|K03781	4	http://www.kegg.jp/pathway/map00630+K12972+K00049+K07130+K03781	no
HIF-1 signaling pathway	map04066	4	12	460	998	0.79368	1	VN_GLEAN_10002248|K04371;VN_GLEAN_10004513|K14736;VN_GLEAN_10004588|K04456;VN_GLEAN_10005503|K04515	VN_GLEAN_10002248|K04371;VN_GLEAN_10004513|K14736	2	VN_GLEAN_10004588|K04456;VN_GLEAN_10005503|K04515	2	http://www.kegg.jp/pathway/map04066+K04371+K14736+K04456+K04515	no
Cocaine addiction	map05030	2	3	462	1007	0.502163	1	VN_GLEAN_10000120|K01593;VN_GLEAN_10002844|K04374	VN_GLEAN_10000120|K01593;VN_GLEAN_10002844|K04374	2	.	0	http://www.kegg.jp/pathway/map05030+K01593+K04374	no
NF-kappa B signaling pathway	map04064	1	8	463	1002	0.967076	1	VN_GLEAN_10000454|K16060	.	0	VN_GLEAN_10000454|K16060	1	http://www.kegg.jp/pathway/map04064+K16060	no
Pathways in cancer	map05200	13	47	451	963	0.968572	1	VN_GLEAN_10000454|K16060;VN_GLEAN_10000655|K04079;VN_GLEAN_10001331|K04411;VN_GLEAN_10001911|K04500;VN_GLEAN_10002248|K04371;VN_GLEAN_10002442|K06237;VN_GLEAN_10002513|K02105;VN_GLEAN_10004277|K04392;VN_GLEAN_10004588|K04456;VN_GLEAN_10005253|K04440;VN_GLEAN_10005364|K06240;VN_GLEAN_10005883|K16061;VN_GLEAN_10005885|K11224	VN_GLEAN_10000655|K04079;VN_GLEAN_10001331|K04411;VN_GLEAN_10002248|K04371;VN_GLEAN_10002513|K02105;VN_GLEAN_10004277|K04392;VN_GLEAN_10005253|K04440;VN_GLEAN_10005883|K16061	7	VN_GLEAN_10000454|K16060;VN_GLEAN_10001911|K04500;VN_GLEAN_10002442|K06237;VN_GLEAN_10004588|K04456;VN_GLEAN_10005364|K06240;VN_GLEAN_10005885|K11224	6	http://www.kegg.jp/pathway/map05200+K16060+K04079+K04411+K04500+K04371+K06237+K02105+K04392+K04456+K04440+K06240+K16061+K11224	no
Viral carcinogenesis	map05203	6	24	458	986	0.946695	1	VN_GLEAN_10002248|K04371;VN_GLEAN_10002844|K04374;VN_GLEAN_10003086|K15305;VN_GLEAN_10004277|K04392;VN_GLEAN_10005885|K11224;VN_GLEAN_10007087|K04681	VN_GLEAN_10002248|K04371;VN_GLEAN_10002844|K04374;VN_GLEAN_10003086|K15305;VN_GLEAN_10004277|K04392;VN_GLEAN_10007087|K04681	5	VN_GLEAN_10005885|K11224	1	http://www.kegg.jp/pathway/map05203+K04371+K04374+K15305+K04392+K11224+K04681	no
Proteoglycans in cancer	map05205	10	34	454	976	0.927809	1	VN_GLEAN_10000427|K10380;VN_GLEAN_10002248|K04371;VN_GLEAN_10002513|K02105;VN_GLEAN_10004277|K04392;VN_GLEAN_10004588|K04456;VN_GLEAN_10005503|K04515;VN_GLEAN_10005521|K16865;VN_GLEAN_10005935|K16336;VN_GLEAN_10006930|K16848;VN_GLEAN_10007270|K07830	VN_GLEAN_10002248|K04371;VN_GLEAN_10002513|K02105;VN_GLEAN_10004277|K04392;VN_GLEAN_10005935|K16336;VN_GLEAN_10006930|K16848;VN_GLEAN_10007270|K07830	6	VN_GLEAN_10000427|K10380;VN_GLEAN_10004588|K04456;VN_GLEAN_10005503|K04515;VN_GLEAN_10005521|K16865	4	http://www.kegg.jp/pathway/map05205+K10380+K04371+K02105+K04392+K04456+K04515+K16865+K16336+K16848+K07830	no
Vasopressin-regulated water reabsorption	map04962	2	5	462	1005	0.701617	1	VN_GLEAN_10005504|K06027;VN_GLEAN_10006782|K10426	VN_GLEAN_10006782|K10426	1	VN_GLEAN_10005504|K06027	1	http://www.kegg.jp/pathway/map04962+K06027+K10426	no
Proximal tubule bicarbonate reclamation	map04964	2	4	462	1006	0.611612	1	VN_GLEAN_10000908|K13575;VN_GLEAN_10005380|K01596	.	0	VN_GLEAN_10000908|K13575;VN_GLEAN_10005380|K01596	2	http://www.kegg.jp/pathway/map04964+K13575+K01596	no
Basal transcription factors	map03022	1	18	463	992	0.99928	1	VN_GLEAN_10000310|K10843	VN_GLEAN_10000310|K10843	1	.	0	http://www.kegg.jp/pathway/map03022+K10843	no
2-Oxocarboxylic acid metabolism	map01210	1	9	463	1001	0.977503	1	VN_GLEAN_10004017|K00825	.	0	VN_GLEAN_10004017|K00825	1	http://www.kegg.jp/pathway/map01210+K00825	no
Aldosterone-regulated sodium reabsorption	map04960	1	5	463	1005	0.896984	1	VN_GLEAN_10002248|K04371	VN_GLEAN_10002248|K04371	1	.	0	http://www.kegg.jp/pathway/map04960+K04371	no
Valine, leucine and isoleucine degradation	map00280	5	14	459	996	0.764279	1	VN_GLEAN_10001117|K07508;VN_GLEAN_10002236|K00128;VN_GLEAN_10004976|K00149;VN_GLEAN_10005699|K00128;VN_GLEAN_10006205|K00128	VN_GLEAN_10006205|K00128	1	VN_GLEAN_10001117|K07508;VN_GLEAN_10002236|K00128;VN_GLEAN_10004976|K00149;VN_GLEAN_10005699|K00128	4	http://www.kegg.jp/pathway/map00280+K07508+K00128+K00149+K00128+K00128	no
Nicotine addiction	map05033	1	4	463	1006	0.849422	1	VN_GLEAN_10003241|K12302	.	0	VN_GLEAN_10003241|K12302	1	http://www.kegg.jp/pathway/map05033+K12302	no
VEGF signaling pathway	map04370	3	5	461	1005	0.485808	1	VN_GLEAN_10002248|K04371;VN_GLEAN_10004277|K04392;VN_GLEAN_10004588|K04456	VN_GLEAN_10002248|K04371;VN_GLEAN_10004277|K04392	2	VN_GLEAN_10004588|K04456	1	http://www.kegg.jp/pathway/map04370+K04371+K04392+K04456	no
HTLV-I infection	map05166	12	34	452	976	0.831463	1	VN_GLEAN_10000506|K09203;VN_GLEAN_10001911|K04500;VN_GLEAN_10002513|K02105;VN_GLEAN_10002844|K04374;VN_GLEAN_10003086|K15305;VN_GLEAN_10003676|K14290;VN_GLEAN_10004588|K04456;VN_GLEAN_10005253|K04440;VN_GLEAN_10005885|K11224;VN_GLEAN_10006499|K06271;VN_GLEAN_10006856|K03506;VN_GLEAN_10007270|K07830	VN_GLEAN_10000506|K09203;VN_GLEAN_10002513|K02105;VN_GLEAN_10002844|K04374;VN_GLEAN_10003086|K15305;VN_GLEAN_10003676|K14290;VN_GLEAN_10005253|K04440;VN_GLEAN_10006499|K06271;VN_GLEAN_10007270|K07830	8	VN_GLEAN_10001911|K04500;VN_GLEAN_10004588|K04456;VN_GLEAN_10005885|K11224;VN_GLEAN_10006856|K03506	4	http://www.kegg.jp/pathway/map05166+K09203+K04500+K02105+K04374+K15305+K14290+K04456+K04440+K11224+K06271+K03506+K07830	no
Leukocyte transendothelial migration	map04670	3	11	461	999	0.867228	1	VN_GLEAN_10002513|K02105;VN_GLEAN_10002882|K05726;VN_GLEAN_10004277|K04392	VN_GLEAN_10002513|K02105;VN_GLEAN_10002882|K05726;VN_GLEAN_10004277|K04392	3	.	0	http://www.kegg.jp/pathway/map04670+K02105+K05726+K04392	no
Hepatitis B	map05161	5	16	459	994	0.841149	1	VN_GLEAN_10002248|K04371;VN_GLEAN_10002844|K04374;VN_GLEAN_10004588|K04456;VN_GLEAN_10005253|K04440;VN_GLEAN_10005885|K11224	VN_GLEAN_10002248|K04371;VN_GLEAN_10002844|K04374;VN_GLEAN_10005253|K04440	3	VN_GLEAN_10004588|K04456;VN_GLEAN_10005885|K11224	2	http://www.kegg.jp/pathway/map05161+K04371+K04374+K04456+K04440+K11224	no
Herpes simplex infection	map05168	6	23	458	987	0.933577	1	VN_GLEAN_10000243|K12891;VN_GLEAN_10002344|K08860;VN_GLEAN_10002427|K15409;VN_GLEAN_10005253|K04440;VN_GLEAN_10005401|K15410;VN_GLEAN_10007028|K16196	VN_GLEAN_10000243|K12891;VN_GLEAN_10002344|K08860;VN_GLEAN_10005253|K04440;VN_GLEAN_10007028|K16196	4	VN_GLEAN_10002427|K15409;VN_GLEAN_10005401|K15410	2	http://www.kegg.jp/pathway/map05168+K12891+K08860+K15409+K04440+K15410+K16196	no
Epstein-Barr virus infection	map05169	6	34	458	976	0.995388	1	VN_GLEAN_10002344|K08860;VN_GLEAN_10003444|K03008;VN_GLEAN_10003676|K14290;VN_GLEAN_10004588|K04456;VN_GLEAN_10005253|K04440;VN_GLEAN_10007028|K16196	VN_GLEAN_10002344|K08860;VN_GLEAN_10003444|K03008;VN_GLEAN_10003676|K14290;VN_GLEAN_10005253|K04440;VN_GLEAN_10007028|K16196	5	VN_GLEAN_10004588|K04456	1	http://www.kegg.jp/pathway/map05169+K08860+K03008+K14290+K04456+K04440+K16196	no
Vascular smooth muscle contraction	map04270	7	20	457	990	0.796065	1	VN_GLEAN_10000731|K01047;VN_GLEAN_10001094|K02183;VN_GLEAN_10002248|K04371;VN_GLEAN_10003100|K12751;VN_GLEAN_10003383|K00907;VN_GLEAN_10006695|K04850;VN_GLEAN_10006954|K04639	VN_GLEAN_10000731|K01047;VN_GLEAN_10001094|K02183;VN_GLEAN_10002248|K04371;VN_GLEAN_10003100|K12751;VN_GLEAN_10006695|K04850;VN_GLEAN_10006954|K04639	6	VN_GLEAN_10003383|K00907	1	http://www.kegg.jp/pathway/map04270+K01047+K02183+K04371+K12751+K00907+K04850+K04639	no
