# Supplementary material for: Transcriptome analysis of hepatopancreas of Eriocheir sinensis with hepatopancreatic necrosis disease (HPND)
Source: PLoS One. 2020 Feb 21;15(2):e0228623. doi: 10.1371/journal.pone.0228623 (PMC7034867; doi:10.1371/journal.pone.0228623)
Supplement: S4 Table — (XLS) [file pone.0228623.s005.xls]

## Sheet: S4.xls
Description	Gene_DE	q_value	Rich_Ratio	Size
Metabolism of xenobiotics by cytochrome P450	12	0.0267901	2.37097	4
Glycine, serine and threonine metabolism	18	0.0267901	2.03226	5
Pentose and glucuronate interconversions	12	0.0267901	2.37097	4
Drug metabolism - cytochrome P450	11	0.029119	2.31828	3
Retinol metabolism	11	0.029119	2.31828	3
Tryptophan metabolism	11	0.029119	2.31828	3
Ascorbate and aldarate metabolism	9	0.029119	2.58651	3
Chemical carcinogenesis	13	0.029119	2.16299	4
Histidine metabolism	7	0.0452656	2.76613	2
