# Supplementary material for: Transcriptome analysis of hepatopancreas of Eriocheir sinensis with hepatopancreatic necrosis disease (HPND)
Source: PLoS One. 2020 Feb 21;15(2):e0228623. doi: 10.1371/journal.pone.0228623 (PMC7034867; doi:10.1371/journal.pone.0228623)
Supplement: S5 Table — (XLS) [file pone.0228623.s006.xls]

## Sheet: Sheet1
					Internal reference					VN_GLEAN_10003336				Relative ratio				VN_GLEAN_10003178				Relative ratio				VN_GLEAN_10006312				Relative ratio				VN_GLEAN_10000963				Relative ratio				VN_GLEAN_10001404				Relative ratio
	Group	Ct1	Ct2	Ct3	Average Ct value	Average relative copies	Ct1	Ct2	Ct3	Average Ct value	Average relative copies	⊿Ct	2(-⊿Ct)		Ct1	Ct2	Ct3	Average Ct value	Average relative copies	⊿Ct	2(-⊿Ct)		Ct1	Ct2	Ct3	Average Ct value	平均相对拷贝数（Average relative copies）	⊿Ct	2(-⊿Ct)		Ct1	Ct2	Ct3	Average Ct value	Average relative copies	⊿Ct	2(-⊿Ct)		Ct1	Ct2	Ct3	Average Ct value	Average relative copies	⊿Ct	2(-⊿Ct)		Ct1	Ct2	Ct3
	Test	21.26	21.17	21.05	21.16	8654.15	25.59	25.52	25.78	25.63	378.176	4.47	0.0451228	0.0436988	16.28	16.14	16.02	16.1467	289739	-5.01333	32.2971	33.4798	23.94	23.53	23.45	23.64	1523.85	2.48	0.179244	0.176084	28.37	28.58	28.43	28.46	52.1149	7.3	0.00634572	0.00602196	24.16	24.01	24.27	24.1467	1068.67	2.98667	0.126161	0.123486	23.87	23.83	23.75
	Control	21.71	21.81	21.42	21.6467	6154.7	23.05	23.22	23.37	23.2133	2054.53	1.56667	0.337587	0.333815	16.17	15.91	15.88	15.9867	324094	-5.66	50.5626	52.6579	21.65	21.83	21.97	21.8167	5463.89	0.17	0.888843	0.887759	27.71	27.64	27.99	27.78	83.9037	6.13333	0.0142457	0.0136325	25.51	25.45	25.77	25.5767	392.568	3.93	0.0656073	0.0637835	22.48	22.22	22.58
	VN_GLEAN_10003336
	VN_GLEAN_10003178
	VN_GLEAN_10006312
	VN_GLEAN_10000963
	VN_GLEAN_10001404
	VN_GLEAN_10003114
	VN_GLEAN_10002996
	VN_GLEAN_10004231
	VN_GLEAN_10004147
	VN_GLEAN_10006987
	internal reference
[truncated: 37 more columns]
